# Supplementary material for: Elucidating tumor heterogeneity from spatially resolved transcriptomics data by multi-view graph collaborative learning
Source: Nat Commun. 2022 Oct 10;13:5962. doi: 10.1038/s41467-022-33619-9 (PMC9551038; doi:10.1038/s41467-022-33619-9)
Supplement: Supplementary file 3 — Source data [file 41467_2022_33619_MOESM3_ESM.xlsx]

## Sheet: Data S1
Fig.2a		Fig.2c													Figure 2d	Giotto		stLearn		Squidpy		DR-SC		STAGATE		AE		semi-AE		SGATE-SLG		SGATE-HSG-N		SGATE-HSG		stMVC-M		stMVC		Fig.2f
Barcode	Annotation for slice 151673	BayesSpace	Giotto	stLearn	Squidpy	DR-SC	STAGATE	AE	semi-AE	SGATE-SLG	SGATE-HSG-N	SGATE-HSG	stMVC-M	stMVC	Barcode	UMAP_1	UMAP_2	UMAP_1	UMAP_2	UMAP_1	UMAP_2	UMAP_1	UMAP_2	UMAP_1	UMAP_2	UMAP_1	UMAP_2	UMAP_1	UMAP_2	UMAP_1	UMAP_2	UMAP_1	UMAP_2	UMAP_1	UMAP_2	UMAP_1	UMAP_2	UMAP_1	UMAP_2	SNAP25	MOBP	PCP4	FABP7	PVALB	FREM3	CCK	ENC1	AQP4	TRABD2A
AAACAAGTATCTCCCA-1	Layer3	1	7	0	2	3	6	2	1	0	1	0	0	0	AAACAAGTATCTCCCA-1	-16.491	16.705	-4.13039	-1.73471	-1.22943	0.571455	7.82342	0.233666	-5.12386	4.83086	2.1394	4.47466	4.40875	-3.20854	6.86826	0.841603	5.44747	-0.513799	4.63877	-0.597911	5.87263	0.531023	6.18671	-0.954687	3.36955	0.651548	0.928554	0.53906	0.53906	0.185743	2.95314	2.82249	0.799612	0
AAACAATCTACTAGCA-1	Layer1	5	2	4	6	2	5	5	5	5	5	4	6	4	AAACAATCTACTAGCA-1	6.30724	2.68439	-4.22359	4.55072	-0.740313	-3.33708	3.4266	4.03878	-0.78703	-2.33916	0.887688	-3.73173	-1.5677	-2.20167	4.50036	-8.71533	4.67738	4.19941	-2.05204	6.24035	-0.61494	-9.58895	3.45001	-11.2692	2.645	0.383402	1.20487	0.87622	0.659867	0	2.29032	2.24186	1.81482	0
AAACACCAATAACTGC-1	WM	7	3	1	0	5	4	3	3	3	3	5	3	3	AAACACCAATAACTGC-1	-25.8192	-0.238331	11.2945	-2.49908	1.27538	-7.08677	-11.5881	0.562498	12.2152	3.79284	-6.00845	-3.22337	-7.99468	2.0948	-11.4448	-4.93275	-7.43309	2.4857	-8.15021	-0.480911	-11.0953	-0.914824	-7.87638	-5.04197	2.49961	2.75106	0.438076	0	0.312239	0	1.84277	1.41466	1.41466	0
AAACAGAGCGACTCCT-1	Layer3	1	2	5	2	3	6	0	1	0	1	3	0	0	AAACAGAGCGACTCCT-1	10.5437	10.9211	-5.86918	-0.0767216	-2.51126	3.58336	6.92842	2.23789	-4.25263	4.71601	2.11993	1.74546	4.78077	-2.68922	6.0329	-0.48683	6.28767	-0.58344	3.03108	-4.08988	5.04459	-3.98566	7.28776	-1.41878	3.42084	0.419394	0.941225	0.547807	0.606316	0.18931	2.87793	2.98879	0.81115	0
AAACAGCTTTCAGAAG-1	Layer5	6	7	2	3	7	2	1	0	2	4	1	1	2	AAACAGCTTTCAGAAG-1	-16.4635	16.5884	2.00091	0.763756	1.91432	-3.91655	-8.0838	-0.789263	5.6288	7.07496	-0.528173	0.935126	-1.03957	1.29633	-3.20877	2.35298	0.115048	3.69115	1.73105	0.377005	2.01871	4.16365	-2.33819	5.3349	3.60387	0.819761	0.819761	0.309574	0.166719	0	3.08482	2.70602	0.968048	0.166719
AAACAGGGTCTATATT-1	Layer6	3	1	6	0	7	2	6	0	2	6	2	4	1	AAACAGGGTCTATATT-1	-3.97872	-8.15713	9.38183	-2.44809	2.63268	-6.81107	-9.1212	-0.293041	7.76725	7.57719	-1.21103	-1.10639	-2.54865	2.25974	-4.84787	1.74943	-3.25455	2.80658	-2.86643	1.74016	-6.62643	3.33902	-5.45803	3.2656	3.40671	1.35537	1.25117	0.324804	0.454661	0.175532	2.85127	2.68263	1.07117	0.175532
AAACAGTGTTCCTGGG-1	WM	3	3	6	5	5	4	3	3	3	6	4	4	3	AAACAGTGTTCCTGGG-1	-26.3144	3.57439	11.8235	-0.700106	-1.06955	-3.81677	-8.44341	2.1544	11.2793	10.3979	-3.42479	-3.3282	-4.73146	1.16256	-7.53287	-2.71135	-2.9826	1.36446	-4.05527	1.251	-10.4128	0.636355	-7.4868	-2.92298	2.59692	2.33377	0.447664	0.613551	0.248676	0	2.12112	1.65535	1.70787	0
AAACATTTCCCGGATT-1	Layer3	1	1	0	2	3	6	2	1	0	2	0	0	0	AAACATTTCCCGGATT-1	11.3621	-10.6553	-4.71871	-2.07825	-2.10066	0.82083	8.08564	1.53588	-6.9035	6.49797	2.46919	4.1218	5.28015	-2.43625	6.88785	0.620422	4.30638	-1.89962	3.94855	-2.16783	5.35812	-1.35713	6.23207	-0.186263	3.36985	0.335197	1.02675	0.46833	0.52879	0.335197	2.95587	2.8972	0.403977	0.0949046
AAACCCGAACGAAATC-1	Layer2	4	1	0	3	3	1	2	1	4	1	0	0	5	AAACCCGAACGAAATC-1	15.6491	-6.11728	-6.10695	-1.51555	-1.52237	-0.440452	7.45147	0.850049	-6.69659	2.79625	2.6583	5.14398	4.81724	-3.19706	9.36436	-4.50425	6.76591	-2.27536	4.9129	-4.44379	5.59494	-4.51018	4.44226	-5.23563	3.20048	0.412274	1.01139	0.362805	0.504426	0.197767	2.80052	3.17644	0.806108	0
AAACCGGGTAGGTACC-1	Layer6	6	5	4	1	6	2	4	0	2	6	4	2	1	AAACCGGGTAGGTACC-1	-3.88748	-13.3826	-3.49282	4.24209	2.05804	6.0977	-5.07796	-1.66284	7.01872	11.3016	-0.653237	-3.44751	-1.18704	-0.705279	-5.59777	1.49581	-0.67257	3.41631	-2.65818	3.79705	-3.9106	3.30499	-5.09786	3.48869	3.45416	1.01435	1.18164	0.406904	0.406904	0.224007	2.85187	2.4678	0.918879	0
AAACCGTTCGTCCAGG-1	WM	7	3	1	0	5	4	3	3	3	3	5	3	3	AAACCGTTCGTCCAGG-1	-27.5025	6.76995	10.6957	-2.43066	2.72219	-8.88167	-10.5732	0.291259	13.0729	7.58713	-4.94648	-1.79809	-8.10608	2.92241	-10.8258	-2.55767	-7.80678	2.82802	-9.21121	-1.86616	-11.5058	-1.52441	-8.30062	-5.4707	2.40773	2.928	0.679042	0	0.459443	0	2.0294	1.1437	1.50389	0
AAACCTAAGCAGCCGG-1	Layer4	1	1	2	3	4	3	1	2	0	1	0	1	6	AAACCTAAGCAGCCGG-1	15.3636	-4.37931	-0.8622	-1.99669	-0.258244	-1.72415	-1.32799	2.45907	-3.26636	8.1393	0.900229	3.88729	2.1248	0.326916	3.03142	3.37182	5.86937	-2.98227	3.98161	-1.91937	4.70449	2.19515	3.75496	4.27177	3.39383	0.511073	1.24638	0.0910256	1.13028	0.0910256	2.71496	2.32667	0.669352	0
AAACCTCATGAAGTTG-1	Layer5	2	5	5	1	6	7	4	4	1	2	1	1	2	AAACCTCATGAAGTTG-1	-1.76312	-16.3823	-2.95425	3.2514	1.29849	6.29056	-4.54571	-2.0281	2.88276	8.70656	0.643363	-2.76094	1.1387	2.89658	-0.379839	5.24299	1.37541	-1.80823	7.21112	2.43538	1.3278	4.6115	-0.379716	6.45561	3.6845	0.980493	1.76971	0.228149	0.640249	0	2.85655	2.72281	0.931232	0.120567
AAACGAAGAACATACC-1	Layer3	4	2	0	4	3	6	0	1	4	1	3	5	0	AAACGAAGAACATACC-1	12.3344	12.0711	-4.71771	-0.999195	-0.892059	2.13488	7.10144	-1.87372	-3.0106	2.47256	2.19251	2.64558	3.89339	-1.22011	6.73432	-2.17056	4.36804	-3.89765	3.68159	-4.33133	3.23709	-4.10509	6.02479	-2.50972	3.25516	0.58714	1.07063	0	0.277279	0	2.98833	3.14448	0.672232	0
AAACGAGACGGTTGAT-1	Layer5	2	3	2	4	1	2	1	4	1	0	1	2	2	AAACGAGACGGTTGAT-1	-2.28017	10.6681	0.976885	-0.277493	-0.105758	0.901011	4.09862	-4.74459	0.852168	11.1493	-0.44519	2.39002	2.81622	2.20938	-3.47168	4.25498	-0.73267	-2.4553	2.04973	2.67399	-0.205627	5.54258	-1.27812	5.84615	3.74125	0.709016	1.41	0.327141	0.573233	0	3.02567	2.4491	0.643428	0.229522
AAACGGGCGTACGGGT-1	Layer3	1	1	2	2	4	3	1	1	0	1	0	0	0	AAACGGGCGTACGGGT-1	7.05063	-13.846	-2.68429	-2.3682	-3.05885	2.55672	-1.19808	2.18153	-5.61655	7.59039	0.42292	3.66178	5.47934	-1.56347	6.76176	1.36928	5.1942	-1.86005	3.56026	-1.76853	5.06477	-0.3535	6.12161	0.225366	3.4462	0.376753	0.901844	0.242575	0.549318	0.168069	2.9602	2.96963	0.649764	0
AAACGGTTGCGAACTG-1	Layer6	6	1	2	0	4	2	1	1	2	0	1	2	1	AAACGGTTGCGAACTG-1	11.4868	-13.6744	1.71381	-0.84582	1.39855	-4.20066	-1.71152	1.224	6.50675	7.73677	0.422841	3.74261	4.32028	-0.153983	-6.63114	0.853006	-2.86862	-0.846304	-0.490799	1.50391	-2.98336	5.56959	-7.89962	3.74419	3.51019	0.80078	0.737601	0.127834	0.241163	0	3.12157	2.9079	1.3863	0
AAACTCGGTTCGCAAT-1	Layer5	2	4	5	3	4	7	0	4	1	4	0	1	2	AAACTCGGTTCGCAAT-1	-13.6528	1.72114	-0.929339	-1.77179	1.71921	-1.83643	-2.53661	1.81033	3.57564	7.85535	-0.610837	0.127115	2.11784	3.39022	-1.09464	3.73988	3.44248	0.104764	2.32749	-2.11926	5.05469	4.73409	-1.84887	6.88181	3.75185	0.793738	1.76586	0.126304	0.514701	0	2.19087	2.59419	0.592091	0.339242
AAACTCGTGATATAAG-1	Layer2	4	1	0	5	3	1	2	1	4	1	3	5	5	AAACTCGTGATATAAG-1	11.4323	-5.97349	-6.03236	-1.11476	-3.41962	-2.37647	8.59322	0.0277218	-5.38799	2.27225	2.17287	4.22797	3.27909	-3.89907	7.93386	-2.67763	4.56665	-3.83392	1.49657	-4.16222	2.58114	-5.23418	5.39808	-5.14484	3.21162	0.517678	0.926552	0.411179	0.35335	0.35335	2.78858	3.06473	0.658776	0.0813642
AAACTGCTGGCTCCAA-1	Layer6	6	1	2	4	4	2	1	0	2	0	1	2	1	AAACTGCTGGCTCCAA-1	-0.418724	-7.58529	1.47727	0.00866083	0.595877	-1.16483	-1.83231	0.052817	4.37432	9.98614	-0.404672	3.22309	-1.30026	2.6754	-6.41537	3.0528	-0.472091	-0.65134	0.384442	1.89634	-1.6551	5.42639	-5.7521	3.88636	3.44098	1.0994	0.64719	0.547042	0.31047	0	3.11262	2.8127	0.547042	0
AAACTTAATTGCACGC-1	WM	7	3	1	0	5	4	3	3	3	3	5	3	3	AAACTTAATTGCACGC-1	-24.9181	0.0139693	11.691	-0.677489	2.84042	-7.19194	-9.9065	2.85005	12.7949	3.09153	-4.62247	-3.14978	-6.92785	1.53901	-10.81	-6.07518	-8.99599	2.21774	-9.50213	-2.30996	-12.8563	-1.07469	-9.20135	-6.8504	2.32474	2.76729	0.462958	0.331109	0.179196	0	1.46703	0.683742	1.87106	0
AAACTTGCAAACGTAT-1	Layer6	6	1	5	3	7	2	4	0	2	0	3	2	1	AAACTTGCAAACGTAT-1	7.69751	-13.3863	-3.9513	4.20094	2.43876	-4.58881	-8.1301	-0.651951	6.36558	8.37665	-0.478204	-3.69996	-2.21366	0.0330318	-6.07974	0.17046	-1.88843	-0.704879	3.62825	-4.80954	0.0936	5.11358	-4.81806	3.36015	3.16597	1.405	0.780654	0.536341	0.21235	0.21235	2.72095	2.68932	0.976844	0.38741
AAAGACATGAAGTTTA-1	Layer2	4	2	5	2	2	5	5	6	6	0	0	5	5	AAAGACATGAAGTTTA-1	-3.29854	1.45678	-5.67965	3.76382	-2.76529	4.31027	4.36298	3.30739	-4.39863	0.642657	2.45623	-3.11282	2.75044	-4.66025	7.65389	-5.0045	0.751822	-5.13581	4.91003	-2.38047	2.71299	-4.80453	4.09219	-6.82414	3.16743	0.410982	1.15066	0.820108	0.491871	0.119625	3.0602	3.09532	1.10962	0
AAAGACCCAAGTCGCG-1	Layer3	4	2	0	1	3	1	0	2	4	2	1	0	0	AAAGACCCAAGTCGCG-1	9.22278	13.7617	-5.04445	-0.21804	-0.559269	4.40043	6.09018	0.393574	-1.80276	1.73493	2.445	0.937474	3.05821	-2.34136	6.53477	-0.504507	1.74647	-2.87455	2.56726	0.401549	4.87865	-4.00994	4.62657	-2.35445	3.23957	0.228555	1.11654	0.495888	0.325825	0.325825	3.07597	2.98939	0.495888	0
AAAGACTGGGCGCTTT-1	Layer3	1	5	2	1	6	3	1	1	0	0	1	0	0	AAAGACTGGGCGCTTT-1	-1.88276	-16.0137	-2.5761	-0.992495	1.82993	3.66264	-1.75828	-1.5826	1.72461	5.64225	1.49686	1.38483	3.75057	-0.863921	4.24932	1.83142	0.823344	-4.01225	5.02373	1.23619	3.24868	-0.514946	3.82948	-0.325951	3.20549	0.577959	0.682084	0.330165	0.862549	0	2.90212	2.84693	0.577959	0.178647
AAAGGCCCTATAATAC-1	WM	7	3	1	0	5	4	3	3	3	3	5	3	3	AAAGGCCCTATAATAC-1	-25.1832	2.36784	11.9236	-1.5104	1.84187	-6.86194	-10.4225	2.74555	13.7832	4.0018	-4.54258	-3.35998	-7.98307	1.57445	-10.8942	-6.42715	-11.009	1.18705	-11.0025	-2.67377	-12.2445	-3.31484	-10.362	-6.84265	1.8553	3.19871	0	0.176161	0.176161	0	1.49679	1.19742	1.07374	0
AAAGGCTACGGACCAT-1	Layer6	6	3	5	0	4	2	1	0	2	6	2	4	1	AAAGGCTACGGACCAT-1	-3.1197	7.7453	2.1209	-0.490007	1.72796	-5.08427	-6.51486	0.912247	7.72931	8.88178	-0.497725	1.89111	-2.37838	2.3138	-7.04488	1.63044	-1.7004	3.42607	-3.49922	2.16566	-4.65223	3.82067	-7.03226	1.9351	3.29993	1.83978	0.167708	0.311289	0.167708	0	2.83721	2.4658	1.92322	0.167708
AAAGGCTCTCGCGCCG-1	Layer6	6	3	5	0	5	2	6	0	2	6	2	4	1	AAAGGCTCTCGCGCCG-1	-15.8131	2.12046	10.1236	-0.936722	1.49823	-5.32956	-8.11027	2.30228	8.65996	9.30703	-1.69693	-1.36463	-3.08151	1.53106	-7.14086	1.06035	-2.61601	2.5968	-3.15324	-0.370751	-4.81328	3.48521	-6.12391	2.58012	3.17814	1.92758	0.799087	0.218896	0.682495	0.218896	2.56421	2.06073	1.23751	0
AAAGGGATGTAGCAAG-1	Layer5	2	1	2	4	1	7	1	4	1	1	2	1	2	AAAGGGATGTAGCAAG-1	12.5316	-10.5749	0.4315	0.0041385	0.347816	2.95239	5.60931	-4.98249	0.806501	11.3633	0.525785	1.84982	2.94405	2.30623	-0.573474	5.65745	4.55744	0.492254	-1.85544	0.0644314	1.8613	6.07504	-0.914923	7.54179	3.66032	0.913578	2.10348	0.240194	0.966594	0	2.62179	2.53958	0.857593	0.240194
AAAGGGCAGCTTGAAT-1	Layer3	1	2	5	1	6	3	5	2	0	5	0	0	0	AAAGGGCAGCTTGAAT-1	7.27695	1.08406	-3.88331	2.51141	0.676092	5.6253	-3.93728	-0.777142	1.10071	4.37518	0.709545	-2.66653	1.62342	-1.97235	2.2687	0.817597	2.90781	3.62311	3.31333	-2.82801	2.80019	-0.602694	3.67715	-0.0275386	3.18457	0.567253	0.702052	0.702052	0.82082	0.411411	2.98724	2.67325	0.926967	0
AAAGGTAAGCTGTACC-1	Layer1	4	1	5	2	3	5	5	5	5	1	0	5	4	AAAGGTAAGCTGTACC-1	10.1791	-13.2524	-5.82852	3.91204	-3.2676	4.2573	6.77639	2.66897	-5.83579	-1.76609	2.62684	-2.05525	-0.37583	-3.67664	5.29993	-8.20727	6.14193	0.295409	2.33798	-2.32652	0.86984	-7.5782	2.36887	-10.2256	2.7792	0.231469	0.713833	1.41716	0.231469	0	3.18553	2.3885	1.86709	0.231469
AAAGTAGCATTGCTCA-1	WM	7	3	1	0	5	4	3	3	3	3	5	3	3	AAAGTAGCATTGCTCA-1	-24.8725	2.19329	11.3736	-1.81715	1.62438	-7.32322	-11.4435	1.39722	11.1301	4.85939	-4.33472	-3.44389	-7.9594	2.22997	-10.644	-4.66045	-8.05859	2.61535	-9.68134	-2.6247	-13.0684	-0.507493	-9.03169	-6.70459	2.18724	2.69414	0.475306	0.184682	0.184682	0	1.29112	0.883705	1.86819	0
AAAGTCACTGATGTAA-1	Layer3	4	2	2	1	1	6	0	2	0	2	3	0	0	AAAGTCACTGATGTAA-1	4.64982	10.656	-2.01104	0.0185666	-0.776692	4.59858	6.30619	-2.57182	-1.4883	2.29579	2.04609	0.752493	2.72986	-1.54234	5.35716	-0.50751	0.556461	-1.2164	4.56991	-3.74796	4.82888	-2.50862	4.85934	-1.38986	3.17908	0.252941	0.891603	0.542044	0.83079	0.35887	2.84846	2.81454	0.542044	0
AAAGTCGACCCTCAGT-1	Layer5	2	1	2	1	4	7	1	4	1	4	1	2	2	AAAGTCGACCCTCAGT-1	7.60072	-8.18803	-0.0195718	-0.462945	1.69646	4.9474	-0.42803	1.29273	1.90736	8.47294	-0.708386	0.224589	0.877315	2.14984	-0.100227	5.39523	1.15777	-0.173377	1.48504	1.17912	0.658804	4.44834	-0.942108	4.50271	3.61083	0.581882	1.69022	0.274415	1.06284	0	2.22027	2.63521	0.947327	0.489514
AAAGTGTGATTTATCT-1	Layer4	1	1	2	2	4	3	2	1	0	0	3	0	6	AAAGTGTGATTTATCT-1	10.4731	-8.13154	-3.50202	-1.17052	-2.3164	3.54937	-0.366554	1.29129	-3.99822	7.00265	1.35379	2.43738	4.26547	-0.629308	3.79574	2.66548	-1.7019	-3.80444	2.68988	-3.27609	4.41679	0.325049	4.28655	3.52516	3.34116	0.636502	1.17082	0.442222	1.09934	0	2.87271	2.58291	0.511262	0.10547
AAAGTTGACTCCCGTA-1	Layer4	1	1	2	3	4	3	2	1	0	0	0	0	0	AAAGTTGACTCCCGTA-1	13.0726	-8.44202	-2.363	-1.9652	0.00179149	-0.798528	0.153819	0.628359	-5.09471	7.02753	1.99457	4.5123	4.34565	0.0227302	3.98952	2.37413	1.17244	-4.34851	5.10721	-0.0197281	5.79532	-0.485961	5.32978	2.82219	3.49614	0.448624	0.95709	0.320224	0.920182	0.090169	3.04022	2.79609	0.757206	0.090169
AAATAACCATACGGGA-1	Layer3	1	1	2	2	1	3	2	1	0	4	0	0	0	AAATAACCATACGGGA-1	12.8434	-8.34557	-3.19475	-1.71755	-2.41398	3.69271	6.29135	-2.68904	-2.25225	5.9832	1.79147	3.69331	5.14981	-1.89974	4.64961	1.10609	-0.0152438	3.5542	4.14159	0.737386	4.77908	-0.916057	5.40755	-0.166242	3.26142	0.74612	0.869619	0.24467	0.979529	0	2.95265	2.84585	0.526503	0
AAATAAGGTAGTGCCC-1	Layer2	4	1	0	5	3	1	2	1	4	5	3	5	5	AAATAAGGTAGTGCCC-1	11.3543	-2.64467	-5.31312	-1.21298	-3.3928	-2.47614	8.31494	-1.17993	-4.52256	2.25837	2.89671	3.92035	3.19005	-4.05183	8.52938	-3.67809	4.34982	3.17636	1.12698	-3.67373	1.61536	-5.09486	5.02363	-5.79428	3.20371	0.340433	1.00196	0.593941	0.265565	0.184634	2.94159	3.07655	0.92459	0
AAATACCTATAAGCAT-1	Layer6	6	3	2	3	4	2	1	0	2	0	1	2	1	AAATACCTATAAGCAT-1	-13.5187	0.953183	0.548095	-0.803605	0.588001	-0.797689	-1.51058	-0.215475	4.02308	9.53744	1.15752	4.74855	-1.8693	2.88169	-4.179	4.00792	-2.92011	-3.01791	4.8288	1.92109	-1.32624	5.35888	-5.46216	4.1434	3.46064	0.775205	0.940547	0.12232	0.501124	0	3.17389	2.71154	0.940547	0
AAATAGCTTAGACTTT-1	Layer3	1	1	0	2	3	6	2	1	0	1	0	0	0	AAATAGCTTAGACTTT-1	0.210761	-20.6111	-3.89653	-2.49787	-3.2612	3.16034	8.44521	2.37538	-6.52783	6.50486	2.8555	4.13625	3.9582	1.26169	6.30877	1.64575	5.24019	-2.13032	3.40912	-3.00158	5.98283	-1.97557	5.60475	-0.817861	3.35492	0.350735	1.10411	0.654534	0.738259	0	2.90277	2.75925	0.609887	0.0806785
AAATAGGGTGCTATTG-1	Layer5	2	1	2	3	4	7	1	4	1	0	1	1	2	AAATAGGGTGCTATTG-1	6.58803	-9.36895	-0.0529779	-1.54695	0.892388	-1.48438	-1.57965	1.48717	1.42941	7.55135	0.887036	2.86087	2.03032	3.19812	1.65382	5.92932	-1.09478	-2.72671	0.793665	1.76959	4.42627	5.30703	0.46766	8.07292	3.59689	0.4389	1.90664	0.10454	0.842602	0	2.51371	2.47736	0.507541	0.28563
AAATCCGATACACGCC-1	Layer3	1	1	2	3	4	3	1	4	0	2	0	0	0	AAATCCGATACACGCC-1	6.57912	-7.74439	-1.85617	-2.1492	0.516744	-2.15533	0.101426	0.667257	-4.82439	7.93548	1.55301	4.62953	3.27318	2.81433	5.27622	2.12503	1.25733	-0.564757	4.05131	-1.96029	5.20524	-1.63144	6.12824	1.75049	3.40544	0.627561	1.01017	0.213579	0.95063	0.147328	3.16208	2.85813	0.669061	0.147328
AAATCGTGTACCACAA-1	Layer6	3	5	6	0	5	4	6	0	2	6	2	4	1	AAATCGTGTACCACAA-1	-4.50976	-13.9523	10.1203	-1.12464	3.46825	-7.73919	-8.05899	1.9334	8.83796	9.29582	-2.41585	-1.16804	-2.39483	1.58353	-7.43585	0.60133	-2.53896	3.50365	-3.79025	0.574544	-5.47545	2.86793	-6.25716	1.75114	3.12059	2.16301	0.429844	0.429844	0.429844	0	2.8397	2.40011	1.44034	0
AAATCTAGCCCTGCTA-1	Layer3	1	2	5	2	3	6	2	1	4	1	3	0	0	AAATCTAGCCCTGCTA-1	0.555769	7.77306	-3.94848	-1.18435	-2.41487	4.49001	7.1039	2.32477	-5.32485	5.16314	2.48258	3.401	4.71343	-2.29733	6.6133	-0.123465	5.06503	-2.17528	4.76015	-5.40537	5.39723	-4.36433	6.16527	-1.14928	3.36294	0.236781	0.848361	0.682894	0.484511	0.304699	2.92969	2.88095	0.588614	0.0853097
AAATGATTCGATCAGC-1	Layer2	4	2	0	3	3	1	2	6	4	5	0	5	5	AAATGATTCGATCAGC-1	0.267187	7.02666	-6.21923	-0.876831	-1.42121	-2.42963	7.78609	0.167608	-5.31281	2.26655	2.99498	4.06938	3.39997	-4.48664	7.66253	-2.55004	3.63729	3.55922	5.39801	-1.87271	2.23179	-4.15732	5.28047	-4.63121	3.19587	0.262675	1.15623	0.602189	0.560193	0.318821	3.1025	3.10923	0.560193	0
AAATGCTCGTTACGTT-1	Layer3	4	1	5	1	1	6	5	2	0	1	3	5	0	AAATGCTCGTTACGTT-1	9.68122	-2.04182	-4.47431	2.3253	-0.169396	5.18969	3.798	-0.433618	-0.262032	2.03442	1.09895	-2.53221	0.403751	-0.216733	3.67038	-1.08338	5.11436	0.347116	2.13155	-5.30773	3.22979	-4.18414	4.4216	-1.14798	3.28189	0.300877	0.719366	0.161712	0.719366	0	2.96681	2.98471	0.42302	0.161712
AAATGGCATGTCTTGT-1	Layer3	1	1	5	1	1	3	0	2	0	1	1	0	0	AAATGGCATGTCTTGT-1	15.0054	0.990559	-3.86373	1.74548	-0.924546	4.06616	3.47442	-0.747672	-0.778848	5.92362	1.6468	-0.903805	2.22144	-1.19953	4.41962	1.71305	3.72825	-0.789152	3.74055	1.75728	3.53397	-0.599731	4.57857	-0.590053	3.47739	0.483223	1.05218	0	0.996414	0.14438	2.9775	2.73729	0.57471	0
AAATGGCCCGTGCCCT-1	Layer6	3	3	6	0	5	4	3	3	2	3	6	4	3	AAATGGCCCGTGCCCT-1	-20.1058	1.82912	11.3368	-0.315153	3.1209	-7.56981	-8.88069	1.50308	10.3307	6.33613	-3.23338	-3.23901	-5.18854	1.48181	-7.8924	-0.494136	-6.81627	2.46723	-6.9782	-0.0655095	-8.00552	2.01531	-6.55573	-2.1904	2.54773	2.88725	0.482364	0.482364	0.345903	0	1.81902	1.41086	1.55168	0
AAATGGTCAATGTGCC-1	Layer6	6	1	5	1	6	2	4	0	2	4	2	4	1	AAATGGTCAATGTGCC-1	2.06674	-6.94154	-3.15125	3.74267	-1.55597	6.27775	-5.29483	-0.458119	5.98467	10.2556	-0.936152	-2.047	-2.78602	0.72492	-5.04466	1.01332	-0.330937	2.47133	-1.31002	1.14409	-3.84511	3.86343	-5.13617	4.70145	3.27251	1.20185	0.990222	0	0.491299	0	2.77353	2.41153	1.06585	0
AAATGTGGGTGCTCCT-1	Layer1	5	1	4	5	2	5	5	5	5	5	4	6	4	AAATGTGGGTGCTCCT-1	8.72196	0.151624	-5.32022	3.9745	-1.45955	5.68482	4.32972	2.97541	-1.33491	-0.942955	2.23447	-3.2839	-0.752649	-3.06828	4.75585	-10.3378	3.98568	5.46614	-1.80933	7.28192	-0.305534	-9.49324	4.17251	-11.6513	2.90033	0.587272	0.336141	0.787825	0.587272	0	2.70697	2.32134	1.33415	0
AAATTAACGGGTAGCT-1	Layer6	6	2	2	4	6	2	1	0	2	4	2	2	1	AAATTAACGGGTAGCT-1	-0.193744	11.7145	2.00424	0.664481	0.75461	4.16854	-1.94536	-2.23031	5.51988	10.0467	-0.000621912	2.63535	-1.79978	2.50471	-4.86295	1.27424	-0.495562	1.80165	-2.08309	0.155209	-3.03412	4.46275	-6.11744	4.01856	3.45897	1.05282	1.13106	0	0.530418	0	3.1321	2.64333	0.659	0
AAATTACACGACTCTG-1	Layer3	1	2	5	2	1	3	0	1	0	1	3	0	0	AAATTACACGACTCTG-1	7.4318	12.1343	-4.23662	1.72741	-2.1319	3.56113	3.66163	-0.797241	-1.4486	6.36536	1.82361	1.37136	4.25545	-2.20137	4.67426	1.21642	5.05867	1.44221	1.99682	-3.49344	5.75757	-3.37934	4.87251	1.01117	3.14908	0.47969	1.19647	0.268336	1.40557	0	2.85144	2.63383	0.802516	0
AAATTACCTATCGATG-1	Layer4	1	2	2	4	1	3	1	2	0	1	4	0	0	AAATTACCTATCGATG-1	8.29727	10.7049	-3.3462	-0.506767	-0.510365	0.912194	3.94866	-3.34522	-2.58375	6.92009	0.499377	2.53	2.10815	-0.0177635	1.82635	3.48687	4.84863	-2.09816	-0.0412422	5.75322	4.43562	-0.314563	4.88566	2.25948	3.50985	0.716158	1.15698	0.579371	0.94384	0	2.99198	2.72804	1.0408	0.0836174
AAATTGATAGTCCTTT-1	WM	7	3	1	0	5	4	3	3	3	3	5	3	3	AAATTGATAGTCCTTT-1	-28.6891	5.45208	12.1147	-1.94058	2.44409	-8.04523	-11.3679	0.585931	11.6674	5.82128	-5.29879	-3.32682	-7.86688	1.73879	-10.1208	-5.7551	-10.3622	2.69362	-8.2526	-0.636836	-10.646	-1.01874	-7.51836	-5.25615	2.80876	2.69977	0	0	0.414713	0	1.89511	1.44808	1.2233	0
AAATTGCGGCGGTTCT-1	Layer1	5	1	5	3	2	5	5	5	5	5	4	6	4	AAATTGCGGCGGTTCT-1	0.151381	-4.19922	-4.81935	4.29848	-0.214183	-3.87882	6.72363	2.95681	0.795963	-0.38678	1.47929	-3.691	-1.26514	-2.16428	5.4917	-9.3472	4.34432	3.25876	-1.09505	5.26567	0.824073	-8.92608	2.18326	-10.8921	3.01096	0.385873	1.45775	0.385873	0.663614	0	2.74713	2.77688	1.34166	0
AAATTTACCGAAATCC-1	Layer3	4	2	0	2	3	6	2	1	4	2	3	0	0	AAATTTACCGAAATCC-1	10.7804	9.55677	-4.90175	-0.20157	-1.85508	2.35092	6.96241	-0.243247	-2.99349	3.21485	2.27139	4.04111	4.52492	-2.04783	5.92555	0.0263776	4.25297	-1.81766	2.83531	-4.5221	4.58804	-3.71929	5.37232	-2.38952	3.30348	0.563023	0.815344	0.118667	0.697121	0.224735	2.99068	3.06392	0.757979	0
AAATTTGCGGGTGTGG-1	WM	3	3	6	0	5	4	6	3	3	3	5	3	3	AAATTTGCGGGTGTGG-1	-21.2801	1.85258	10.6201	-1.10965	2.45472	-7.48586	-9.17834	2.09268	11.2089	6.81427	-3.6191	-1.8735	-6.51002	2.00271	-9.00972	-2.07047	-5.94525	2.9746	-8.03652	-1.87203	-10.2888	0.0351761	-7.84644	-4.93435	2.35432	2.78581	0.438167	0	0.312308	0	1.45842	1.3693	1.71958	0
AACAACTGGTAGTTGC-1	Layer5	2	5	5	1	6	7	4	4	1	0	0	1	2	AACAACTGGTAGTTGC-1	-1.09486	-20.7769	-0.24932	1.04035	1.34381	4.92388	-3.48211	-1.62343	2.26441	9.66161	0.185937	-1.74142	1.01728	2.44722	-0.0159853	6.13216	-2.06069	-2.47954	0.259325	0.17554	3.0596	3.68434	0.457206	5.5852	3.74797	0.860405	1.89115	0.157443	0.413132	0	2.12012	2.05676	0.995156	0.157443
AACAATACATTGTCGA-1	WM	7	3	1	0	5	4	3	3	3	3	5	3	3	AACAATACATTGTCGA-1	-25.5215	1.8749	9.89336	-2.81899	2.28019	-8.39429	-11.5816	-0.0964826	13.1139	5.86468	-5.84816	-2.33185	-8.16473	2.89836	-10.4024	-6.77972	-10.7613	2.588	-8.44865	-2.3009	-12.2499	-1.57724	-10.2324	-5.60959	2.64875	2.56049	0.293568	0.293568	0	0	1.72388	1.62815	1.62815	0
AACAATTACTCTACGC-1	Layer4	2	2	5	1	6	3	4	0	0	0	1	1	0	AACAATTACTCTACGC-1	12.0748	9.98206	-3.04699	2.93179	0.781938	5.38605	-4.25244	-1.00768	1.58229	6.70968	0.0782459	-2.02376	-0.408612	-0.516455	1.72233	1.48956	-1.30026	-1.9027	2.79494	0.807739	3.85976	2.63426	4.03561	2.0105	3.59692	0.530174	1.18555	0.530174	1.23759	0	2.8583	2.69529	0.421614	0
AACACACGCTCGCCGC-1	Layer4	1	4	2	2	4	3	1	1	0	0	1	1	6	AACACACGCTCGCCGC-1	3.25709	-8.71255	-2.41247	-2.19305	-2.63154	2.2728	-1.51606	1.84903	-4.82537	8.49045	1.06119	4.00727	4.99239	-0.934169	3.98605	3.3175	1.4572	-4.80042	5.29183	1.32149	4.91776	2.03436	4.24874	4.20064	3.67037	0.751614	1.14888	0.229967	0.936623	0.159029	2.88919	2.49469	0.574181	0.159029
AACACGACTGTACTGA-1	Layer3	1	4	2	1	1	6	0	2	0	1	3	0	0	AACACGACTGTACTGA-1	-5.43977	4.87028	-3.61893	-0.153495	-0.124248	3.92031	5.4597	-1.60458	-1.96566	3.8001	2.54223	0.760954	3.13817	-1.4381	5.3608	-0.419643	4.67389	-0.43741	3.6417	-5.96275	5.30037	-2.92986	5.64186	-1.16552	3.26972	0.228644	0.414616	0.706842	0.641396	0.120843	2.9091	3.05241	0.880837	0
AACACGAGACGCGGCC-1	Layer6	6	3	5	0	5	2	6	0	2	6	0	2	1	AACACGAGACGCGGCC-1	-16.5122	4.23025	11.5989	-0.875905	3.62136	-8.36945	-8.17098	0.823189	7.8845	9.09997	-2.82444	-2.77952	-2.46556	0.232099	-6.22499	-0.015564	-2.07692	2.58522	1.15957	-0.277725	-3.58613	4.93926	-4.46029	2.80304	3.14582	1.73334	1.13718	0	0.192104	0	2.6333	2.37422	1.2029	0
AACACGCGGCCGCGAA-1	Layer1	5	4	4	5	2	5	5	5	5	5	4	6	4	AACACGCGGCCGCGAA-1	-1.71151	-0.961083	-5.29496	4.4999	-1.64148	6.01772	4.05828	3.15165	1.00698	-2.39035	1.92638	-4.04971	-0.983918	-3.0805	3.50578	-9.45992	3.50442	3.57959	-2.24351	6.53051	-0.87906	-8.979	3.77529	-10.9066	3.02409	0	0.682471	1.48742	0.682471	0	2.33197	2.89748	2.06068	0
AACAGCTGTGTGGCAA-1	WM	7	3	1	0	5	4	3	3	3	0	5	3	3	AACAGCTGTGTGGCAA-1	-27.4997	1.9373	10.7548	-1.81817	2.11782	-7.97671	-11.0609	1.72186	12.6215	5.44718	-5.48079	-2.44609	-7.63532	2.24638	-9.26177	-6.5203	-2.4426	-1.26905	-8.75684	-2.01193	-12.2813	-0.798798	-9.43287	-5.29909	2.03536	2.80172	0.287245	0.510127	0	0	1.64082	0.772249	2.11873	0
AACAGGAAATCGAATA-1	Layer3	1	2	5	4	1	3	0	2	0	2	2	0	0	AACAGGAAATCGAATA-1	12.2471	7.45265	-2.73359	0.934938	-0.280901	3.07619	5.59828	-1.20199	-1.23215	6.92403	1.55836	-0.0167321	2.05762	-0.776377	2.20768	3.58627	2.151	-2.76735	-1.51014	1.00992	3.17858	0.0747494	4.97517	1.42275	3.4712	0.829858	1.19351	0.252572	0.765154	0	3.07675	2.82157	0.358372	0.134239
AACAGGATGGGCCGCG-1	Layer5	2	4	2	3	6	7	1	4	1	0	2	1	2	AACAGGATGGGCCGCG-1	3.67713	-9.66999	0.331997	-1.11846	0.40672	-1.55898	-3.33997	-1.98764	1.7224	7.64804	-0.294501	0.644209	1.68645	3.06898	0.193921	3.74522	-2.07624	-1.96389	-1.1652	1.95007	3.38506	4.97933	0.362895	8.24076	3.55068	0.416468	1.73154	0.498193	0.829202	0.121464	2.53555	2.41616	0.416468	0.416468
AACAGGTAGTATGGAT-1	Layer2	4	1	0	3	3	1	2	6	4	1	0	5	5	AACAGGTAGTATGGAT-1	14.4362	-0.61705	-6.65829	-1.50923	-2.39506	0.405805	8.41151	0.85971	-6.98943	3.10746	3.32233	3.58453	3.17149	-4.59752	8.95341	-3.48014	5.48498	-2.87794	3.33366	-0.672297	3.66967	-4.30538	4.40421	-5.16697	3.23536	0.537154	1.06345	0.440254	0.489877	0.212724	2.85394	3.13057	0.744887	0
AACATATCAACTGGTG-1	Layer3	1	2	2	2	1	3	1	2	0	1	3	0	0	AACATATCAACTGGTG-1	-0.397733	11.1921	-2.57188	0.256362	-1.31624	3.51201	3.9781	-3.44938	-3.12429	5.95719	1.74467	2.47234	3.3182	-1.39901	5.08213	1.57331	6.29815	0.655048	4.25928	-4.95359	6.70492	-2.81556	5.76458	1.08103	3.56192	0.615747	1.12503	0.563312	0.615747	0.0903524	3.15722	2.85954	0.507973	0
AACATCGATACGTCTA-1	Layer2	5	5	5	5	3	5	5	5	6	3	2	5	5	AACATCGATACGTCTA-1	-1.02414	-22.9586	-5.44909	4.18818	-2.69333	-3.1096	5.6095	2.4129	-5.4253	-0.586346	2.08968	-3.07879	-0.167464	-3.50946	7.22276	-5.95411	-5.37696	1.11152	-2.04613	3.63531	0.0632505	-7.29477	4.36339	-7.18157	3.18038	0.713554	1.21786	0.783893	0.260436	0.138672	3.06932	2.77406	1.21786	0
AACATTGAAGTTGATC-1	WM	7	3	1	0	5	4	3	3	3	3	5	3	3	AACATTGAAGTTGATC-1	-25.6786	2.13305	11.4272	-2.50335	1.82161	-6.61794	-10.7227	2.40096	13.8016	4.09929	-5.2918	-2.98697	-8.14831	1.84113	-10.5069	-6.17257	-9.09146	1.83717	-10.8093	-2.68389	-12.3619	-3.3329	-10.191	-6.83208	1.96445	3.07069	0	0	0.165788	0	1.48753	1.20723	1.03077	0
AACATTGGTCAGCCGT-1	Layer1	5	4	5	3	2	5	5	5	5	5	4	6	4	AACATTGGTCAGCCGT-1	-0.267872	-0.0614553	-4.04132	4.20871	0.361179	-3.8581	3.29988	3.3693	0.849541	0.0880138	1.34809	-3.29404	-1.23531	-2.77648	4.61865	-10.4568	3.41427	3.2107	-3.39094	5.23947	0.898298	-8.92321	2.98481	-9.31247	3.0527	0.312451	0.903036	0.312451	0.742086	0	2.84129	2.81966	0.742086	0
AACATTGTGACTCGAG-1	Layer6	3	3	6	0	5	2	6	0	2	3	6	4	1	AACATTGTGACTCGAG-1	-14.6449	3.27435	9.90426	-1.0038	2.16631	-6.31964	-8.05281	2.03537	8.18303	8.62234	-2.77351	-1.47835	-4.16234	1.36211	-7.00099	1.27094	-4.86799	2.28019	-4.72052	-0.19132	-6.65559	2.68924	-6.358	1.94962	3.01093	1.90039	0.710136	0	0.710136	0	2.54331	2.48759	1.27695	0
AACCAAGACTTCTCTG-1	Layer5	6	7	5	1	7	7	4	0	1	4	2	1	2	AACCAAGACTTCTCTG-1	-16.2578	16.344	-3.00676	3.11428	1.63009	6.26393	-5.37177	-1.28156	2.94574	8.77321	-0.312969	-2.51801	0.612585	2.72516	-0.951573	4.7969	-0.685581	0.200478	-0.172723	1.10173	2.57338	5.62348	-0.434012	7.04359	3.66063	0.994263	1.9603	0.249816	0.132689	0	2.64293	2.5365	0.449531	0.354651
AACCAGTATCACTCTT-1	Layer3	4	4	5	2	3	6	0	2	4	2	3	0	0	AACCAGTATCACTCTT-1	-4.9753	3.12799	-5.43075	0.325252	-2.10473	2.16231	5.19466	1.13182	-3.1887	2.85803	1.04586	-0.471101	2.24177	-2.46408	7.3225	-3.32959	0.739681	0.688865	5.12139	-4.67494	4.19876	-4.86338	5.46856	-2.35711	3.31273	0.324602	0.929767	0.120292	0.494167	0.120292	2.86161	2.9852	0.639106	0
AACCATAGGGTTGAAC-1	WM	7	3	1	0	5	4	3	3	3	3	5	3	3	AACCATAGGGTTGAAC-1	-29.0301	3.15763	11.8519	-2.20395	1.70679	-7.13857	-11.1464	2.20358	12.6078	3.29831	-5.40618	-3.36161	-8.09659	2.0697	-10.5651	-5.93757	-10.5494	2.27735	-10.5486	-2.53659	-12.3863	-3.12789	-10.3477	-6.93691	2.02845	3.1053	0.172807	0	0.172807	0	1.48057	1.18284	1.23903	0
AACCATGGGATCGCTA-1	Layer2	4	5	5	1	7	1	0	6	0	2	0	0	5	AACCATGGGATCGCTA-1	-0.673197	-23.4443	-4.57441	0.634417	-0.108481	5.06705	-7.41857	-0.881749	-2.07904	1.90651	1.52912	-1.53726	2.18068	-4.34017	2.57656	-1.3343	1.23334	-1.20347	5.62303	-0.0181648	3.5355	-2.49348	4.08506	-4.43642	3.32127	0.436343	1.28807	0.504676	0.568636	0.19788	3.08635	3.20848	0.790042	0
AACCCAGAGACGGAGA-1	Layer3	4	5	0	1	1	6	0	2	0	2	0	0	0	AACCCAGAGACGGAGA-1	-3.93347	-13.3087	-4.65089	-1.43632	0.264337	4.77292	5.38869	-1.52595	-2.14603	4.01783	0.179865	0.0987517	2.35933	-2.35516	5.81927	-0.259171	0.251079	-1.58115	5.6823	-0.22983	6.11725	-2.43558	6.32902	-1.52409	3.44836	0.269358	0.481344	0.733297	0.481344	0.143721	2.98072	3.20469	0.572566	0
AACCCATCCCATGATC-1	WM	7	3	1	0	5	4	3	3	3	3	5	3	3	AACCCATCCCATGATC-1	-26.7011	2.0084	11.8892	-1.0844	2.23899	-6.53801	-9.52619	3.02144	10.6363	6.22127	-4.57273	-3.4511	-7.47894	0.97641	-10.0303	-3.90289	-9.3642	1.83626	-10.1434	-2.24868	-12.8899	-1.96902	-8.12383	-5.88174	2.38975	3.03599	0.187703	0.34568	0.187703	0	1.71244	1.30405	1.18516	0
AACCCGACAACCCGTG-1	WM	3	3	6	0	5	4	6	3	3	3	5	3	3	AACCCGACAACCCGTG-1	-21.2278	4.65747	10.1887	-1.31864	0.583715	-5.67159	-10.1278	1.57959	11.1805	7.04897	-4.96456	-1.72907	-6.83104	2.47373	-9.69092	-4.20062	-7.83513	3.04732	-8.02825	-2.02076	-11.8946	-2.17823	-8.72694	-4.85678	2.75137	2.4228	0.319182	0.486534	0.223677	0.11808	2.01721	1.9659	1.91181	0
AACCCGAGCAGAATCG-1	Layer2	4	1	0	3	3	1	2	6	6	4	0	5	5	AACCCGAGCAGAATCG-1	3.13124	-8.48715	-6.87336	-1.5287	-2.25658	-0.586093	7.10863	2.74306	-6.45209	0.80993	3.34325	4.58107	2.07239	-4.64844	7.70753	-5.82999	-0.988446	1.78345	0.712195	-0.420956	2.72877	-4.62948	4.75482	-6.88946	3.11331	0.134762	0.623577	0.698062	0.253502	0.134762	2.6882	2.80823	1.28003	0
AACCCTACTGTCAATA-1	Layer4	1	1	2	3	3	3	2	1	0	1	0	0	0	AACCCTACTGTCAATA-1	2.61288	-2.83591	-3.34018	-1.21238	-1.27123	-2.8499	8.00189	1.23451	-4.33933	7.04387	1.98965	2.76881	3.64321	-2.05406	2.18907	3.14203	3.95094	-1.05486	5.41111	-2.29428	6.44317	-2.3779	5.32081	2.94426	3.44892	0.520899	0.902082	0.256923	0.978336	0.0931703	3.00266	2.94272	0.630653	0.178395
AACCCTGGTGGAACCA-1	Layer3	1	2	0	1	1	6	0	1	4	0	0	0	0	AACCCTGGTGGAACCA-1	11.5457	10.9824	-3.99636	-0.657168	-0.551894	4.15058	6.96951	-2.29093	-2.69554	4.66676	2.22074	2.4824	4.19079	-1.45442	6.84772	-1.86405	0.759895	-4.23634	2.5425	-2.82366	6.2734	-3.01364	6.70793	-1.43375	3.41122	0.25774	0.904223	0.462478	0.462478	0.25774	3.19147	2.99634	0.683101	0
AACCGAGCTTGGTCAT-1	Layer5	2	2	5	4	1	7	4	4	1	2	0	1	2	AACCGAGCTTGGTCAT-1	2.41283	12.496	-3.22514	2.53439	-0.807688	3.42782	2.54435	-0.894002	-0.191429	11.9258	0.781402	-1.3114	1.81195	2.05382	-0.840588	6.6159	1.98378	-1.91801	4.28103	0.547298	2.03069	5.48199	0.849942	5.70036	3.83841	0.438852	2.13269	0.438852	0.742819	0.129036	2.39029	2.53127	0.922292	0.345853
AACCGCTAAGGGATGC-1	Layer4	1	2	2	2	4	3	1	2	0	2	0	1	6	AACCGCTAAGGGATGC-1	9.85591	3.62929	-2.66881	-1.52896	-1.70033	1.58828	0.312999	0.798075	-2.40633	7.51663	1.17694	3.43427	2.27935	0.249271	3.16799	3.35737	2.05573	-3.65242	4.64029	-3.05462	4.67337	3.12608	3.55182	5.11851	3.56623	0.685711	1.15291	0.33223	1.44718	0	2.85383	2.47952	0.400514	0.0939623
AACCGTTGTGTTTGCT-1	Layer3	1	1	2	3	1	3	1	2	0	2	0	0	0	AACCGTTGTGTTTGCT-1	14.1677	5.00848	-2.54823	-0.609009	0.215833	-0.242461	5.69219	-4.45265	-1.19599	5.781	1.8318	1.69138	3.36292	-0.228019	3.41762	1.60157	-0.354893	0.133518	4.83075	0.582719	3.66386	0.0960021	4.11307	0.596975	3.54082	0.806727	1.1951	0.426359	0.95359	0	2.94847	2.77658	0	0
AACCTAAAGCCGTCCG-1	Layer2	4	1	0	2	3	1	2	6	4	1	2	5	5	AACCTAAAGCCGTCCG-1	12.0863	-4.40319	-6.45662	-1.0931	-3.30951	3.38116	8.59322	1.70176	-5.72392	1.95706	3.06869	3.07371	2.82886	-4.65752	7.79343	-4.07739	4.54335	-1.14055	-3.05886	1.96801	1.56474	-4.12767	4.45699	-5.26981	3.21239	0.307557	1.02979	0.40822	0.307557	0.0695444	2.79363	3.26602	0.831322	0
AACCTCGCTTTAGCCC-1	Layer4	2	1	2	3	4	7	1	1	1	2	0	1	2	AACCTCGCTTTAGCCC-1	9.25963	-7.49636	-0.435505	-1.77593	0.399242	-2.48834	-1.7633	1.58827	-0.849338	7.75402	1.13646	3.72377	3.51517	2.55803	2.03458	5.81415	2.06007	-2.12854	5.00553	-2.68262	4.98337	4.64335	1.64095	5.98809	3.57423	0.367728	1.77308	0.441837	1.23677	0.105362	2.44718	2.44718	0.367728	0.287685
AACCTTTAAATACGGT-1	Layer6	6	1	5	3	4	2	1	0	2	4	0	2	1	AACCTTTAAATACGGT-1	8.12264	-14.0781	-0.62265	-1.90597	2.16749	-2.28672	-2.47707	1.74835	5.08159	7.7703	1.86248	2.36805	-2.21315	2.44273	-3.77073	3.81868	-1.58191	2.17836	3.55824	-0.611247	-1.68665	5.38536	-6.07158	4.67039	3.57655	0.866154	0.987276	0.142439	0.928548	0.142439	3.08979	2.54846	0.568386	0.142439
AACCTTTACGACGTCT-1	Layer3	1	1	5	2	1	3	0	1	0	1	3	0	0	AACCTTTACGACGTCT-1	-2.43246	-7.31581	-2.98172	1.0482	-1.77352	3.86723	3.34595	-1.20716	-2.23721	5.93556	0.507673	0.408502	3.74797	-2.20593	5.47081	1.28708	5.76323	-1.06579	4.34281	-5.30813	4.79659	-1.97667	5.84752	-0.153181	3.40748	0.576533	0.848825	0.368547	0.939896	0.201157	3.0148	2.82917	0.511895	0
AACGAAAGTCGTCCCA-1	WM	7	3	1	0	5	4	3	3	3	3	5	3	3	AACGAAAGTCGTCCCA-1	-25.9421	1.88815	10.8068	-2.60894	1.37219	-6.74621	-11.7864	0.899963	10.6565	4.10064	-4.78065	-3.12752	-8.25327	1.84006	-9.44819	-6.32879	-9.48084	1.55514	-9.84204	-2.58039	-13.0037	-0.572799	-8.40187	-6.15104	2.01523	2.8942	0.47599	0.341037	0.184987	0	1.86972	1.39823	1.73583	0
AACGATAATGCCGTAG-1	Layer6	2	1	5	3	4	7	0	0	1	0	2	2	1	AACGATAATGCCGTAG-1	10.4926	-12.7373	-0.636016	-1.89156	2.03694	-2.14647	-2.76474	1.87264	4.11986	6.96798	-0.459096	0.913751	-1.38288	2.01564	-1.33436	4.88407	-1.85001	-1.52678	-1.23972	0.570638	-0.519929	4.17707	-5.75603	3.70396	3.5152	1.02119	1.02119	0.498345	0.82942	0	3.01455	2.42798	0.591941	0
AACGATAGAAGGGCCG-1	Layer3	1	2	2	4	1	3	0	2	0	0	0	5	0	AACGATAGAAGGGCCG-1	13.1577	7.754	-2.65848	-0.0421452	0.421691	2.58303	4.30828	-1.88637	-1.49533	5.17983	-0.162827	-0.0104581	3.31352	-0.812085	4.63159	0.749022	-1.32909	-0.750854	3.41268	-2.54735	2.55739	-2.68565	5.89888	-0.888491	3.3908	0.370373	0.640036	0.697447	1.14081	0.202236	2.91075	2.89228	0.75174	0
AACGATATGTCAACTG-1	Layer5	2	2	2	4	1	7	0	4	1	0	2	1	2	AACGATATGTCAACTG-1	7.31493	6.69672	-0.981026	0.378959	-0.275772	2.87243	3.5127	-2.47539	-0.729502	11.4813	0.633454	0.0497476	1.78927	2.25804	-1.58453	6.57479	0.329285	-2.23209	-1.43998	1.05871	1.5805	6.32566	-1.90377	6.75222	3.71263	0.625256	1.84632	0.116986	0.482745	0	2.64126	2.52905	0.556537	0.116986
AACGCATGATCTGGGT-1	Layer3	4	2	0	2	3	6	2	1	4	1	3	0	0	AACGCATGATCTGGGT-1	17.133	7.72593	-5.25385	-2.07457	-2.47652	2.16979	8.37327	1.1352	-5.48694	4.74353	2.00706	4.54282	5.2352	-2.10089	6.87821	-1.12249	5.95061	-2.02576	3.14333	-5.8864	4.65836	-4.74123	5.58566	-2.09017	3.32077	0.545825	1.03499	0.240796	0.545825	0.37416	2.94759	2.96178	0.645814	0
AACGCGACCTTGGGCG-1	Layer6	6	3	2	0	4	2	6	0	2	4	1	4	1	AACGCGACCTTGGGCG-1	-14.6409	1.30775	2.30758	-0.484111	1.53994	-5.04563	-7.61065	0.96469	7.23856	8.58185	-3.60261	-0.406077	-2.79754	2.2495	-6.06195	1.36244	-1.37052	1.62696	-0.845172	1.33679	-5.66798	4.49941	-5.14861	2.36905	3.31788	1.46803	0.748373	0.315676	0.221107	0	3.05248	2.71503	1.0494	0.116652
AACGCGGTCTCCAGCC-1	Layer5	2	1	5	4	1	7	0	2	1	0	2	1	2	AACGCGGTCTCCAGCC-1	17.1958	1.60685	-2.92916	1.79021	-0.615437	3.36242	2.7942	-0.827	0.305621	11.7896	0.526958	-1.07097	1.41676	0.137117	-0.243222	6.95683	-0.807001	-4.49811	-1.6625	0.790086	1.67596	6.48253	-0.753217	7.59542	3.61993	0.968136	2.01918	0.240726	0.799655	0	2.71819	2.47543	0.968136	0.240726
AACGCTGTTGCTGAAA-1	Layer3	1	2	2	2	4	3	1	1	0	5	1	0	0	AACGCTGTTGCTGAAA-1	-1.19671	-6.78526	-2.78568	-2.19643	-2.98075	3.83324	-1.16341	2.66736	-5.21214	6.47872	1.77405	3.92803	5.29703	-1.72783	4.35106	1.46009	4.00638	3.66913	3.60681	1.84902	3.99126	-0.989721	5.46412	1.24317	3.47634	0.442645	0.71005	0.334848	0.492477	0.147636	3.13352	2.85569	0.492477	0.0765402
AACGGACGTACGTATA-1	Layer4	1	1	2	4	4	3	1	1	0	1	0	1	6	AACGGACGTACGTATA-1	4.04026	-7.3344	-2.2763	-2.02674	-0.631931	0.117702	0.0615074	0.532544	-4.16807	8.17533	0.611556	4.60114	3.4829	1.69272	3.92212	3.40111	4.35607	-3.07073	5.23551	-2.46803	4.7221	1.67897	3.94823	4.46038	3.7315	0.666538	1.14847	0.229845	0.969476	0.0826254	2.79839	2.54948	0.709817	0.229845
AACGGCCATCTCCGGT-1	WM	7	3	1	0	5	4	3	3	3	3	6	4	3	AACGGCCATCTCCGGT-1	-28.878	6.41167	9.95121	-2.88402	2.2688	-8.98605	-11.2821	-0.313732	11.3269	6.4176	-5.91571	-2.12557	-8.10328	3.06343	-9.62738	-2.92071	-9.74032	2.84424	-6.8282	-0.404692	-9.7501	0.523225	-6.3673	-1.92726	2.47005	2.86176	0.620025	0.295345	0	0	1.84461	1.52773	1.59965	0
AACGTACTGTGGGTAC-1	WM	3	3	6	0	5	4	3	3	3	3	6	3	3	AACGTACTGTGGGTAC-1	-21.7311	4.42939	11.0266	-1.72682	2.06499	-8.69437	-9.85453	0.81694	12.1908	7.30158	-4.27157	-2.48685	-7.62395	1.65874	-9.54552	-3.20806	-8.80338	2.56165	-6.54868	-1.10819	-10.0234	0.127021	-6.89387	-3.6089	2.59989	2.73198	0.35238	0.191632	0.191632	0	2.10189	1.37552	1.37552	0.191632
AACGTAGTCTACCCAT-1	Layer1	5	4	5	6	2	5	5	5	5	4	4	6	4	AACGTAGTCTACCCAT-1	-4.20062	3.92078	-4.91279	2.9169	-0.751636	-3.40302	3.75449	3.80035	0.344511	1.7261	1.4242	-4.21415	-1.53735	-2.94259	5.38144	-8.30697	0.102678	3.43281	-1.15606	6.44458	0.977262	-8.21087	2.5112	-9.04041	3.15405	0.654918	1.04731	0.380142	0.526938	0.208027	3.03913	2.73028	1.54755	0
AACGTCAGACTAGTGG-1	Layer5	2	1	5	4	6	7	4	4	1	2	0	1	6	AACGTCAGACTAGTGG-1	0.462953	-6.37519	-1.34297	0.877339	1.31557	3.45735	-3.32083	-0.669231	0.792683	8.55513	0.635907	-2.07338	0.822518	2.64542	1.68971	5.00872	1.54956	-2.3636	2.42155	0.742598	3.98471	4.38523	2.66927	7.321	3.55139	0.617159	1.22926	0.450504	1.18675	0.355453	2.69468	2.26994	0.824387	0
AACGTGATGAAGGACA-1	Layer3	1	4	0	2	1	6	1	1	0	0	1	0	0	AACGTGATGAAGGACA-1	-1.68461	3.90462	-4.212	-0.631387	-1.07813	1.63249	5.17068	-2.90787	-2.32006	4.0525	1.67463	2.09183	3.99304	-1.19612	5.16831	1.00944	1.19192	-4.82343	4.01955	3.13302	6.0187	-2.18735	6.35356	-2.20997	3.41961	0.244592	0.979304	0.379692	0.654234	0.169518	2.9054	2.99249	0.701133	0
AACGTGCGAAAGTCTC-1	Layer6	6	2	2	4	4	2	6	0	2	6	1	2	1	AACGTGCGAAAGTCTC-1	-2.27704	9.50552	2.02733	-0.566936	-1.88724	6.05822	-6.73913	0.959084	2.36677	11.2563	-1.16728	1.29819	-2.1907	2.26109	-5.1925	3.70629	-3.25597	2.25795	2.52104	0.438235	-0.971082	3.36919	-6.00526	4.19902	3.48291	0.938634	0.821316	0.353818	0.535027	0	2.98666	2.45207	0.821316	0
AACTACCCGTTTGTCA-1	Layer3	4	1	0	3	3	1	2	1	4	1	0	5	0	AACTACCCGTTTGTCA-1	11.4672	-13.1892	-6.61167	-0.752348	-2.46114	0.856255	7.28017	1.77894	-6.98706	3.17936	2.26274	3.81806	4.62436	-2.42154	9.15537	-4.2243	5.409	-2.55824	2.72341	-1.49701	3.35018	-4.38319	4.8529	-4.11892	3.1841	0.427198	1.09177	0.688021	0.649006	0.521901	3.02369	3.09166	0.830437	0
AACTAGCGTATCGCAC-1	Layer1	5	2	4	5	3	5	5	5	5	5	4	6	4	AACTAGCGTATCGCAC-1	1.25972	2.56179	-5.23282	4.48935	-1.65552	5.63511	5.28963	2.24932	-0.786914	-2.05528	2.33525	-3.62834	-0.390994	-3.21132	4.61351	-9.52722	4.14643	5.41183	-2.16653	7.21065	-0.863016	-9.50437	3.51283	-11.2968	2.645	0.383402	1.20487	0.87622	0.659867	0	2.29032	2.24186	1.81482	0
AACTAGGCTTGGGTGT-1	Layer6	6	5	5	3	4	2	4	0	2	4	2	2	1	AACTAGGCTTGGGTGT-1	-1.03712	-24.4324	-3.55035	3.79279	1.86384	-2.95971	-4.25671	1.78062	6.61855	9.47007	-0.765198	-3.57076	-2.19667	0.626786	-7.56758	2.85203	0.42299	2.41272	-2.27285	0.404642	-3.82595	4.93168	-7.12048	2.88757	3.42861	1.05828	1.22934	0.238051	0	0	2.8248	2.68836	1.14746	0.238051
AACTCAAGTTAATTGC-1	Layer6	6	1	4	1	6	2	4	0	2	4	2	4	1	AACTCAAGTTAATTGC-1	4.80747	-6.82339	-3.80023	4.20087	2.02017	5.96961	-5.36657	-1.20539	7.23849	11.5224	-0.524723	-3.14135	-1.87475	0.303271	-5.27333	1.16808	1.69658	2.89894	-2.85678	2.97156	-4.08944	3.46625	-5.17384	2.87102	3.0732	1.53833	1.46426	0.287009	0.509748	0	2.81088	2.30016	0.845758	0
AACTCCAGAGCGTGTT-1	Layer3	1	1	2	4	3	3	0	2	0	1	3	0	0	AACTCCAGAGCGTGTT-1	8.38657	-4.0433	-3.79706	-1.07367	-0.664724	2.30423	6.79069	-0.0785718	-5.11238	6.58524	1.56424	1.07754	3.5343	-1.78384	4.74215	0.775916	5.11574	-0.616022	4.46662	-5.10219	5.42108	-1.94007	6.18359	1.21779	3.44243	0.58064	0.838099	0.421855	0.530462	0.0838489	3.18906	3.04592	0.945602	0.0838489
AACTCCTAATCCCATG-1	Layer3	1	1	0	2	3	6	1	2	4	2	3	0	0	AACTCCTAATCCCATG-1	12.5451	-9.18552	-4.08465	-1.10656	-2.5343	2.5638	8.66555	-0.36353	-4.04294	4.79702	1.68765	2.88997	3.78587	-1.76793	6.14125	-0.539095	2.47573	-2.56236	3.37045	-5.87346	6.35042	-5.01996	7.47242	-1.08663	3.53021	0.617881	0.956708	0.72694	0.777312	0.10154	3.14083	3.03359	0.617881	0
AACTCGATAAACACGT-1	Layer1	5	1	5	3	2	6	4	0	5	5	4	6	4	AACTCGATAAACACGT-1	4.76362	-8.11339	-4.61515	3.43043	0.0335584	-3.15735	2.47942	2.87571	0.740598	-0.0429387	-0.00720067	-3.60626	-1.10378	-1.23786	4.234	-10.7349	4.78241	3.73663	-3.07081	4.78302	-0.0830672	-9.29234	4.01236	-11.519	2.85374	0.357905	0.828984	0.828984	0.620931	0	2.38854	2.5352	1.38937	0
AACTCGATGGCGCAGT-1	Layer1	5	2	4	1	2	5	5	5	5	5	2	5	4	AACTCGATGGCGCAGT-1	7.02047	9.35297	-5.00696	4.26609	-0.767058	5.92612	3.98226	2.42713	-0.709787	-1.82075	1.6531	-3.34269	-1.10439	-2.77406	4.88674	-8.32792	5.30217	2.71619	-2.00253	3.30181	0.656164	-7.76698	2.93383	-9.9165	3.0042	0.319096	0.755018	1.05759	0.319096	0	2.77479	2.77479	1.47772	0
AACTCTCAATAGAGCG-1	Layer4	2	4	2	2	1	3	2	1	1	1	1	1	2	AACTCTCAATAGAGCG-1	-4.79609	0.804415	-0.642978	-1.13685	-1.24447	1.28093	6.50961	-3.29083	-2.55101	8.40316	1.36285	3.08225	3.71124	2.14838	2.004	4.70372	5.52439	-3.64908	4.70085	1.67909	4.18774	3.30845	2.22983	5.3057	3.50928	0.645144	1.57411	0.338458	0.645144	0	2.76651	2.37653	0.792245	0.183481
AACTCTCAGTGTGCTC-1	WM	7	3	1	0	5	4	6	3	3	3	5	3	3	AACTCTCAGTGTGCTC-1	-28.1284	6.73484	10.0634	-2.2689	0.190084	-5.7089	-10.9561	0.31917	13.144	7.65	-5.07032	-1.56525	-7.4942	3.16054	-10.9345	-2.60211	-8.24321	3.15668	-8.70829	-2.54573	-11.7178	-1.68291	-8.78386	-6.68632	2.35726	3.00191	0	0.432589	0	0	1.8297	1.20758	1.26011	0
AACTGATATTAGGCCT-1	Layer4	2	2	5	1	1	7	0	2	1	2	1	1	6	AACTGATATTAGGCCT-1	10.5521	12.7447	-2.58911	0.69693	-0.571767	3.55465	4.3777	-1.91698	-1.25342	7.78335	0.674518	-0.536078	1.39679	-0.0548687	1.7086	5.54402	2.87327	-2.7495	2.23664	2.5823	3.59063	3.01921	3.34467	4.31575	3.4951	0.849122	1.21727	0.260241	0.713122	0.138563	2.80073	2.36654	0.368707	0
AACTGGGTCCCGACGT-1	Layer5	2	1	2	4	1	7	0	4	1	2	0	1	2	AACTGGGTCCCGACGT-1	17.4963	-3.25401	-1.02592	-0.217067	0.409225	0.19865	3.48234	-4.24042	-0.794304	11.3139	0.191041	1.17613	2.48066	1.99045	-0.279723	6.91357	2.23033	-1.6017	5.10775	-1.61224	3.28463	3.78228	-0.383289	7.08227	3.67355	0.769867	2.12147	0.121183	0.827814	0	2.35456	2.55354	1.07584	0.708355
AACTGGGTTCGAGCCG-1	Layer3	4	1	0	2	3	1	2	1	4	2	3	0	0	AACTGGGTTCGAGCCG-1	7.5562	-3.56005	-5.91629	-0.397703	-2.26644	3.99795	7.46995	0.552183	-3.98632	2.19591	2.53418	1.83687	4.10487	-1.97675	8.34667	-0.662486	2.95257	-3.22645	3.32152	-5.46	5.87762	-3.96309	6.82133	-1.76653	3.31692	0.439127	0.889338	0.439127	0.794339	0.199294	3.07873	2.8832	0.632423	0
AACTGGTGTGGGCCTT-1	Layer2	4	2	0	1	3	1	0	6	4	1	0	5	5	AACTGGTGTGGGCCTT-1	11.9264	10.8292	-5.64816	-0.217251	-0.744719	3.75204	6.9565	-1.26249	-2.93005	1.42814	2.82772	0.320601	2.0117	-3.21849	8.46014	-3.4423	4.8625	-1.157	2.71346	-1.11749	2.91356	-3.79112	4.22027	-5.70213	3.14773	0.262189	1.25222	0.530315	0	0.182195	2.88965	3.10386	0.875026	0
AACTTCTGCGTCTATC-1	Layer3	4	1	5	1	1	6	5	0	0	4	2	0	0	AACTTCTGCGTCTATC-1	2.99864	0.624006	-4.41465	1.33525	0.338694	5.5322	4.15559	-0.0830925	-0.256276	1.55128	0.503102	-2.79145	-0.885868	-1.0997	3.14658	-1.10347	1.75936	0.80444	-2.20913	2.01406	2.58213	-2.27844	4.93637	-1.34207	3.39858	0.333744	0.507004	0.333744	0.58354	0.333744	2.81633	2.9493	0.424122	0
AACTTGCCCGTATGCA-1	Layer5	2	1	2	2	6	3	0	4	0	0	1	1	2	AACTTGCCCGTATGCA-1	2.81308	-8.79541	0.0999225	-0.780207	1.57977	5.9062	-3.94334	-2.1815	1.44059	6.7844	0.489512	-0.600859	1.38854	3.19598	1.47521	1.97285	-1.44614	-2.29032	4.173	2.06168	4.40425	3.08399	1.27572	6.08431	3.68549	0.254112	1.76163	0.393522	0.76884	0.0920672	2.53916	2.21891	0.456558	0.326244
AACTTGCGTTCTCGCG-1	Layer2	5	5	4	1	2	5	5	6	5	0	4	5	4	AACTTGCGTTCTCGCG-1	-2.60152	-16.2064	-4.62901	2.67188	-0.592505	4.60804	3.19588	2.52023	-0.632934	0.245026	1.17239	-2.97117	1.79245	-4.12317	5.29977	-10.6862	-1.31958	-2.15613	-2.40997	3.49294	1.79887	-5.25372	3.27853	-7.72956	3.10822	0.538075	0.538075	0.727095	0.886003	0	3.02526	3.13957	0.538075	0
AACTTTAGCTGCTGAG-1	Layer1	5	2	4	2	3	5	5	5	5	5	4	5	4	AACTTTAGCTGCTGAG-1	8.0328	8.12672	-4.90803	4.43785	-1.55367	5.61752	4.97838	1.5182	-0.902381	-1.25217	1.805	-3.0966	-0.396929	-2.63845	5.27906	-9.63684	4.14783	5.20618	-2.72983	3.43366	0.156125	-7.79517	3.38575	-11.068	2.69836	0.850511	0.369456	0.369456	0.850511	0	2.8385	2.69836	1.91844	0
AAGAAGGATCAGTTAG-1	Layer2	4	1	5	1	3	1	0	6	5	4	4	5	4	AAGAAGGATCAGTTAG-1	9.89907	1.24196	-5.71412	0.0806079	-0.545615	5.47056	5.95802	-0.275558	-1.06204	0.411882	1.66737	-1.69355	1.94888	-4.00033	6.16724	-8.92454	-1.1378	2.30843	-2.59688	3.58842	1.73167	-5.67149	3.08362	-8.39987	3.15621	0.753334	1.26106	0.247655	0.247655	0	2.85065	2.95835	1.17808	0
AAGACATACGTGGTTT-1	NA	4	4	2	5	6	6	1	4	0	6	2	5	2	AAGACATACGTGGTTT-1	0.491879	-1.4238	-0.83442	-1.91024	-1.44445	-3.26874	-3.90575	-2.07933	0.421111	6.02843	-0.546013	0.292278	1.59423	3.14294	5.67084	4.07791	-2.84797	1.20474	-2.1794	0.915214	0.886952	-1.95624	2.57454	4.13301	3.50862	0.734883	1.41115	0.270079	0.657626	0.14413	2.95979	2.79413	0.573896	0
AAGACCAAATAACTCA-1	WM	7	3	1	0	5	4	3	3	3	4	5	3	3	AAGACCAAATAACTCA-1	-27.7541	6.40889	11.4109	-2.6779	1.42609	-6.99432	-11.9215	0.276945	12.8032	3.24354	-5.65095	-3.21349	-8.64718	2.09948	-11.3693	-4.65813	1.60004	3.46331	-10.199	-1.33717	-12.3288	-0.647848	-8.26377	-6.37145	1.90369	3.1868	0.169078	0	0.169078	0	1.75605	1.37306	1.16644	0
AAGACCCAACTGAACA-1	Layer6	6	3	2	0	4	2	6	0	2	4	6	4	1	AAGACCCAACTGAACA-1	-14.497	4.27975	2.22035	-0.222556	1.53894	-5.31033	-7.01716	0.788914	7.5555	9.14388	-0.768335	2.67111	-2.78242	2.10394	-7.26421	1.24368	-0.756006	1.95043	-4.666	-0.311368	-5.73999	4.25272	-6.35256	1.93995	3.17067	2.13088	0.748269	0.555163	0.442548	0	2.90453	2.449	1.28032	0
AAGACTAACCCGTTGT-1	Layer1	5	2	4	6	2	5	5	5	5	5	4	6	4	AAGACTAACCCGTTGT-1	7.35739	6.14848	-4.76003	3.36833	-0.156529	-3.50136	3.04501	3.97769	1.77939	-0.4197	1.07193	-3.53126	-1.02812	-2.16634	5.08383	-8.60505	4.58651	3.55024	-0.462111	5.38304	0.0580882	-8.03689	3.22334	-10.5486	2.7771	0.730732	0	0.730732	0.961226	0	2.36925	2.81005	1.76554	0
AAGACTCACGCCCACT-1	Layer2	4	1	5	2	3	1	0	6	6	2	4	5	5	AAGACTCACGCCCACT-1	10.5823	-1.50713	-6.23798	0.240088	-2.85069	3.30142	7.40553	1.07062	-4.98934	0.756931	2.46126	0.538629	2.47569	-4.10591	7.31027	-5.48878	3.97815	-0.577482	-1.72382	5.43343	1.32534	-5.5903	4.24813	-6.81641	3.17496	0.40804	1.10376	0.815218	0.40804	0.224689	3.0812	3.05186	1.14468	0
AAGACTGCAAGCTACT-1	Layer6	6	3	2	4	6	2	6	0	2	6	1	2	1	AAGACTGCAAGCTACT-1	-15.4852	4.41373	2.02182	0.0197063	3.37439	-8.87208	-7.42069	-0.140286	4.69342	10.8524	-1.57191	-0.607794	-2.77027	2.19647	-5.05908	1.94141	-2.21334	2.04074	0.322009	0.650301	-3.03849	5.4226	-4.83063	4.65758	3.39352	1.26675	0.738387	0.310558	0.310558	0	3.01964	2.55226	0.898837	0
AAGAGATGAATCGGTA-1	Layer4	1	1	5	1	6	3	4	2	0	2	0	1	6	AAGAGATGAATCGGTA-1	5.10345	-13.2882	-3.54898	3.49811	1.95869	6.23822	-5.03229	-1.18048	2.04589	5.63899	-0.501435	-1.81362	1.2323	-0.389943	1.82246	1.36455	1.11464	-1.84114	5.15338	-0.717397	3.65781	1.50098	3.8483	3.08753	3.42466	0.273392	1.74331	0.273392	1.11308	0.14601	2.94858	2.51114	0.487863	0.273392
AAGAGCTCTTTATCGG-1	Layer6	2	2	2	4	1	2	1	4	2	4	1	2	1	AAGAGCTCTTTATCGG-1	2.56254	10.0222	0.269524	0.00115541	-0.453221	2.94766	3.5133	-3.50702	1.44422	11.1695	0.286751	1.16013	-1.12946	2.13196	-4.48515	3.75044	2.36908	0.930232	1.7261	2.29105	-0.43625	5.1651	-3.49113	4.64056	3.6554	0.706909	1.43445	0.376216	0.587416	0	3.07057	2.59021	0.761695	0.108128
AAGAGGATGTACGCGA-1	Layer6	6	1	5	1	6	2	4	0	2	4	1	2	1	AAGAGGATGTACGCGA-1	2.82839	1.00118	1.4026	0.688812	1.63382	6.03613	-5.31777	-1.83453	4.36687	11.1866	-0.842229	-1.13998	0.0146358	2.25991	-5.26088	2.09941	-0.853104	0.811508	1.12355	1.92933	-0.469438	4.66194	-5.19664	3.75895	3.36478	1.31694	0.647451	0.647451	0	0.265095	2.70561	2.15047	1.2321	0
AAGAGGCATGGATCGC-1	Layer5	2	4	2	1	1	7	0	2	1	0	1	1	2	AAGAGGCATGGATCGC-1	3.56741	8.18597	-0.810394	-0.723281	-0.9759	4.13736	3.08367	-3.38246	0.27338	10.7639	0.219625	0.276686	1.10665	1.11186	-1.96569	4.96575	0.0552162	-2.60542	1.86645	1.51865	2.24338	5.39467	-0.131399	5.8529	3.63632	0.422653	1.67514	0.505314	0.780934	0.123545	2.63096	2.38532	0.894663	0.58166
AAGAGGCCCTTTGGAA-1	Layer3	4	1	0	3	3	1	2	1	4	1	3	0	0	AAGAGGCCCTTTGGAA-1	13.8055	-6.39973	-6.74004	-1.98841	-2.45033	-0.0255508	8.70043	1.15374	-6.7732	1.9034	2.77595	4.77541	3.87282	-4.17194	9.23959	-4.29802	6.54787	-2.65327	3.4584	-5.79436	3.79736	-4.98095	4.72843	-4.27996	3.1493	0.413601	1.01389	0.590544	0.460858	0.364	2.86856	3.09115	0.84037	0
AAGATGGCACCGGACC-1	WM	7	3	1	0	5	4	3	3	3	3	5	3	3	AAGATGGCACCGGACC-1	-25.3443	3.98729	10.023	-2.70057	1.88559	-8.17849	-11.4315	0.295693	12.414	6.28507	-5.46353	-2.1763	-8.02835	2.80373	-10.4337	-6.6971	-10.756	2.02076	-8.7129	-2.58292	-12.057	-2.47565	-10.2916	-5.64279	2.46357	2.54464	0.28568	0.402794	0	0	1.72799	1.66745	1.75694	0
AAGATTGGCGGAACGT-1	Layer4	2	2	2	4	1	7	1	2	1	2	1	1	2	AAGATTGGCGGAACGT-1	6.79607	12.8084	-0.668841	0.06562	-0.82344	2.01427	4.28271	-3.74922	-2.01223	9.25909	0.590179	2.01679	1.89886	0.164237	0.808856	5.75924	3.50816	-1.29544	4.46133	2.29339	2.68027	4.08105	2.06485	5.43802	3.59101	0.674484	1.32673	0.21572	1.62783	0	2.68941	2.12143	0.393062	0.113666
AAGCACCCTGCGTATC-1	Layer5	2	5	2	3	4	7	1	4	1	6	1	1	2	AAGCACCCTGCGTATC-1	-2.97088	-13.4053	0.719395	-1.0461	0.760682	-2.41189	-1.56798	0.919271	3.41287	6.97583	0.327246	2.91953	2.29206	2.93385	0.0482054	5.03155	-0.885219	3.02766	2.22166	0.18355	2.05619	5.88605	-0.135298	6.50867	3.53035	0.783049	1.70266	0.234305	0.841632	0.123999	2.70762	2.60575	0.896971	0.423999
AAGCATACTCTCCTGA-1	Layer6	6	1	2	3	4	2	1	0	2	0	2	2	1	AAGCATACTCTCCTGA-1	9.30713	-12.1928	1.19573	-0.917771	1.79527	-2.34739	-1.77574	0.635348	4.58081	7.69413	-0.0140009	2.22692	-1.83607	2.22703	-3.62471	4.11604	-2.64277	-0.072148	-0.267977	0.760219	-1.31715	5.29296	-5.18723	4.28547	3.56047	0.72664	0.956349	0.336861	0.72664	0.125323	3.03304	2.77802	0.427918	0.125323
AAGCCGAAGCGGTTTA-1	Layer3	4	2	0	2	3	6	2	6	4	1	1	0	0	AAGCCGAAGCGGTTTA-1	13.7615	-11.3422	-6.03294	-1.71426	-1.6036	1.0128	7.80271	0.566486	-6.05709	4.11151	3.14772	3.91046	3.35528	-4.60801	7.4544	-0.663275	4.90762	-1.48944	4.24859	3.5088	4.26869	0.152879	6.55757	-2.50362	3.36554	0.391454	0.923165	0.493989	0.712025	0.14817	2.96767	3.02744	0.750458	0
AAGCCGCCGTGAAATC-1	WM	7	3	1	0	5	4	3	3	3	3	5	3	3	AAGCCGCCGTGAAATC-1	-29.6064	5.43843	11.0353	-2.10389	1.5909	-7.49504	-11.5172	1.66883	13.7713	4.23488	-5.76112	-2.6595	-8.15949	2.0925	-10.8296	-6.52564	-11.3834	2.45775	-9.9741	-1.58291	-12.233	-3.15905	-9.4887	-6.7252	2.30996	2.96048	0.276408	0.147724	0.276408	0	1.72572	1.17208	1.26613	0
AAGCGCAGGGCTTTGA-1	Layer5	2	1	5	3	4	7	4	4	1	4	2	1	2	AAGCGCAGGGCTTTGA-1	6.13164	-6.70532	-1.61591	-1.43282	0.0136433	-2.71244	-3.3394	1.62256	3.11608	7.97581	-0.292444	-2.88319	1.40052	3.12349	-0.902502	3.7599	2.8409	1.94828	-0.564479	0.942242	2.54723	6.11368	-1.17851	7.18612	3.44576	0.809077	1.73552	0.27114	0.737214	0	2.25812	2.42287	0.737214	0.575853
AAGCGGCGTCATGGGT-1	Layer3	4	1	0	2	3	6	2	1	4	1	3	0	0	AAGCGGCGTCATGGGT-1	12.2854	-8.44507	-4.93496	0.0693441	-2.03214	2.84824	6.98415	0.345522	-5.29397	3.54747	2.53615	1.6425	3.87252	-2.27918	8.84979	-0.394335	4.38515	-0.899099	4.29051	-5.27032	5.59762	-4.50625	5.05637	-1.20339	3.3961	0.214626	1.06993	0.391228	0.391228	0	3.02096	2.97925	0.11306	0.11306
AAGCGTCCCTCATCGA-1	WM	7	3	1	0	5	4	3	3	3	0	5	3	3	AAGCGTCCCTCATCGA-1	-25.2824	3.79938	10.9224	-1.57692	0.866192	-5.6448	-9.90684	1.28896	12.2302	6.89527	-4.17775	-2.64753	-7.37419	2.78082	-9.9904	-5.65595	-2.62274	-0.413131	-9.57259	-1.91929	-10.8517	-0.981433	-9.58296	-5.34202	2.32596	2.78081	0.684413	0.46346	0.179419	0.179419	2.03885	1.08695	2.03885	0
AAGCTAGATCGAGTAA-1	Layer6	6	1	2	3	4	2	0	0	2	1	2	2	1	AAGCTAGATCGAGTAA-1	1.12525	-10.7998	1.31033	-0.357892	0.76559	-3.39891	-1.761	-0.006986	4.41961	8.85743	0.227241	1.2342	-1.87564	2.40628	-5.62631	3.51833	3.59071	-0.317377	-1.48454	-0.121222	-2.73582	5.64411	-6.02417	4.75108	3.66899	1.00683	1.10737	0.13518	0.699726	0	3.29782	2.42274	1.10737	0
AAGCTCGTGCCAAGTC-1	Layer6	6	5	5	1	6	2	0	0	2	4	1	2	1	AAGCTCGTGCCAAGTC-1	-4.23558	-14.383	0.181398	-0.908387	1.53375	6.07178	-4.58063	-1.70996	2.48333	11.234	-0.633203	-1.11346	-1.91037	1.08603	-4.88208	3.71345	0.24233	1.26556	1.59508	1.22006	-1.82359	4.38087	-4.63333	4.22567	3.35606	0.946426	1.07392	0.422319	0.629049	0	3.08396	2.64882	1.13204	0
AAGCTCTTTCATGGTG-1	Layer5	2	1	2	3	4	7	1	4	1	0	1	1	2	AAGCTCTTTCATGGTG-1	6.34267	-12.8406	0.2538	-1.08481	0.26806	-2.38298	-0.768639	0.946203	-3.31673	9.15104	0.529296	3.93324	1.77024	3.40299	0.940055	7.26671	0.888053	-4.65105	4.87832	2.04739	4.82806	5.45066	0.633175	6.62771	3.6263	0.72208	2.07062	0.515052	0.767771	0	2.42466	2.27813	0.570963	0.176046
AAGGAGAACTTATAAG-1	Layer1	5	2	5	2	3	5	5	5	5	5	4	6	4	AAGGAGAACTTATAAG-1	3.03514	4.39181	-5.22785	3.41063	-1.53968	5.49325	5.5293	1.65835	-1.39069	-0.667359	2.17661	-3.16823	0.193627	-3.20271	4.57814	-10.0332	5.20042	2.6959	-1.42387	7.35198	0.103221	-7.90789	2.77667	-8.7043	3.12428	0.559487	1.32154	0.223084	0.692997	0.223084	3.02014	2.8761	1.25255	0
AAGGAGCGGTTGGTGC-1	Layer5	6	1	5	1	6	2	0	4	1	0	1	1	6	AAGGAGCGGTTGGTGC-1	6.34568	-10.7011	-2.0316	1.31323	-1.23194	5.45322	2.66122	-0.227664	2.24073	10.3668	0.0287618	-0.579214	1.48297	2.80294	-0.61985	4.14957	-0.492761	-1.15336	2.3829	2.27631	2.52253	3.60588	2.63023	5.07191	3.58525	1.08903	1.62602	0.24813	0.93568	0	2.66565	2.34512	0.533018	0.131741
AAGGATCGATCGCTTG-1	Layer3	4	1	0	2	3	6	2	1	4	0	0	0	0	AAGGATCGATCGCTTG-1	12.2377	-5.80909	-4.3642	-2.42073	-2.55844	1.63915	9.03728	1.22457	-6.98126	5.03276	1.63563	4.19033	5.34764	-1.33136	8.08399	-1.24784	0.452377	-4.65253	3.69473	-3.08085	5.78839	-2.50888	6.75821	-1.65911	3.37053	0.480251	0.84201	0.677401	0.583676	0.162235	3.15143	3.01862	0.364881	0.0844041
AAGGATGAGGGACCTC-1	Layer5	2	2	2	4	1	7	1	4	1	1	1	1	2	AAGGATGAGGGACCTC-1	5.88352	5.84241	-0.87129	-0.102347	0.191165	0.0725538	4.07229	-4.18607	-1.8802	9.89569	1.0927	2.14227	3.53866	0.989542	0.129676	7.35529	4.32531	-3.27983	3.64252	3.55812	3.6006	5.57227	1.39329	6.59734	3.70504	0.509238	2.11677	0.321679	1.03046	0.0906269	2.36798	2.50866	0.564679	0.450542
AAGGCAGGCTGTCTCC-1	Layer2	4	4	0	5	3	1	2	1	4	5	0	5	5	AAGGCAGGCTGTCTCC-1	-3.88361	0.297786	-6.45197	-0.462558	-1.09023	-3.24446	7.2296	2.70378	-6.89788	2.4341	2.89502	2.92713	3.8	-3.0904	9.26642	-4.23733	3.44249	4.7577	0.915264	-1.36415	1.4498	-5.22335	4.74251	-6.25312	3.27532	0.487621	1.09529	0.76646	0.0996095	0.273242	2.859	3.0547	0.98426	0
AAGGCGCGTAAAGCTT-1	Layer4	1	5	5	1	6	7	5	2	0	2	0	1	6	AAGGCGCGTAAAGCTT-1	-1.27843	-24.1496	-3.1872	3.10502	1.34953	5.34094	-4.09674	-0.505159	1.54948	5.90105	1.08844	-3.08252	0.362165	-0.275678	2.00831	2.28596	1.36115	-0.754879	2.13518	-1.65733	3.82296	1.70112	2.86084	7.46952	3.4325	0.851896	0.930627	0.175643	1.07163	0.454913	2.72188	2.18296	0.766432	0
AAGGCTGTGCTCATCG-1	Layer5	6	5	2	4	7	2	6	0	1	0	2	2	2	AAGGCTGTGCTCATCG-1	-3.26927	-12.2547	0.695157	0.611429	-0.746027	3.80544	-8.57868	0.0562722	3.24764	10.9621	-0.0205915	-0.102648	-2.81579	1.22997	-1.89804	4.44781	-0.768114	-2.46501	-0.667483	1.79371	1.05131	4.51544	-0.751349	5.48665	3.42592	1.28258	0.625211	0.19652	0.360691	0	2.95707	2.62557	0.735152	0
AAGGGAACGACTGGCT-1	WM	7	3	1	0	5	4	3	3	3	3	5	3	3	AAGGGAACGACTGGCT-1	-26.41	0.416078	10.6469	-2.02166	1.58206	-7.96075	-11.0444	2.05202	12.9162	4.53364	-5.71162	-2.36265	-7.94917	2.51215	-10.7688	-5.71497	-11.0502	1.07283	-10.5622	-2.75866	-13.4549	-1.56299	-10.2659	-6.46054	1.81421	2.832	0.322416	0.322416	0	0	1.34897	0.846558	1.68181	0.174146
AAGGGACAGATTCTGT-1	Layer4	2	4	2	4	1	3	1	4	0	1	0	0	6	AAGGGACAGATTCTGT-1	-5.66134	3.9978	-1.32628	-0.388861	-0.284342	1.63599	5.01543	-3.58302	-1.80168	8.16509	-0.160978	2.17492	2.55618	1.52331	1.38307	3.55495	3.23957	-4.11806	2.71435	-1.32656	3.60516	0.65907	3.62918	3.70155	3.57616	0.736822	1.2646	0.216774	1.33071	0	2.74237	2.52557	0.677147	0.216774
AAGGGACTATGCATTC-1	WM	7	3	1	0	5	4	3	3	3	3	5	3	3	AAGGGACTATGCATTC-1	-28.4712	2.02085	11.0928	-2.45767	1.61829	-7.59095	-11.6307	1.57706	12.3302	4.49728	-5.59519	-2.83623	-7.68673	1.99615	-9.59623	-6.24454	-9.93601	1.46581	-10.9803	-2.77386	-13.4561	-0.977716	-9.93959	-6.34946	1.80846	2.94057	0.255797	0.136055	0.136055	0	1.68127	1.01122	1.78429	0
AAGGTATCCTAATATA-1	Layer5	2	2	5	4	1	7	0	4	1	0	0	1	2	AAGGTATCCTAATATA-1	1.33164	12.0376	-1.32723	0.567036	-1.21125	3.74503	2.86435	-2.42016	-1.73903	10.624	0.962534	0.739181	2.28437	1.22812	-1.65736	6.52336	-2.33581	-3.43938	1.88922	-0.0950667	3.48272	4.77605	-0.474406	6.10401	3.60254	0.495873	1.98663	0.495873	1.11651	0	2.14883	2.39918	0.495873	0.414454
AAGGTGATAAACCAGC-1	Layer5	1	4	2	2	4	3	1	1	1	0	1	1	2	AAGGTGATAAACCAGC-1	11.687	-11.1325	-1.88569	-1.64119	-1.72838	1.48322	0.161582	1.01237	-2.63289	7.77623	0.260666	3.33408	3.06207	1.12538	1.776	4.881	-1.31853	-4.25675	3.60773	3.60941	4.30545	3.32785	2.06092	6.01746	3.50785	0.841153	1.64807	0.469731	1.44401	0.307292	2.64408	2.37145	0.54202	0.113251
AAGTAAGCTTCCAAAC-1	Layer1	5	2	0	3	2	6	0	5	5	5	4	6	4	AAGTAAGCTTCCAAAC-1	-0.625994	2.18379	-5.78966	-1.25767	-0.450474	-3.79363	3.70999	3.46325	0.480615	1.57862	2.25266	0.591861	-1.50828	-3.18904	5.35467	-8.35133	4.85878	3.17146	-1.80234	5.9197	0.926793	-8.14693	2.54238	-9.02599	3.10209	0.643965	1.10989	0.372947	0.372947	0.20376	2.94866	2.78144	1.66659	0
AAGTAGAAGACCGGGT-1	Layer4	1	2	2	4	1	3	1	2	0	2	0	1	2	AAGTAGAAGACCGGGT-1	4.26714	5.2924	-2.50171	-0.768147	0.812212	0.359405	6.09478	-4.80009	-0.898315	6.93377	1.86655	2.00629	1.71639	0.25962	3.78727	2.15681	2.01544	-0.542709	4.57202	-0.942628	3.91856	1.53368	2.2589	5.70099	3.52392	0.767784	1.46339	0.134857	1.10566	0	2.73679	2.45819	0.543408	0
AAGTAGTGACGCGAGG-1	Layer5	2	1	5	1	6	7	4	2	1	0	1	1	2	AAGTAGTGACGCGAGG-1	6.8444	1.77941	-3.66624	2.3937	0.880754	6.18949	-4.30734	-0.809878	2.20147	9.57699	0.0418436	-2.84867	2.38572	-0.896658	-1.33229	4.71748	-0.994016	-2.14054	2.51601	2.29156	2.22034	4.36381	0.806613	5.23264	3.59354	0.940053	1.76707	0.52673	0.418736	0	2.41836	2.21346	0.712988	0
AAGTCAATTGTCGTCA-1	Layer3	1	1	0	2	3	6	2	1	4	1	0	0	0	AAGTCAATTGTCGTCA-1	15.3528	-0.346713	-4.42427	-2.03823	-2.05808	2.00929	8.11325	1.47757	-5.82188	5.81575	2.3158	4.16395	5.21162	-2.48676	6.345	0.271272	6.39121	-0.955971	4.89695	-0.97587	5.52855	-1.03905	5.99693	-0.207861	3.44668	0.496706	0.590075	0.278881	0.861628	0.216109	2.96187	2.87502	0.754135	0
AAGTGACGACCGAATT-1	Layer6	6	1	5	1	6	2	4	0	1	4	4	2	1	AAGTGACGACCGAATT-1	4.40886	-6.07024	-2.84211	3.64683	1.76594	6.19008	-4.7864	-1.57542	4.96397	11.0033	-0.584089	-2.52242	-1.89755	0.975873	-2.80782	3.41315	1.95852	2.47043	-2.9232	6.00703	-3.065	3.33832	-4.25559	3.93762	3.51674	0.962238	0.962238	0.498967	0.498967	0	2.95898	2.71288	0.280287	0
AAGTGAGTCGGGTTTA-1	WM	3	3	6	0	5	4	6	3	3	6	6	4	3	AAGTGAGTCGGGTTTA-1	-19.301	1.04157	11.0983	-0.645774	2.3893	-6.45397	-8.20312	2.23929	10.2898	8.14925	-3.05629	-2.09276	-6.66499	1.35241	-8.66297	-0.988435	-2.50231	2.94671	-3.9304	-0.193364	-8.27139	1.19739	-7.34836	-3.07653	2.77542	2.58301	0.589132	0.589132	0	0	1.97669	1.6511	1.43739	0.182826
AAGTGCAAAGGTAGAC-1	Layer3	1	2	5	5	6	3	5	5	0	4	0	0	0	AAGTGCAAAGGTAGAC-1	13.3855	12.7299	-4.01515	3.39353	-3.4252	-2.39605	-3.36515	1.59991	2.08866	5.30423	0.538623	-2.73321	-0.518489	-2.20237	4.64091	3.24314	0.92497	3.00463	5.51206	-2.2178	3.80347	-1.50431	3.75197	-0.0777006	3.26983	0.742082	0.631401	0.364727	0.932331	0	2.82402	2.88729	0.364727	0
AAGTGCCTTGACTGTA-1	Layer3	1	1	0	2	3	6	2	1	4	0	3	0	0	AAGTGCCTTGACTGTA-1	7.4929	-2.59971	-4.40807	-2.26929	-2.83854	3.13395	7.92439	2.22067	-5.99152	5.4923	2.17683	4.16832	5.28195	-2.16878	6.81771	-0.113847	-0.732222	-4.62899	3.25747	-5.62682	6.17046	-3.78088	6.1934	-0.957022	3.40671	0.608494	0.894809	0.608494	0.863193	0.0733908	3.02016	2.93083	0.521979	0.0733908
AAGTGCGTTAGAATCT-1	WM	7	3	6	0	5	4	3	3	3	3	6	4	3	AAGTGCGTTAGAATCT-1	-22.061	4.20216	11.1032	-0.925204	2.19084	-7.00407	-9.31265	1.91433	10.0563	5.66611	-4.42213	-2.17897	-6.82019	1.32253	-9.0007	-2.72959	-8.17864	2.73494	-7.44157	-0.479823	-10.0763	0.648783	-6.58467	-2.84442	2.51049	2.6271	0.361191	0	0	0	1.82784	1.34228	1.82784	0.361191
AAGTGCTTCTCTATTG-1	WM	3	3	6	6	5	4	3	3	3	3	4	3	3	AAGTGCTTCTCTATTG-1	-25.9025	3.15176	11.92	-1.08246	0.89347	-4.97344	-9.66497	2.50742	11.5918	10.4689	-4.15797	-3.76974	-7.04454	0.999005	-9.46068	-4.81502	-7.50491	1.67773	-4.77425	1.78325	-11.1001	-1.20551	-7.78491	-3.62929	2.75366	2.46075	0.558163	0.558163	0.404335	0	1.78893	1.00944	1.17631	0
AAGTGTTTGGAGACGG-1	Layer5	2	1	2	2	4	7	1	4	1	1	1	1	2	AAGTGTTTGGAGACGG-1	8.49925	-7.43581	0.556756	-1.09648	1.00549	-0.559936	-0.434501	0.594883	1.07322	7.66704	0.961394	4.79083	2.87669	3.28725	1.71459	5.96377	6.38566	-2.72172	5.25005	2.54207	4.2565	4.61894	0.586709	8.13071	3.5301	0.49166	1.99474	0.100603	0.772059	0	2.60187	2.40285	0.424738	0.192005
AAGTTCACTCCAAGCT-1	Layer4	1	1	2	3	4	3	1	2	0	1	0	1	6	AAGTTCACTCCAAGCT-1	17.325	2.3044	-2.29917	-1.57664	0.261292	-1.2869	0.0403203	0.757428	-4.12503	9.16173	1.15469	4.55936	2.53732	0.138665	3.14809	3.08711	5.62564	-2.26386	5.05067	-1.06547	4.97817	3.23114	3.34478	4.69434	3.57555	0.774796	1.3165	0.178167	1.34231	0	2.87763	2.44507	0.397139	0.0930462
AAGTTCAGTCTGCGTA-1	Layer3	4	2	0	2	3	6	2	1	4	1	3	0	0	AAGTTCAGTCTGCGTA-1	4.8842	6.30724	-4.98956	-1.36964	-1.74095	2.07756	7.96799	-1.66114	-5.29664	4.30382	2.56351	4.46108	3.41752	-2.99708	6.94257	-1.50552	4.10998	-1.43116	3.35705	-6.13504	4.84521	-4.65252	4.67865	-2.83006	3.19383	0.396839	0.900709	0.460293	0.629573	0.519961	3.02914	3.11054	0.576268	0
AAGTTCGGCCAACAGG-1	WM	7	3	1	0	5	4	3	3	3	3	5	3	3	AAGTTCGGCCAACAGG-1	-28.197	2.87247	10.9245	-2.88123	2.22054	-8.64391	-11.4293	-0.0949749	10.2974	7.26733	-5.84181	-2.72658	-7.63208	2.69023	-9.28223	-2.17872	-10.2242	2.79085	-9.1713	-2.08249	-10.1719	0.0749957	-7.56894	-4.62201	2.2342	2.50536	0.327763	0.327763	0.458557	0	1.66136	1.36327	1.73242	0
AAGTTGTGATGTTATA-1	NA	6	1	5	6	6	2	0	0	0	4	4	5	5	AAGTTGTGATGTTATA-1	10.6332	-14.8084	-3.73352	3.15972	0.300953	-3.32176	-3.89555	0.767734	0.592696	6.15512	-0.0918723	-1.67994	-1.8215	-0.703455	5.06245	-1.05898	0.5046	1.83606	-3.323	5.09485	1.80877	-7.37124	5.43025	-4.05906	3.28204	0.605485	0.510253	0.605485	0.510253	0.287324	2.81206	2.86085	1.09766	0.153946
AAGTTTACTAATGGCA-1	Layer2	4	2	0	2	3	1	0	6	4	2	3	5	0	AAGTTTACTAATGGCA-1	7.76788	5.54431	-5.33901	-0.474279	-1.51284	3.5843	6.23288	-0.567995	-3.33289	2.14099	2.57936	0.808832	2.33955	-2.66671	6.97828	-2.00662	0.615116	-1.33637	3.55015	-5.53978	2.92252	-4.36259	5.69194	-2.69402	3.3606	0.252053	0.828547	0.252053	0.357672	0.252053	2.99172	3.16926	0.694808	0
AAGTTTATGGGCCCAA-1	Layer5	2	1	2	5	4	7	0	4	1	0	2	1	2	AAGTTTATGGGCCCAA-1	-0.429597	-9.33824	-0.220268	-1.80396	-2.66235	-3.21284	-2.25965	1.52439	4.32236	7.70701	0.0896529	0.898119	2.26004	3.01369	-1.07896	3.77043	-2.68732	-3.11721	-2.24105	3.79775	1.51874	5.84208	-2.35004	6.2916	3.6278	0.872455	1.21424	0.130394	0.748687	0	2.83421	2.55246	0.68054	0.130394
AATAACAACGCTCGGC-1	Layer5	6	2	2	1	6	2	4	4	1	0	1	1	2	AATAACAACGCTCGGC-1	4.18588	7.99888	0.162938	0.643181	0.868106	5.62046	-4.46027	-2.06626	3.40025	11.1828	-0.0432429	-0.629291	1.14049	2.73401	-2.03726	3.99851	-2.27929	-0.394548	1.70612	2.98639	0.80421	5.65999	-2.11497	6.34446	3.66526	0.705501	1.29071	0.136634	0.630448	0	2.6516	2.64122	0.775312	0.136634
AATAACACTAGAACAA-1	WM	7	3	1	0	5	4	3	3	3	3	5	3	3	AATAACACTAGAACAA-1	-27.5871	6.44759	10.8069	-2.85585	2.2097	-8.95579	-10.8917	-0.321723	13.5516	6.99792	-5.58163	-2.19176	-7.89006	2.83835	-11.0413	-2.67873	-7.9338	2.87203	-8.59632	-1.30004	-11.6829	-1.04974	-7.88993	-4.60217	2.41158	2.64276	0.434268	0.545291	0.166597	0	1.77402	1.36109	1.67722	0
AATAAGTCCTCGAGAC-1	Layer3	4	1	0	2	3	6	0	2	4	1	3	0	0	AATAAGTCCTCGAGAC-1	11.4004	-3.44486	-4.28518	0.235814	-2.12739	4.11249	6.40076	-0.130168	-3.54515	2.62076	2.36909	2.19946	3.50409	-1.59599	8.185	-0.457392	4.75959	-0.988068	1.60797	-3.71399	5.86285	-3.95775	6.89797	-1.27206	3.34394	0.244512	0.907179	0.700946	0.498548	0.16946	3.22282	3.05498	0.553116	0
AATACAATGTTTCAGG-1	Layer3	1	5	5	1	7	6	5	0	0	6	0	0	0	AATACAATGTTTCAGG-1	-0.852707	-19.7474	-5.35552	3.50311	-1.17434	-3.05834	-12.0173	5.25695	1.35145	3.19254	1.91667	-2.62253	-1.60762	1.16168	2.61983	-1.08907	-3.81481	2.8149	3.14384	0.283186	2.80674	-0.377053	3.16218	-0.5256	3.1238	0.243021	1.24584	0.974776	0.742119	0	2.99481	2.81424	0.865199	0.243021
AATACCGGAGGGCTGT-1	WM	7	3	1	0	5	4	3	3	3	3	5	3	3	AATACCGGAGGGCTGT-1	-29.1958	3.23307	10.5465	-2.24513	1.85753	-7.7219	-11.4049	1.36142	11.7407	6.48194	-5.80663	-2.71173	-7.93503	2.25621	-10.0213	-4.55429	-10.6623	1.59183	-9.86676	-2.20329	-12.5689	-2.11392	-8.68044	-5.77999	2.28984	3.06227	0.152139	0.505183	0.284159	0	1.52933	0.907815	1.41637	0
AATACCTGATGTGAAC-1	NA	1	1	5	5	6	3	4	0	0	5	4	5	0	AATACCTGATGTGAAC-1	13.2671	-0.798311	-3.39754	2.45691	-3.01768	-2.73493	-3.63465	0.655229	1.16322	5.78644	0.0557903	-2.98637	-0.627906	-0.700557	4.09779	-0.945989	2.8197	2.80675	-2.8719	4.21047	2.26006	-6.32004	4.27809	-1.55656	3.37127	0.688125	0.46624	0.333606	0.46624	0	2.84698	2.96598	0.688125	0
AATAGAACAGAGTGGC-1	WM	7	3	1	0	5	4	6	3	3	3	5	3	3	AATAGAACAGAGTGGC-1	-25.9055	6.48386	10.6363	-1.76588	2.97081	-8.89138	-10.6747	-0.150216	12.6283	7.84383	-5.1607	-1.70212	-7.99564	2.90058	-10.6541	-2.64167	-7.21252	2.82877	-9.16002	-2.12516	-11.3788	-1.21038	-7.79184	-4.90949	2.31876	2.63449	0.165234	0.165234	0.306997	0	1.82622	1.48471	1.63557	0
AATAGAATCTGTTTCA-1	Layer5	2	1	2	3	4	7	2	4	1	1	1	1	2	AATAGAATCTGTTTCA-1	7.03989	0.462916	-0.0346392	-1.32224	0.19807	-1.00719	-0.997187	0.673586	0.296753	8.02655	3.01339	4.4217	2.98963	3.23547	0.509244	5.55362	5.55258	-3.70379	4.49012	2.11718	4.95289	5.79759	0.791761	8.55446	3.69698	0.699895	2.27382	0	0.749005	0	2.41013	2.4633	0.749005	0.184576
AATAGCTACCGCGTGC-1	Layer2	4	1	0	3	3	1	2	6	6	2	0	5	5	AATAGCTACCGCGTGC-1	13.0816	-4.85293	-6.21596	-1.17819	-1.63663	-0.434664	8.12649	0.204956	-5.65179	1.01262	3.2928	4.31923	3.148	-4.34737	7.43461	-5.42893	3.08112	-0.906149	1.97406	-1.4884	1.71937	-4.33532	4.49081	-6.75313	3.16525	0.55623	1.09334	0.749587	0.3163	0.116906	2.84035	2.94349	1.00657	0
AATAGTCCGTCCCGAC-1	Layer6	6	3	4	0	4	2	4	0	2	5	2	4	1	AATAGTCCGTCCCGAC-1	-14.0975	3.17105	11.1866	0.0448661	2.05043	-3.33201	-6.32717	1.65002	7.50374	9.71218	-2.55694	-2.34671	-2.65784	0.735248	-7.44716	1.38676	4.17844	4.54364	-3.01295	2.10779	-4.2796	3.95823	-6.22916	2.63778	3.25367	1.72595	0.414158	0.228369	0.825377	0	2.82767	2.3748	0.825377	0
AATATCAAGGTCGGAT-1	Layer1	5	2	4	1	3	5	5	5	5	5	4	6	4	AATATCAAGGTCGGAT-1	9.97577	9.85094	-4.92231	3.97097	-1.5014	5.0736	5.47431	1.74604	-1.2702	-0.36436	1.98289	-3.30688	-0.437123	-2.98318	4.57779	-8.7516	4.08059	2.26832	-0.940131	6.81496	0.120961	-8.32271	2.94878	-10.6363	2.62402	0.54865	0.54865	1.68371	0.740208	0	2.45085	2.31614	1.74936	0
AATATCGAATCAATGC-1	Layer3	4	1	0	2	3	6	2	1	4	1	0	0	0	AATATCGAATCAATGC-1	13.9457	-7.42985	-5.93108	-1.42525	-2.75091	3.60079	8.30976	0.324086	-6.31859	3.85499	2.492	4.90532	5.25562	-2.34298	8.66247	-2.30967	5.19598	-2.32634	3.51517	-3.02363	4.65873	-3.45081	6.70749	-2.80567	3.25371	0.647349	0.923247	0.564589	0.647349	0.141278	3.03143	3.03508	0.759912	0.073132
AATATCGAGGGTTCTC-1	Layer3	1	2	5	2	1	3	0	2	0	2	3	0	0	AATATCGAGGGTTCTC-1	11.6353	10.5677	-3.12321	0.559878	-1.36645	3.09176	4.85643	-1.21089	-3.16575	5.83574	1.84374	0.847125	3.27153	-2.16011	5.94911	0.410422	1.37695	0.22884	2.39264	-5.53133	6.42036	-4.13828	6.45059	0.863617	3.34231	0.456197	1.35849	0.654873	0.962629	0	3.0223	2.88365	0.654873	0
AATATTGGAGTATTGA-1	Layer5	6	1	2	1	6	7	0	4	1	4	2	1	2	AATATTGGAGTATTGA-1	3.59681	-3.83809	0.022963	-0.800632	1.66036	6.13554	-4.20814	-2.08461	2.6548	8.59992	-0.229041	-0.525066	0.995364	2.77068	-0.802381	4.88139	1.85995	0.832058	-2.37677	1.76317	1.91258	6.07825	0.729628	7.51094	3.6379	1.06825	2.12851	0.214132	0.982641	0	2.4113	2.70598	0.670464	0.3904
AATCAGACTGCAGGAC-1	Layer1	5	2	4	3	2	5	5	5	5	5	4	6	4	AATCAGACTGCAGGAC-1	10.7198	7.2784	-4.57437	4.01631	-0.533504	-3.73187	3.34978	3.70207	1.1424	-0.0599267	1.25987	-3.46482	-1.10279	-2.58186	5.57077	-9.46556	4.83479	3.17358	-0.670884	5.4057	0.354111	-8.89709	2.2458	-11.0124	2.95967	0	1.1685	0.441021	0.746018	0	2.66047	2.66047	0.746018	0
AATCATGTAAAGACTC-1	Layer3	1	1	2	2	3	6	2	1	0	1	0	0	0	AATCATGTAAAGACTC-1	13.0907	-6.16329	-3.93839	-1.92417	-1.34438	1.21373	8.04945	-0.787843	-5.46242	5.57833	1.88945	4.66522	5.13113	-1.3379	5.12795	0.818141	5.65266	-1.97921	4.78484	-1.02561	5.18135	-1.35876	5.4795	0.454313	3.41928	0.370906	0.731267	0.165191	0.731267	0.0860028	2.99322	2.9038	0.68708	0
AATCCAAGGGCCTGAG-1	Layer3	1	1	2	4	1	6	0	2	0	4	3	0	0	AATCCAAGGGCCTGAG-1	13.3878	4.45045	-3.48556	-1.56144	0.116928	3.27081	5.99577	-4.17938	-1.5573	3.59445	2.01198	1.32607	3.53689	-0.992197	5.90502	0.308325	2.53469	1.25743	2.21895	-4.05189	5.84626	-3.38758	5.34901	-0.427531	3.38282	0.645477	0.993411	0.373939	0.584188	0	2.94573	2.92161	0.518896	0.107384
AATCCATGCAAGGGTG-1	Layer1	5	5	4	5	2	5	5	5	5	5	4	6	4	AATCCATGCAAGGGTG-1	-3.53329	-15.1815	-4.44422	3.99699	-1.91624	6.03638	2.65735	3.46592	-0.047821	-2.26651	0.438067	-3.97111	-1.38949	-2.58427	4.23914	-9.21072	3.46439	2.74893	-2.44094	6.6486	-0.888452	-8.49671	3.52556	-10.6622	2.82547	0	0.424588	0.424588	0.950453	0	2.3534	2.88629	1.91965	0
AATCGCCTCAGCGCCA-1	Layer5	2	1	2	4	1	7	1	4	1	2	1	1	2	AATCGCCTCAGCGCCA-1	12.3181	0.910008	0.473029	-0.362872	0.53693	0.239262	4.70843	-5.25674	0.207593	10.2182	-0.150352	2.45349	2.8909	2.19339	-1.99291	5.30468	2.09009	-2.30561	4.26832	3.49687	3.42989	6.06038	-0.393146	7.205	3.63557	0.850343	2.07266	0.114987	1.08172	0.218105	2.53184	2.58835	0.9011	0.397054
AATCGCGCAGAGGACT-1	Layer2	4	4	0	3	3	1	2	1	4	2	0	5	0	AATCGCGCAGAGGACT-1	-2.97427	3.75277	-6.34771	-0.838297	-2.5109	0.708904	7.58726	1.77301	-6.99694	3.32402	3.14951	3.97486	3.95174	-3.50763	9.30531	-3.99838	3.91766	-2.17028	4.24924	-4.02912	3.05083	-4.47657	4.57119	-4.08121	3.19882	0.311128	1.08883	0.667268	0.589407	0.363223	3.06856	2.98362	0.869979	0
AATCGGGACACTACGA-1	Layer3	4	1	5	1	1	6	0	2	4	0	0	5	0	AATCGGGACACTACGA-1	16.4053	4.32304	-4.7596	0.245751	-0.92857	4.52607	4.65916	-0.807476	-2.18473	2.92196	1.19882	-0.92811	1.38168	-0.902433	6.66046	-2.27871	-1.77573	-2.88694	1.7485	-2.7168	3.31687	-4.2067	5.62429	-2.8054	3.28663	0.485082	0.660862	0.145032	0.384058	0	3.18219	3.06554	0.810314	0
AATCGGTATAGCCCTC-1	NA	5	1	5	6	6	6	4	0	0	5	4	5	6	AATCGGTATAGCCCTC-1	7.11884	-13.0745	-3.11638	2.80997	-0.257361	-3.04799	-3.84475	0.642134	0.688787	6.00571	0.0293508	-1.40956	-1.02785	-0.823984	3.93223	-1.87393	2.47817	4.30005	-3.25639	4.59645	1.44741	-1.69907	3.48836	1.70783	3.1031	0.501398	1.08285	0.501398	1.00652	0	2.89832	2.3963	0.624888	0.196396
AATCGTGAGCCGAGCA-1	Layer3	1	1	5	6	4	3	4	0	0	3	2	0	6	AATCGTGAGCCGAGCA-1	10.554	-2.10711	-2.1747	-1.90851	-0.0359301	-2.8992	-2.778	1.98359	0.343809	6.60045	-0.141553	-1.54544	0.876838	-0.510553	1.50057	2.62759	-10.3278	1.72992	-1.42717	2.4864	3.88226	-1.19532	4.1465	3.44815	3.33409	0.467423	1.41064	0.112592	0.887934	0.112592	3.02261	2.59482	0.467423	0.21378
AATCTAGGTTTACTTG-1	WM	7	3	3	0	5	4	3	3	3	3	5	3	3	AATCTAGGTTTACTTG-1	-21.4307	1.90294	11.9603	-1.79809	1.97055	-7.36747	-9.63367	2.47564	10.1707	5.40948	-3.92858	-3.21625	-6.72345	1.38725	-8.87984	-2.27986	-9.21089	1.72144	-9.81915	-1.77218	-11.7584	-0.451515	-7.74436	-5.1895	2.51281	2.92527	0.190613	0	0.488564	0	1.6074	1.64863	1.47244	0
AATCTATGCCGGAGCC-1	Layer3	4	2	0	3	3	1	2	1	4	2	3	0	0	AATCTATGCCGGAGCC-1	17.2388	7.08527	-5.67879	-1.50328	-2.33844	0.462424	8.31341	0.607905	-4.55232	2.33882	3.03073	4.59815	5.13681	-2.42077	8.24969	-2.68515	2.1088	0.0600587	3.26401	-5.60222	4.40215	-4.8573	6.4897	-3.68956	3.36134	0.594048	1.13443	0.340502	0.758855	0.340502	3.00305	3.03085	0.637865	0.217843
AATCTCTACTGTGGTT-1	Layer5	2	1	5	1	4	7	4	4	1	1	0	1	2	AATCTCTACTGTGGTT-1	10.656	-2.12068	-4.26665	4.01475	1.31105	5.56757	-2.84851	1.73847	3.52364	8.71409	0.121604	-2.80081	0.819868	2.78331	-1.11448	6.75345	5.30135	0.114022	6.13776	-2.38408	4.08564	3.93754	0.540444	6.21594	3.44921	0.851233	1.69201	0.513582	0.959749	0	2.58151	2.28856	0.729492	0.590849
AATCTGCGTTGGGACG-1	Layer4	2	2	2	2	1	7	0	2	1	2	1	1	6	AATCTGCGTTGGGACG-1	1.11958	11.5473	-1.15644	-0.554733	-1.57052	1.34081	5.08022	-3.28528	-2.12477	8.47143	1.42511	2.12961	1.82423	-0.247438	1.97274	4.95805	2.64996	-3.46106	4.21541	3.50384	3.46908	2.75699	3.91037	4.39275	3.50254	0.567803	1.55316	0.252038	1.1624	0.0912551	2.83066	2.39215	0.453169	0
AATCTGGCTTTCTAGT-1	WM	7	3	3	0	7	4	3	3	3	3	5	4	3	AATCTGGCTTTCTAGT-1	-26.0326	0.975395	11.8045	-1.78502	2.06279	-7.41502	-9.73396	-0.0712353	9.75759	5.58449	-5.09743	-2.87596	-7.41131	1.60364	-8.6003	-1.85401	-8.65993	2.42691	-8.07396	-0.511627	-9.40895	0.959554	-6.81232	-3.82762	2.39117	2.82626	0.507874	0.19933	0.19933	0	1.9708	1.35264	1.35264	0
AATCTGGGTAGACCCT-1	Layer3	4	1	0	2	3	1	0	1	4	1	3	0	0	AATCTGGGTAGACCCT-1	9.30237	-3.53047	-6.09157	0.110631	-2.74316	2.76401	7.21757	1.41812	-4.48594	2.00115	2.17354	0.911798	3.65939	-2.55737	7.61547	-3.99118	4.50094	-3.41061	3.33922	-4.79575	4.27409	-3.5299	6.56678	-2.93332	3.27811	0.631376	0.949475	0.480039	0.720877	0.234328	2.98306	2.99634	0.841694	0.0843592
AATGACAGCAATGTCT-1	WM	3	3	6	0	5	4	6	3	3	3	6	4	3	AATGACAGCAATGTCT-1	-20.3368	2.6688	9.97317	-2.44709	2.05515	-6.90693	-9.64312	0.156971	10.3194	6.98381	-3.56121	-1.8477	-6.96097	2.24883	-8.56691	-1.41725	-5.5653	2.48425	-7.00136	-0.271895	-8.74061	1.18064	-6.56464	-2.71562	2.66971	2.65572	0.337234	0.471003	0.337234	0	1.57073	1.61157	1.52814	0
AATGACGTAGGATGTC-1	Layer5	2	1	2	4	1	7	0	4	1	1	1	2	2	AATGACGTAGGATGTC-1	7.38081	-13.7446	-0.230008	-0.158491	0.821223	2.58254	3.01941	-2.69781	1.52759	10.0116	0.606142	1.59456	2.09014	2.61952	-2.29472	4.93678	4.97225	-0.461334	2.06107	2.32746	0.245569	5.33092	-0.757804	5.90197	3.60071	0.625342	1.62034	0.544688	0.834355	0	2.62058	2.31484	0.834355	0.135242
AATGACTGTCAGCCGG-1	Layer5	2	1	2	4	1	7	0	2	1	0	1	1	2	AATGACTGTCAGCCGG-1	9.13548	-1.57964	-0.605083	0.58772	0.578343	2.66762	5.53709	-4.11621	-0.909711	10.0431	1.14363	1.32507	1.3358	1.15225	0.837963	7.79456	1.46067	-4.18536	0.87868	6.42561	4.36252	4.20371	-0.526575	6.77845	3.56432	0.984939	1.98142	0	1.09282	0.141945	2.43106	2.6687	0.726386	0.476268
AATGAGTTCGCATATG-1	Layer2	4	2	5	1	3	1	5	2	5	1	1	5	5	AATGAGTTCGCATATG-1	2.00293	-0.235776	-4.71864	2.5606	-0.655812	5.07128	6.05518	-0.479115	-0.723846	1.14721	1.4863	-2.37079	0.918961	-1.83987	5.2762	-10.706	4.95442	1.1527	2.94764	1.61128	1.79291	-3.56884	3.69517	-5.61141	3.49561	0	0.657193	0	0.316085	0.17048	2.95572	3.28281	0.98315	0.44316
AATGATGATACGCTAT-1	Layer4	1	2	2	4	1	3	1	1	1	2	0	0	6	AATGATGATACGCTAT-1	2.32775	13.7145	-2.54226	-0.599924	-0.0768189	0.509593	6.22729	-4.3107	-2.13203	7.01009	0.80408	4.27287	3.57809	-0.153674	1.84132	5.78057	1.81758	-0.878889	5.37769	-2.27378	5.4251	-0.0738247	4.38316	3.14153	3.56706	0.522334	1.43535	0.587944	1.2891	0	2.88593	2.70456	0.762329	0.10825
AATGATGCGACTCCTG-1	Layer3	1	2	2	4	1	6	1	1	0	1	0	0	0	AATGATGCGACTCCTG-1	11.7555	13.2073	-3.17797	-1.28167	-0.0131206	0.403298	6.20649	-3.53348	-3.19927	5.1665	1.31156	4.20839	4.67133	-0.883609	5.90703	0.387693	4.64551	-1.3312	4.54687	-3.99063	6.76567	-2.26194	6.41126	0.563991	3.35138	0.356744	1.07467	0.728357	0.278769	0.101805	3.10095	2.86242	0.778793	0
AATGCAACCGGGTACC-1	Layer5	6	7	2	4	6	7	0	0	1	2	1	1	2	AATGCAACCGGGTACC-1	-2.89395	-4.45046	0.616058	1.00037	0.479735	3.56991	-4.55202	-1.74731	1.59499	10.7174	-0.470888	-0.115002	1.13056	2.41455	-1.69907	5.94984	0.298258	-0.902109	3.19942	3.35086	2.20841	6.09111	-2.14944	7.08164	3.55852	0.777605	1.34979	0.289734	0.777605	0	2.62255	2.6932	1.25862	0.289734
AATGCACCAAGCAATG-1	Layer3	1	1	2	2	3	6	2	1	0	0	3	0	0	AATGCACCAAGCAATG-1	17.7762	3.35331	-3.91357	-0.836012	-1.10997	1.92144	7.78906	-1.18093	-3.60672	5.80085	1.98871	3.61802	4.47512	-1.40097	4.97849	-0.0143179	-0.0409951	-5.45753	3.87955	-3.9148	6.40287	-3.49082	6.43898	1.4434	3.37604	0.468084	0.913218	0.33501	0.830015	0.0948452	3.08615	2.96041	0.52852	0
AATGGTCCACCGTTCA-1	Layer3	1	1	5	1	6	3	4	0	0	4	0	0	0	AATGGTCCACCGTTCA-1	8.50469	-3.9445	-4.06895	2.50568	1.0204	5.06434	-3.39986	0.765487	2.01766	5.64337	0.229845	-2.397	0.923346	-0.809702	1.89055	1.97277	2.81911	0.316384	4.20121	-1.84541	3.12992	-0.248344	3.62419	1.12768	3.26547	0.52299	0.956723	0.76319	0.956723	0.206218	2.91266	2.22406	0.52299	0.206218
AATGGTTCTCACAAGC-1	Layer3	1	6	2	4	1	6	0	2	0	4	0	0	0	AATGGTTCTCACAAGC-1	-10.7451	-17.7899	-4.21568	-1.16094	1.00335	2.95737	6.40428	-3.33206	-0.689388	4.3806	1.12635	-0.278584	2.88665	-1.23416	3.45458	0.243778	1.58391	2.05008	5.27908	-0.432349	4.67769	-0.669319	5.20118	1.12968	3.39155	0.717272	1.13065	0.232863	0.651143	0	2.96293	2.9424	0.945172	0
AATGTATGGCACTGTA-1	WM	7	3	1	0	5	4	6	3	3	3	5	3	3	AATGTATGGCACTGTA-1	-23.2442	3.2794	10.5068	-2.03725	2.23146	-6.71674	-9.51397	2.63522	12.6139	3.11781	-4.6871	-1.82418	-7.83066	2.44909	-10.5116	-4.33767	-9.38923	2.76739	-10.0879	-2.699	-12.1827	-3.02092	-9.47026	-7.23578	2.36672	3.03744	0.423329	0.30111	0.30111	0.161846	2.57428	1.24113	1.24113	0
AATGTGCCCGAGGTGT-1	WM	7	3	1	0	5	4	3	3	3	3	5	3	3	AATGTGCCCGAGGTGT-1	-25.2526	1.32503	11.1048	-1.77295	2.34095	-7.54189	-10.8529	1.87355	11.5627	5.17429	-5.26839	-2.58274	-6.9463	2.06857	-11.1118	-5.13471	-8.68539	2.32609	-8.94327	-0.820535	-12.0912	-1.73713	-7.73339	-5.44683	2.41796	2.98582	0.31123	0	0.548241	0	1.74856	0.971902	1.3663	0
AATGTGCTAATCTGAG-1	WM	7	3	1	0	5	4	3	3	3	3	6	3	3	AATGTGCTAATCTGAG-1	-25.3599	4.10318	11.1276	-2.00459	1.63754	-7.18918	-11.4056	1.88072	13.2684	5.68555	-5.696	-2.94669	-7.81124	2.2572	-10.2088	-4.14033	-10.6844	1.44788	-6.85293	-0.0979249	-11.8126	-1.22891	-8.66022	-6.0755	2.28511	2.97619	0.454675	0.454675	0.175538	0	1.72371	1.0712	1.61535	0
AATTAAAGGTCGGCGT-1	Layer6	3	3	6	0	5	2	6	0	2	4	6	4	1	AATTAAAGGTCGGCGT-1	-19.029	1.94923	9.39614	-1.91101	1.50174	-8.14843	-8.27932	1.1778	8.37804	9.01338	-3.50207	-0.814623	-3.35367	1.60695	-6.64584	0.585926	-1.54265	0.563192	-3.70959	-0.449402	-5.40017	3.92809	-4.72697	2.77351	3.14948	1.97573	1.07882	0.458921	0.177411	0.177411	2.65326	2.53745	1.25948	0
AATTAACGGATTTCCA-1	Layer6	6	1	2	3	4	2	1	0	2	6	3	2	1	AATTAACGGATTTCCA-1	-3.55111	-8.10394	0.916024	-1.0244	1.36948	-3.02173	-0.959079	0.481553	4.71495	8.38269	0.189022	3.73243	-1.6678	2.60396	-5.52485	2.95268	-3.35853	2.28093	2.35621	-4.76619	-1.28201	3.39457	-7.82901	4.31505	3.58985	0.715357	0.715357	0.261246	0.85163	0	3.06575	2.53713	0.557539	0.13913
AATTACGAGACCCATC-1	WM	7	3	1	5	7	4	3	3	3	3	5	3	3	AATTACGAGACCCATC-1	-15.9325	2.79836	11.7911	-1.38734	-2.48364	-3.38942	-9.02499	1.27683	10.8487	4.24191	-3.90639	-3.12593	-6.89073	1.83449	-9.54451	-5.15421	-7.61508	1.76365	-9.78732	-0.552919	-11.0462	0.138112	-7.19587	-4.67291	2.33994	2.88962	0.56565	0	0.410161	0	1.62067	1.18838	1.33206	0
AATTACTCGTACGCTC-1	Layer1	5	2	4	3	2	6	5	5	5	3	4	6	4	AATTACTCGTACGCTC-1	11.2871	10.1984	-4.24011	3.96064	0.14375	-3.76421	2.68622	3.60442	-0.168693	-1.45217	1.24575	-3.72846	-1.24948	-2.75256	5.18892	-9.94542	-11.0062	0.241462	-3.31477	5.13782	1.09013	-8.91834	2.56452	-11.0153	2.78256	0.772966	1.20368	0	0.459379	0	2.335	2.85224	1.62563	0
AATTAGCGCTGCAGCG-1	Layer6	6	1	2	3	4	2	1	0	2	2	2	4	1	AATTAGCGCTGCAGCG-1	14.6654	-5.58825	1.81923	-0.133647	1.48581	-3.72822	-2.01893	0.0512742	5.44276	9.28675	-0.256555	1.71284	-2.36569	2.1859	-6.59979	2.68055	-0.374162	2.66104	-2.79694	0.482985	-4.26674	3.93467	-7.53797	3.10476	3.6301	0.855068	1.03035	0	0.754373	0	2.95729	2.73543	0.946544	0.20315
AATTCATAAGGGATCT-1	Layer4	2	2	5	4	1	3	0	2	1	0	0	0	6	AATTCATAAGGGATCT-1	6.29499	6.63275	-1.64683	0.499125	-0.85526	2.57834	3.22761	-2.65697	-1.96987	7.88373	0.943602	0.827252	1.24565	1.15063	1.38875	6.92883	-0.357407	-4.32073	4.09239	-4.06838	5.24872	-1.01911	3.31588	5.18109	3.56821	0.824169	1.17557	0.494692	1.14209	0	2.88814	2.27692	0.616981	0.101351
AATTCATTGTCATGCA-1	WM	7	3	1	0	5	4	3	3	3	3	5	3	3	AATTCATTGTCATGCA-1	-26.0211	5.52373	11.6198	-2.16051	1.77841	-7.5347	-10.8428	1.54461	12.7315	2.83708	-4.97115	-3.04998	-6.56852	1.82112	-11.1308	-4.57571	-11.3403	1.42567	-9.93864	-3.03115	-11.884	-0.926018	-8.46357	-6.55513	2.03068	3.12562	0.298906	0.16058	0.528725	0	1.67799	1.1831	1.1831	0
AATTCCAAGCATGTAC-1	Layer6	6	3	2	3	4	2	6	0	2	6	2	2	1	AATTCCAAGCATGTAC-1	-5.01083	-6.56264	2.07943	-0.689743	-2.13583	-1.70266	-6.97593	0.919751	6.14287	8.25774	-1.02926	1.50306	-1.46319	2.80989	-7.24442	1.71316	-2.24058	3.21694	-3.06574	-0.961163	-3.01957	5.55937	-5.76551	3.42287	3.33962	1.42322	0.620156	0.357401	0.452865	0	2.92391	2.42574	0.888726	0
AATTCGATTCGAGGAT-1	Layer5	2	4	2	3	4	7	0	1	1	2	1	1	2	AATTCGATTCGAGGAT-1	-2.70712	2.98514	-0.377118	-1.34807	-3.54044	2.84732	-2.36289	2.14999	2.28154	7.93776	0.19505	-1.20399	-0.302615	-1.06728	-0.612604	4.153	2.68081	-2.18244	4.13079	3.37827	4.7503	6.31888	-0.235451	6.48902	3.72612	0.821604	2.01465	0.119927	0.927814	0	2.18602	2.40385	0.56786	0.411883
AATTCTAGAGTTAGGC-1	Layer6	6	4	2	3	4	2	1	0	2	6	2	2	1	AATTCTAGAGTTAGGC-1	-8.91084	1.99605	1.653	-0.224323	1.85713	-1.59304	-2.01704	-0.345951	5.67594	9.57269	0.648114	1.54331	-2.13597	2.35516	-6.89731	2.07744	-3.00957	1.39779	-3.50092	1.41547	-2.59307	4.25029	-7.43178	3.02568	3.59714	1.06133	0.350688	0	0.904281	0.190639	3.00132	2.72664	0.985883	0.190639
AATTGAACGCTCTGGT-1	Layer5	2	1	2	2	4	7	0	4	1	0	0	1	2	AATTGAACGCTCTGGT-1	12.7669	-11.0289	-1.00334	-0.57253	-1.87587	3.17261	-1.0709	1.7515	0.59134	8.60895	-0.141824	1.40734	2.16373	2.74576	0.46324	6.67832	1.11308	-3.34265	1.25385	-1.18513	3.66527	4.31604	-0.691574	8.34019	3.72823	0.346663	2.12281	0.603595	0.896166	0.098564	2.364	2.5741	0.760542	0.188279
AATTGCAGCAATCGAC-1	Layer3	4	1	0	3	3	6	1	1	0	1	3	5	0	AATTGCAGCAATCGAC-1	7.12822	-12.0538	-5.60034	-2.18431	-3.22613	1.64348	8.9355	1.13136	-7.54018	5.53031	1.67719	2.43123	3.84986	-3.03546	7.25554	0.398092	6.70603	-1.5994	2.25409	-5.11384	3.54372	-3.03301	6.26696	-3.04973	3.30674	0.477187	1.0106	0.580124	0.362426	0.161034	3.12854	3.06539	0.421452	0
AATTGCGTGGATTACA-1	WM	7	3	1	0	5	4	3	3	3	3	5	3	3	AATTGCGTGGATTACA-1	-28.6416	2.25785	11.9344	-2.22248	1.74443	-7.0542	-11.2151	1.72628	13.6284	4.0377	-5.56954	-3.53318	-8.46881	1.97441	-10.8916	-5.01894	-10.8974	0.786276	-9.69631	-2.7774	-12.1738	-2.94282	-8.82209	-6.30179	2.27641	2.92732	0.459179	0.459179	0.177525	0	1.2033	0.937685	1.89213	0
AATTTGGGACATAGTA-1	Layer3	1	2	0	2	3	6	2	1	0	0	3	0	0	AATTTGGGACATAGTA-1	12.32	13.4741	-3.42864	-0.655183	-0.577341	1.43353	6.71811	-2.89313	-3.43225	4.86937	2.20093	2.56116	4.14017	-0.904319	5.36319	-0.545502	-1.90091	-4.60734	3.72861	-5.48974	6.32513	-4.88916	7.35257	-1.24455	3.46554	0.542782	0.655823	0.707886	0.757373	0.187259	3.10525	3.05315	0.804526	0
AATTTGGTTCCAAAGA-1	Layer3	1	2	2	3	1	3	1	1	0	2	0	0	0	AATTTGGTTCCAAAGA-1	0.413995	11.8403	-2.83486	-1.06307	0.395838	-0.29274	6.30285	-4.22237	-1.95666	5.65933	1.20158	4.45456	4.21664	-0.458532	3.82756	0.594406	2.88702	-3.22545	5.07663	0.641165	6.15318	-1.72719	4.5402	0.643662	3.48339	0.479954	1.04662	0.379806	1.19695	0.143234	3.06722	2.85209	0.379806	0
ACAAACCATGCGTCCT-1	WM	7	3	1	0	5	4	3	3	3	3	5	3	3	ACAAACCATGCGTCCT-1	-26.2188	4.12406	11.146	-1.858	1.65332	-7.22583	-10.5058	1.32151	12.6083	3.3524	-4.82735	-2.66286	-7.18688	2.49047	-11.271	-6.14131	-10.0491	2.19138	-10.7918	-2.38483	-13.397	-1.77358	-10.2979	-7.06428	1.86923	3.19064	0.178843	0	0.178843	0	1.59263	0.86324	1.26577	0
ACAAACCGACAAGGCG-1	Layer2	4	2	0	2	3	1	2	6	4	1	0	5	5	ACAAACCGACAAGGCG-1	1.41488	9.79121	-6.4027	-0.325574	-3.10986	3.88462	7.60752	2.03235	-4.64553	1.44199	3.09247	3.05709	3.14931	-4.62886	7.50482	-3.92765	5.41683	1.23925	1.72143	-0.699297	2.05736	-3.97305	4.05134	-5.22393	3.26012	0.282483	0.903766	0.282483	0.502493	0.282483	2.83768	3.12625	0.870154	0
ACAAAGCATGACCTAG-1	Layer3	1	1	0	2	3	6	2	1	4	1	0	0	0	ACAAAGCATGACCTAG-1	9.3044	-12.9031	-3.92208	-2.31468	-3.0747	1.67102	9.01191	1.57357	-7.2822	6.35862	2.36139	4.61282	5.3978	-2.59091	8.73493	-0.569776	6.71902	-1.54482	4.94045	-1.95502	5.2346	-0.492011	5.92207	-0.412384	3.32423	0.544483	0.895039	0.346106	0.806769	0.270152	2.94932	2.93843	0.544483	0
ACAAATCGCACCGAAT-1	Layer5	2	1	2	2	4	7	1	4	1	0	1	1	2	ACAAATCGCACCGAAT-1	9.72224	-6.97096	0.346765	-1.20959	-0.476406	-0.128374	0.0842113	0.521088	0.732298	7.85543	1.57542	4.55616	3.92325	1.56758	0.888715	6.735	0.00754697	-5.21941	4.67324	2.9258	4.86078	5.7491	0.615319	8.71686	3.64132	0.61903	2.3261	0	0.716668	0	2.37156	2.51998	0.805615	0.322768
ACAAATGGTAGTGTTT-1	Layer5	2	1	2	4	4	7	1	2	1	0	1	1	2	ACAAATGGTAGTGTTT-1	12.6148	-11.4891	-1.40792	-0.310914	-1.09618	3.22779	-1.83246	1.94974	0.307917	8.91059	0.846543	1.98042	2.57894	0.834683	0.796097	7.15753	-2.35754	-3.91898	-0.0670595	1.10755	1.84265	5.8738	-0.542162	8.24034	3.71511	0.336924	2.09325	0.58849	0.876391	0	2.36229	2.58168	0.833803	0.262729
ACAAATTCAGATCTGA-1	Layer1	4	1	5	2	3	5	2	1	5	2	0	5	4	ACAAATTCAGATCTGA-1	7.17999	-13.59	-5.85125	3.64986	-3.2678	4.29679	6.85107	2.52359	-5.70742	-1.77015	2.58857	-2.05139	-0.395208	-3.65123	5.26194	-7.80694	1.14214	-2.83038	3.94168	-0.170448	0.681197	-7.63664	2.20382	-9.68192	2.72419	0.813963	0.487608	0.608618	0.190184	0	2.57638	2.57638	1.56245	0
ACAACAGCATGAGCTA-1	Layer6	6	1	2	4	1	2	0	0	2	2	1	2	1	ACAACAGCATGAGCTA-1	6.84629	-1.17434	0.700342	-0.171483	0.350629	1.2455	-2.90408	-1.38482	2.43063	11.7409	0.0753067	1.3829	-1.93286	2.11642	-4.063	3.8513	3.85137	-0.896656	1.6988	2.81492	-0.980477	4.5918	-3.6508	4.58769	3.6737	0.528039	1.25395	0.528039	0.130257	0	3.00562	2.66414	0.606894	0
ACAACGGTCCCTGCGA-1	Layer3	1	1	5	1	1	3	0	2	0	4	1	0	0	ACAACGGTCCCTGCGA-1	8.92276	2.1028	-3.73722	2.11059	0.752067	4.53466	3.50347	-0.472898	-0.10432	4.74547	1.13908	-1.19492	2.24246	-1.87078	2.70228	1.4701	2.78093	0.943691	6.55766	2.00768	4.30763	-0.773622	4.19897	0.312056	3.52153	0.36862	0.783279	0.466446	0.712978	0	3.18546	3.07512	0	0
ACAAGCAGTGCCTAGC-1	Layer5	2	1	2	1	6	7	0	0	0	0	1	1	2	ACAAGCAGTGCCTAGC-1	13.0741	-6.54851	-0.365129	0.427435	0.551794	5.65955	-3.35986	-1.18312	1.30705	7.27269	2.21795	0.00765741	-0.172047	0.538765	1.30739	2.22256	-0.0550104	-2.55751	3.8262	2.04215	4.27608	3.10846	0.939423	6.19527	3.61975	0.278044	1.68283	0.355849	0.914637	0.101516	2.42103	2.21052	0.355849	0.355849
ACAAGGAAATCCGCCC-1	Layer5	2	1	2	3	4	2	2	4	1	0	1	2	2	ACAAGGAAATCCGCCC-1	9.30307	-8.44689	1.38268	-0.761375	0.0338168	-1.94803	-1.09474	0.703014	3.7774	7.78677	1.11959	4.85818	3.0787	3.06026	-3.53273	4.09629	-0.370667	-3.87968	4.63962	2.07032	0.756705	4.40885	-1.49992	6.09675	3.69152	0.883637	1.41038	0.121387	0.573447	0	2.85595	2.39222	0.709266	0.229622
ACAAGGACAAGAGGTT-1	Layer5	2	1	2	3	6	7	0	4	1	0	1	1	2	ACAAGGACAAGAGGTT-1	7.75693	-8.38283	0.460987	-0.652954	0.987043	-0.467333	-3.87155	-2.21012	2.60058	8.86531	0.693556	1.01284	1.48211	2.88339	0.180722	5.46379	-0.578351	-2.69241	0.871947	6.43107	1.00526	5.24629	0.573416	5.22225	3.54542	0.867391	1.70243	0.417235	0.867391	0	2.74066	2.72946	0.792135	0
ACAAGGATGCTTTAGG-1	Layer3	1	1	2	3	4	3	1	1	0	0	0	1	6	ACAAGGATGCTTTAGG-1	5.45351	-10.5499	-2.37807	-1.95566	0.444272	-1.64841	-1.71069	2.21593	-3.65023	8.13044	0.602063	3.14452	4.99589	-0.911642	3.31026	3.69163	-0.800034	-4.23623	5.37322	-2.55047	5.18246	1.33322	4.26921	3.1827	3.45844	0.501179	1.37989	0.6079	0.983255	0	2.87534	2.72881	0.749257	0
ACAAGGGCAGGCTCTG-1	Layer6	2	1	2	4	1	2	1	0	2	0	1	2	1	ACAAGGGCAGGCTCTG-1	14.8507	-4.56224	0.796017	-0.251187	0.607039	-0.360661	5.11482	-4.77686	2.39876	10.3761	-0.324233	3.35701	-1.82126	2.89845	-4.95929	2.75126	-1.71286	-4.33724	0.669717	2.23353	-1.46959	4.8428	-5.36741	4.24509	3.61951	0.903182	1.36988	0.115368	0.742214	0	3.20776	2.65373	1.08404	0
ACAATAGTCGTACGTT-1	Layer6	6	1	2	1	6	2	0	0	2	4	2	2	1	ACAATAGTCGTACGTT-1	5.41707	-5.55203	1.48304	1.07634	2.04408	5.35419	-3.3356	-2.24186	4.15141	10.9921	-0.507791	-0.552446	-1.37628	1.30052	-4.07837	2.97089	0.940759	2.41143	-0.526727	0.834488	-0.0723101	4.86636	-4.10085	4.5081	3.56482	0.890577	1.00204	0.358346	0.621608	0	3.00101	2.75978	0.69593	0
ACAATCCATTTAAACC-1	Layer5	6	1	2	1	6	2	4	4	2	0	1	2	2	ACAATCCATTTAAACC-1	1.95236	-6.70378	0.662048	1.04089	1.0788	5.95501	-4.38324	-2.03541	3.36029	11.7549	-0.650697	-1.30772	0.805086	2.8394	-4.89762	2.73772	-1.0189	-1.0185	0.574455	1.04391	0.320016	4.94587	-2.0204	6.49415	3.66978	0.821879	1.76058	0.132467	0.75759	0	2.39013	2.63112	0.821879	0.132467
ACAATCGATCTTTATA-1	Layer1	4	4	5	5	3	5	0	5	5	5	4	6	4	ACAATCGATCTTTATA-1	-1.91119	-0.0580695	-3.93384	1.50584	-1.5584	5.3418	5.91665	-0.139685	-1.98005	-0.127001	2.44925	-0.784759	-0.456204	-2.6646	4.51399	-9.43521	3.47074	5.4106	0.0801681	6.25921	1.26339	-8.54516	3.24445	-7.97169	3.24893	0.318594	0.754043	0.754043	0.559836	0.171931	2.84102	3.08297	0.559836	0
ACAATGAATACGGAGA-1	WM	7	3	1	0	5	4	3	3	3	3	5	3	3	ACAATGAATACGGAGA-1	-24.7334	1.91757	11.9728	-1.25606	2.91977	-7.3282	-10.1899	2.54829	12.0717	6.33571	-4.40024	-3.26338	-7.00417	2.07119	-9.54232	-6.38104	-9.21497	1.5575	-9.20916	-2.02293	-12.3614	-1.5001	-8.47786	-6.2015	1.96087	3.03212	0	0.341484	0.185248	0	1.34787	1.04086	1.66276	0
ACAATTGTGTCTCTTT-1	Layer3	1	1	5	2	3	6	1	1	0	1	3	0	0	ACAATTGTGTCTCTTT-1	14.6599	-4.60178	-2.08681	-0.49977	-2.17269	3.41075	6.02466	1.25143	-4.95503	5.72401	1.35429	2.00645	3.63205	-1.86584	4.49125	3.68648	6.26429	-1.76907	3.37616	-4.45232	6.47106	-0.68182	6.78029	0.968276	3.4036	0.588891	1.19565	0.531651	0.789813	0	2.89272	2.89272	0.337182	0
ACAATTTGAGCAGTGG-1	Layer5	2	2	2	4	1	7	0	2	1	0	3	1	2	ACAATTTGAGCAGTGG-1	6.27937	12.0426	-1.01552	0.63614	-0.160173	1.79069	2.85804	-2.53407	-1.66357	11.4295	1.22425	0.641092	1.62885	1.23809	-1.57983	6.67808	-1.8908	-3.85582	2.79716	-3.80241	4.05568	4.11699	0.367728	7.50414	3.5909	0.756592	1.9258	0.187008	0.803713	0.0978689	2.47643	2.65771	0.756592	0.187008
ACACAAAGACGGGTGG-1	Layer5	2	1	5	4	1	7	0	2	1	2	1	1	2	ACACAAAGACGGGTGG-1	10.8446	-9.95597	-1.80015	1.15223	0.522438	4.82602	2.93673	-1.07969	1.77159	10.5677	0.846784	-0.259667	0.758237	0.849822	-0.630333	5.92796	1.04093	-2.24409	2.51522	3.25705	2.68747	5.93327	-2.4267	7.04884	3.55368	0.777577	1.20967	0.289722	0.777577	0	2.6225	2.69316	1.20967	0.289722
ACACACCAGGACCAGT-1	Layer5	2	4	2	3	2	7	0	4	1	0	0	1	2	ACACACCAGGACCAGT-1	-1.63718	0.835942	-1.30085	-1.86721	-0.188747	-1.14641	3.9865	5.3771	-1.15805	7.88058	1.2627	-0.0822963	2.14467	3.23412	0.290845	5.77238	-0.863084	-3.63632	5.21351	0.474224	4.74244	4.08078	0.519572	7.88102	3.63772	0.56893	1.86781	0.28401	0.971625	0	2.47138	2.35375	0.629066	0.198002
ACACACTTTCTACACG-1	Layer3	1	2	2	4	1	3	0	2	0	0	1	0	0	ACACACTTTCTACACG-1	4.37601	12.4583	-2.46021	-0.735393	0.112913	0.562122	6.06226	-4.79792	-1.2866	6.46786	1.26931	1.65524	3.39199	-0.54958	3.4426	2.00367	-2.00453	-4.06733	4.66398	3.3626	3.74212	0.594886	4.49584	1.1806	3.51109	0.827652	1.09977	0.251699	0.827652	0	2.95357	2.68067	0.357194	0
ACACATGATCAAATCT-1	WM	7	3	1	0	5	4	3	3	3	3	5	3	3	ACACATGATCAAATCT-1	-27.866	4.90889	9.88292	-2.85105	1.02164	-6.71207	-11.3215	-0.154119	11.7829	4.13168	-6.07737	-2.8831	-8.10804	2.76801	-11.5709	-4.95396	-9.983	2.4859	-10.8963	-2.84008	-12.7855	-2.32244	-10.1746	-6.8093	1.92523	2.9633	0.275038	0	0	0	1.60085	1.00839	1.34787	0
ACACATTGACGCAACA-1	Layer1	5	2	4	5	3	5	5	5	5	5	4	6	4	ACACATTGACGCAACA-1	9.34671	10.6922	-4.26085	3.30978	-2.61183	-3.21998	5.12933	0.906278	1.16548	-0.464251	0.847386	-3.14143	-0.983093	-2.0459	5.14517	-8.35887	4.96677	3.10487	-2.81343	4.4845	1.09822	-8.38947	3.53488	-11.0563	3.08356	1.00662	0.360527	1.00662	1.00662	0	2.78458	2.72947	1.75353	0
ACACCCAGCATGCAGC-1	Layer5	2	4	5	4	1	7	0	4	1	1	1	2	2	ACACCCAGCATGCAGC-1	-0.175863	-1.00681	-2.81052	0.861044	-0.617735	5.18237	2.68536	-1.13029	0.245077	10.0445	1.0879	-0.211378	1.36395	1.99331	0.828596	7.80845	4.53629	-0.364367	2.52895	1.90938	1.58298	5.12854	-0.931064	8.1538	3.78083	0.625207	1.64835	0.254289	0.952621	0	2.48513	2.87067	0.544567	0.135206
ACACCCGAGAAATCCG-1	Layer3	1	1	2	1	1	3	0	2	0	0	0	0	0	ACACCCGAGAAATCCG-1	9.43911	-10.9887	-2.52735	-0.870766	0.538572	4.13404	6.28659	-3.55126	-0.536773	5.34874	1.68696	0.831645	3.53643	-0.806487	3.15092	1.7941	-0.00939538	-2.8955	6.10327	-1.28176	5.09346	-1.26408	5.31171	2.06965	3.51247	0.703383	1.02461	0.412301	0.412301	0	3.19758	2.71869	0.568396	0
ACACCGGTCTGACCGC-1	WM	7	3	1	0	5	4	3	3	3	3	5	3	3	ACACCGGTCTGACCGC-1	-26.6152	0.328502	11.9967	-1.69132	2.03998	-7.16204	-10.8423	2.35308	13.2251	3.48934	-5.21322	-3.42346	-7.97472	1.90591	-11.2372	-6.25727	-9.0782	1.70533	-10.606	-2.00714	-13.4096	-1.37094	-9.60434	-7.16163	2.21664	3.03159	0.163605	0.163605	0.304169	0.163605	2.47171	0.884591	1.39171	0
ACACCTTAAGTAGGGC-1	Layer5	2	1	2	1	6	7	0	4	1	2	2	1	2	ACACCTTAAGTAGGGC-1	5.22701	-0.960147	-0.64192	0.275384	0.41536	4.51601	-3.25599	-1.84914	0.971248	9.3415	0.639577	-0.438837	1.42708	2.17847	1.155	6.23281	1.02032	-0.713468	0.618784	1.31297	4.31144	4.80788	0.754084	6.16717	3.55678	0.763826	1.94042	0.206441	1.08147	0.108538	2.34191	2.5939	0.763826	0.589192
ACACCTTACTACTTGC-1	Layer3	4	1	0	2	3	6	2	1	4	2	0	0	0	ACACCTTACTACTTGC-1	11.3148	-8.97685	-5.94669	-1.58948	-3.13682	3.13795	7.644	2.16176	-7.11043	4.36185	3.09324	3.76054	4.74034	-2.79321	8.89428	-3.26859	3.34498	-1.65367	3.43823	-5.31069	5.95776	-5.02431	5.08344	-3.81174	3.22214	0.488328	0.914399	0.704622	0.535492	0.535492	3.15061	3.10228	0.580531	0
ACACGAGACTCCTTCT-1	Layer6	6	2	2	4	1	2	0	0	2	2	1	2	1	ACACGAGACTCCTTCT-1	7.26331	6.45685	0.868349	0.218479	-0.222294	0.828726	5.29999	-3.21306	1.7921	11.8618	-0.195654	0.819283	-0.523215	1.60987	-4.27501	3.4554	-0.0134883	-1.00401	2.41708	3.28813	-0.859373	4.68952	-4.58273	4.30903	3.53189	0.989597	0.801643	0.379087	0.479087	0	2.98292	2.70686	0.56999	0
ACACGGCACTATGCAT-1	Layer3	1	2	0	2	1	6	0	2	4	2	0	0	0	ACACGGCACTATGCAT-1	12.9011	-1.30956	-3.98919	-0.33401	-1.86161	3.42652	4.90494	-1.24434	-3.83817	3.36947	2.31862	0.222243	3.26852	-1.82434	7.32901	-1.91066	3.65794	-0.717435	2.2161	-2.33044	4.40291	-2.86048	6.80167	-1.20874	3.36108	0.185493	0.96717	0.65084	0.65084	0.185493	3.17933	2.89138	0.70263	0
ACACGGGAACTTAGGG-1	Layer6	2	2	2	4	1	2	0	0	2	0	2	2	1	ACACGGGAACTTAGGG-1	6.27224	10.2524	0.257705	0.331198	-0.258267	3.90464	4.14802	-3.48893	1.28557	11.446	-0.500752	0.831165	-2.15537	2.51397	-5.48243	2.57341	-1.04333	-3.80114	-0.391932	0.183618	-1.74281	4.99182	-7.37197	4.33715	3.55876	0.57805	0.879048	0	0.57805	0	2.99262	2.68215	0.486152	0.145408
ACACGTAGGCCACAAG-1	Layer3	4	1	0	3	3	1	2	1	6	4	3	5	5	ACACGTAGGCCACAAG-1	1.21075	-7.41928	-6.82538	-1.65029	-1.95267	-0.656121	8.18086	2.006	-6.77633	1.69369	3.17227	4.19822	5.29851	-2.68516	7.76461	-5.15783	4.15926	2.00064	3.67388	-5.00169	3.31952	-3.86478	4.43007	-5.09176	3.1982	0.421094	0.944248	0.31774	0.20246	0.20246	2.93403	3.17032	0.78703	0
ACACTCCAATGTCACT-1	Layer2	4	2	0	1	1	6	0	1	5	0	1	5	0	ACACTCCAATGTCACT-1	2.42234	10.1475	-4.89136	-1.20604	-0.340424	5.07907	6.5363	-4.00801	-0.538019	1.71766	1.90665	1.21131	3.13252	-0.363463	6.36895	-8.68063	-0.910986	-4.88405	2.7132	2.43754	2.00764	-3.45813	4.17724	-2.52861	3.07411	0.394423	1.0764	0.49756	0.394423	0.49756	3.00469	3.11068	0.394423	0
ACACTGATCAAGGTGT-1	WM	7	3	6	0	5	4	6	3	3	3	6	4	3	ACACTGATCAAGGTGT-1	-25.4266	4.07831	11.2354	-0.996665	2.81859	-8.1063	-9.48441	0.703081	12.2142	7.98896	-3.68992	-2.08457	-6.38979	1.90323	-10.739	-2.59829	-6.25414	2.68846	-6.51772	-0.422623	-9.6288	0.160524	-6.70246	-2.18927	2.44864	2.8055	0.499141	0.499141	0.358748	0	1.78552	1.71039	1.49342	0.195376
ACACTGGGACAGTCGT-1	Layer2	5	1	5	5	3	5	4	6	6	5	4	5	5	ACACTGGGACAGTCGT-1	7.19423	-2.69733	-5.42985	3.5433	-1.93211	-3.1347	6.77244	2.85438	-6.38416	0.274831	0.648258	-3.60232	2.36259	-4.7388	7.9503	-5.45269	3.42765	4.71153	-2.37777	5.34484	0.886655	-6.4637	4.86728	-7.03141	3.1154	0.730983	1.0279	0.640591	0.306779	0.165108	2.70822	2.78866	1.14875	0
ACAGAACTGAGAACAA-1	WM	7	3	1	0	5	4	3	3	3	3	5	3	3	ACAGAACTGAGAACAA-1	-27.2752	2.71934	11.5117	-2.10549	2.36454	-7.65073	-11.6149	1.65011	11.2453	5.23379	-5.79792	-3.46348	-8.2241	2.05644	-10.8123	-4.15477	-11.0087	2.31636	-10.5512	-1.95085	-12.9754	-1.81335	-10.0802	-6.37712	1.60532	2.92024	0.433503	0.308784	0	0	1.74099	0.644178	2.08623	0
ACAGATTAGGTTAGTG-1	Layer3	4	1	0	1	2	6	0	2	4	2	3	5	0	ACAGATTAGGTTAGTG-1	5.43595	-3.13224	-4.58607	0.441396	-1.08031	4.38004	4.72716	4.5805	-2.59895	2.07417	1.94724	-0.501814	2.56937	-2.00048	6.4943	-2.33664	3.21313	-2.51638	2.16556	-4.4312	3.16676	-3.18823	4.45031	-3.43136	3.27167	0.493395	1.06939	0.586304	0.493395	0.14796	3.00251	3.33041	0.671311	0
ACAGCATAGAGCCAGT-1	Layer3	1	2	2	1	1	6	0	2	4	1	1	0	0	ACAGCATAGAGCCAGT-1	9.32768	10.2111	-3.73074	-0.541885	-0.445997	4.4723	5.88101	-2.67013	-1.54042	3.58008	2.68467	-0.0801808	3.01941	-1.53281	5.81103	-0.983703	5.90239	-0.652366	3.42594	2.73071	4.41374	-1.94679	7.11882	-1.71972	3.49702	0.229683	0.935782	0.828991	0.828991	0.229683	3.03266	3.11043	0.643801	0
ACAGCGACATTCTCAT-1	Layer3	1	1	0	3	3	6	2	1	4	1	0	0	0	ACAGCGACATTCTCAT-1	13.002	-5.29126	-3.6207	-2.07676	-0.90794	-0.14592	8.66721	-0.642677	-6.40843	5.74946	1.47303	4.41758	4.77862	-0.662012	7.11087	0.310966	6.51948	-2.04146	4.68983	-2.96907	5.55351	-1.49505	5.22598	-1.89022	3.42585	0.379274	0.525813	0.653598	0.525813	0.379274	2.97958	2.90667	0.868641	0
ACAGCGCACCCGCAGC-1	Layer3	1	1	5	2	1	6	0	2	0	2	3	0	0	ACAGCGCACCCGCAGC-1	16.5803	-3.93551	-3.50123	1.34476	-1.20504	2.30325	3.20731	-0.46161	-0.924437	3.87349	1.05844	-0.942887	2.42585	-1.32562	3.75037	0.653094	1.91844	-2.35117	1.62717	-3.77332	5.87602	-3.88789	5.26231	-0.00601996	3.28925	0.468164	1.02646	0.261233	0.971503	0	2.90771	2.92387	0.468164	0
ACAGGCTTGCCCGACT-1	Layer5	2	1	2	3	4	3	2	1	1	2	1	2	2	ACAGGCTTGCCCGACT-1	10.2156	-1.93412	-0.895869	-1.88103	0.152691	-1.11999	-0.78427	1.57087	-4.14997	8.52046	1.62293	4.09358	3.08686	0.36922	-0.956578	6.77731	1.58806	-3.28172	-0.0671957	0.701688	1.94515	6.24286	2.53347	5.93772	3.40959	0.63155	1.23718	0.257358	1.29241	0.257358	2.74583	2.27289	0.257358	0.257358
ACAGGTGGAGGTGAGG-1	WM	7	3	1	0	5	4	3	3	3	3	5	3	3	ACAGGTGGAGGTGAGG-1	-25.5843	6.8023	10.8667	-1.81969	2.36292	-8.48967	-9.26636	1.8049	13.4837	7.24206	-4.71319	-1.72482	-6.77123	2.62986	-10.9578	-2.6342	-10.2856	2.8737	-8.713	-0.924195	-10.3848	-0.521065	-7.62031	-4.42022	2.18007	2.62759	0.538454	0.428541	0.164106	0.164106	1.51881	1.59401	1.72932	0
ACAGTAATACAACTTG-1	Layer6	6	1	6	0	4	2	6	0	2	3	2	4	1	ACAGTAATACAACTTG-1	5.14324	-9.30284	10.532	-0.473344	3.01984	-6.71154	-7.28091	1.52051	7.18976	7.41997	-3.76164	-1.46217	-3.29641	1.18886	-3.83505	2.82455	-7.22195	3.17019	-3.66611	1.27671	-6.75006	3.31887	-5.07554	3.36424	3.24034	1.72952	0.855579	0.457263	0.676123	0	2.94297	2.71516	1.30981	0
ACATAAGTCGTGGTGA-1	WM	7	1	6	0	5	4	3	3	3	3	5	3	3	ACATAAGTCGTGGTGA-1	5.17551	-12.9399	11.8146	-0.321963	2.40696	-6.10098	-9.13093	2.85639	10.9338	3.85473	-4.36172	-3.43905	-7.06526	1.17665	-9.47412	-6.40116	-9.23496	1.87297	-10.4829	-2.47247	-13.4128	-0.940745	-9.62659	-6.75659	2.30523	2.89767	0.439956	0.313661	0.313661	0	1.75605	0.828329	1.75605	0
ACATAATAAGGCGGTG-1	Layer5	2	1	5	1	1	7	0	4	1	0	1	1	2	ACATAATAAGGCGGTG-1	11.0601	1.0103	-2.44406	1.66252	0.0424366	4.5724	2.92823	-1.23648	-0.0816563	11.0278	0.76139	0.629671	1.69059	1.79859	-0.96465	6.30991	-2.77707	-0.298705	0.712013	1.64217	2.29291	4.79733	-0.0205529	6.66938	3.60206	0.548708	2.24916	0.256506	1.01321	0	2.26447	2.44466	0.900987	0.256506
ACATCAGCTGGGACGC-1	Layer4	1	4	5	1	6	3	4	2	0	4	0	0	0	ACATCAGCTGGGACGC-1	0.664899	-1.78905	-2.88876	0.301971	1.40044	5.02867	-3.24568	0.255104	1.66961	5.9284	0.235275	-1.83151	0.504513	-0.377221	3.52564	1.936	-0.60679	0.677363	5.01144	-0.826624	4.48052	0.59776	4.55747	1.04516	3.3831	0.756565	0.919456	0.319894	0.841324	0	2.90915	2.46334	0.448188	0
ACATCCCGGCCATACG-1	Layer6	6	1	6	0	5	2	6	0	2	6	2	4	1	ACATCCCGGCCATACG-1	12.7218	-13.2513	10.9571	-0.42821	2.97378	-8.34856	-7.77588	1.35449	7.53388	9.83015	-3.23736	-2.45623	-3.40021	1.24444	-7.48131	1.75585	-1.7648	2.84497	-3.77996	0.431901	-4.96936	3.4961	-6.3592	2.68701	3.24633	1.73681	0.832814	0.231077	0.712864	0	2.56171	2.20372	1.28081	0
ACATCCTGGTAACTGT-1	Layer3	1	1	2	2	1	3	1	1	0	1	0	0	0	ACATCCTGGTAACTGT-1	17.1337	-0.428928	-2.70579	-1.54739	-0.971733	0.714593	6.02747	-3.81847	-5.81317	6.50645	0.911959	4.23285	4.17769	0.292799	4.9767	0.774159	5.37286	-2.51488	5.25168	-3.44103	6.51077	-1.35901	6.52085	0.371433	3.43015	0.451037	0.966375	0.281925	0.76075	0.150865	3.05363	3.02241	0.549727	0.150865
ACATCGATCGTTTACC-1	Layer6	6	1	4	4	6	2	5	5	2	4	2	4	1	ACATCGATCGTTTACC-1	13.8839	-2.28151	-4.32574	4.75928	0.861678	3.31862	-5.24791	-0.434419	7.71348	11.0725	0.355462	-3.81963	-1.4784	-1.41142	-7.3649	1.83171	1.40515	3.01423	-2.90718	2.90946	-4.30517	3.19241	-7.08027	4.90127	3.42796	1.01925	0.634223	0.258654	0.779665	0	2.71925	2.40119	1.12047	0
ACATCGGTCAGCCGCG-1	Layer6	6	5	4	1	6	2	4	0	2	6	2	4	1	ACATCGGTCAGCCGCG-1	-1.43973	-23.824	-3.82026	4.18424	2.09798	5.92447	-5.22076	-1.21082	7.45381	11.5984	-0.513866	-3.61096	-1.60817	-0.624835	-6.1807	0.7418	-4.12055	2.65194	-1.56788	0.835707	-4.85148	3.72597	-5.30554	2.27368	3.0682	2.07635	0.352587	0.491102	0.819	0	2.17711	2.24653	0.908098	0
ACATCGTATGCAATGG-1	Layer5	2	1	2	3	1	7	1	1	1	0	1	1	2	ACATCGTATGCAATGG-1	12.797	-2.34133	0.649547	-0.177668	0.470239	-0.654228	5.92428	-4.95029	0.891729	8.70353	0.254512	4.05816	3.35195	1.03966	-0.75472	5.82828	-0.0175962	-2.89196	3.39946	2.98175	3.51614	4.89214	-0.664006	8.03916	3.72735	0.366145	2.08873	0.439999	0.844363	0.104847	2.28679	2.64219	0.795683	0.286399
ACATCGTTAACCTAGT-1	Layer3	1	4	0	4	1	3	0	2	0	1	3	0	0	ACATCGTTAACCTAGT-1	-4.03279	3.5187	-4.08426	-0.230054	-0.530644	2.33695	6.08344	-2.38209	-2.04478	5.39349	2.18227	1.14353	3.28371	-1.6751	4.18613	1.63335	6.01691	-0.200521	3.1155	-5.01967	6.34059	-2.57383	6.11787	2.15109	3.41231	0.631303	1.11628	0.257238	0.820306	0.0932938	2.98933	2.84678	0.682006	0
ACATCTCAACGCGTAA-1	Layer3	4	2	0	2	3	6	0	1	4	1	3	0	0	ACATCTCAACGCGTAA-1	5.53391	6.68562	-4.34943	-0.917299	-1.6089	3.45138	7.26423	-1.65754	-3.29578	2.54369	2.60359	2.27609	3.95772	-1.48611	6.73523	-1.69762	4.47106	-3.70955	1.84338	-4.13151	5.90391	-3.58993	7.07411	-1.72962	3.35156	0.637536	0.870148	0.402428	0.583736	0.0944829	2.94103	3.14399	0.402428	0.0944829
ACATGGCGCCAAAGTA-1	Layer3	1	1	0	3	3	6	2	1	0	2	0	0	0	ACATGGCGCCAAAGTA-1	-1.2042	-8.17172	-3.0884	-2.28108	-0.627344	-0.198659	8.11712	-0.73423	-6.08297	5.96473	2.32576	5.19751	5.22305	-0.920927	5.8491	-0.492527	3.62944	-1.19934	3.4225	-2.7637	6.03193	-2.10813	7.08011	-0.124209	3.2273	0.277614	0.616951	0.427418	0.616951	0.193358	2.95136	3.11077	0.494667	0
ACATGGCTCAATTTAG-1	Layer1	5	4	5	5	2	5	5	5	5	5	4	6	4	ACATGGCTCAATTTAG-1	-0.705239	-2.30013	-4.51508	4.03459	-2.05886	-3.18554	3.35495	3.94056	1.07648	-0.388666	0.94156	-4.26132	-1.71406	-2.89121	4.60034	-8.49545	4.22327	4.7101	-1.59231	6.40076	-0.319728	-8.76213	2.38432	-10.7893	2.98686	0.745387	0.552833	1.46366	0.552833	0	2.65936	2.63318	1.81924	0
ACATTAGTTTATATCC-1	Layer6	6	2	2	3	4	2	0	0	2	6	2	4	1	ACATTAGTTTATATCC-1	7.06366	11.5757	1.09209	-0.935708	1.05535	-2.08723	-1.98782	0.307307	6.28217	9.47925	-0.289137	0.215205	-1.51012	2.21514	-6.83825	2.37069	-3.45931	3.09634	-2.72826	0.590192	-4.31902	3.76505	-7.59083	3.09012	3.63573	1.01092	0.837725	0	0.7384	0	3.12903	2.72153	1.22486	0.197635
ACCAAACTAGAAATCC-1	Layer3	4	2	0	2	3	1	2	1	4	2	3	0	0	ACCAAACTAGAAATCC-1	6.36288	10.9515	-4.94717	-0.820696	-0.984519	4.48673	7.62061	-1.32643	-3.3872	1.46699	2.86584	2.21298	4.94215	-1.42512	8.09405	-0.657426	3.68049	-1.36484	3.82038	-5.51129	3.47186	-4.22199	4.68925	-3.85219	3.3389	0.265699	1.14116	0.475418	0.410279	0.265699	3.1093	3.27192	0.700359	0.0966254
ACCAACACCACACACT-1	Layer2	4	2	0	3	3	1	2	6	6	2	0	5	5	ACCAACACCACACACT-1	15.1561	11.3182	-5.816	-1.20896	-2.4211	0.987391	8.16635	-0.72025	-5.35766	2.76543	3.1252	4.12441	3.37878	-4.5163	7.6128	-4.60847	4.19774	-2.19402	5.04017	-3.93297	2.1796	-4.17425	4.40882	-6.69907	3.18103	0.392488	1.15151	0.986678	0.392488	0	2.87373	3.03047	1.22474	0
ACCAACCGCACTCCAC-1	Layer3	4	6	5	2	3	6	2	0	6	1	0	0	0	ACCAACCGCACTCCAC-1	-9.94404	-17.2009	-5.57344	-0.28816	-3.59834	3.28109	7.64575	3.02667	0.0515034	5.97618	2.10283	0.0677899	-0.622593	-1.55151	8.34831	-5.46687	4.86939	-2.51911	3.48551	-1.99656	4.99087	-0.38984	4.70188	-1.65452	3.31787	0.357014	0.762742	0.357014	0.539467	0.133673	3.09212	3.02498	0.887968	0
ACCAACGCTTATTTAT-1	WM	7	3	1	0	5	4	3	3	3	6	5	3	3	ACCAACGCTTATTTAT-1	-29.3117	6.33852	10.5894	-2.54655	2.53927	-8.99233	-10.8586	-0.170436	11.9658	8.26602	-5.59359	-1.98719	-8.41969	2.78478	-10.7589	-2.44175	-4.66714	2.61415	-8.55127	-1.26317	-11.1608	-1.0081	-6.91499	-3.846	2.3079	2.86777	0.498751	0.1952	0	0	1.98115	1.07841	1.49265	0.1952
ACCAAGAACGCGTGTC-1	Layer4	1	1	2	4	1	3	0	2	0	1	1	1	6	ACCAAGAACGCGTGTC-1	8.26751	-0.738993	-2.96765	-0.592355	0.954266	2.88438	5.7254	-4.11444	-1.0032	5.72354	1.7829	0.43352	3.61339	-0.594817	4.12397	0.137028	4.52218	-0.0659105	4.54533	1.41388	4.3362	1.71826	3.65138	3.80569	3.38838	0.140301	1.42624	0.140301	1.1342	0	2.75753	2.44612	0.372847	0.372847
ACCAATATGCAAGTTA-1	Layer5	2	1	2	3	4	7	1	4	1	0	2	1	2	ACCAATATGCAAGTTA-1	6.75937	-13.1682	-0.0357454	-1.6096	1.78727	-1.16057	-1.7614	1.79714	2.63028	6.80981	0.838093	2.87636	2.49318	3.09621	1.39396	7.03192	-1.00012	-4.142	-0.964197	0.212607	4.18551	6.19586	0.983972	6.57532	3.69247	0.482237	1.81874	0.345807	1.0505	0.0982897	2.45428	2.4977	0.416347	0.482237
ACCACAACTCAGAACA-1	Layer3	1	1	0	2	3	6	1	1	4	2	3	0	0	ACCACAACTCAGAACA-1	11.1057	-6.50602	-4.72855	-0.479223	-2.7907	3.62867	7.57005	1.74942	-3.05847	3.50608	-0.229227	0.649261	3.97425	-2.29148	5.51114	-0.880133	3.35959	-2.90334	2.75396	-4.50853	6.84091	-4.79312	7.3212	-2.25639	3.34095	0.699558	0.882944	0.340141	0.748653	0.0964789	2.86275	3.09869	0.840153	0
ACCACAAGTTTCTATC-1	Layer6	6	1	2	3	6	2	0	0	1	4	1	1	1	ACCACAAGTTTCTATC-1	10.9826	-14.0549	-0.150254	0.177796	1.06568	-2.73279	-1.75167	-0.249078	3.42232	11.165	0.0440615	-0.0825278	-1.09499	2.09783	-2.78321	3.4919	-2.31609	0.869766	2.70811	2.70207	2.32226	3.50615	-4.92692	4.38142	3.60348	0.707612	0.962112	0.137167	0.462526	0	3.16918	2.71562	0.707612	0
ACCACCAATGTAACAA-1	Layer3	1	4	0	2	3	6	2	1	4	0	3	0	0	ACCACCAATGTAACAA-1	-9.96663	-17.187	-4.24634	-2.10899	-2.82129	2.40846	7.80975	0.755644	-6.78669	5.09068	2.36398	5.19334	5.60425	-1.95906	7.19062	-1.66962	1.26684	-4.1276	4.71348	-5.28427	5.27089	-4.37539	6.68694	-2.46573	3.2978	0.695653	1.07593	0.481483	0.572724	0.20858	2.95322	2.95322	0.871947	0
ACCACGTGCAGCTATA-1	Layer5	2	4	5	2	4	7	4	0	2	0	0	2	2	ACCACGTGCAGCTATA-1	6.34237	-9.46569	-1.91119	-1.05768	-2.51581	3.16523	-3.30112	1.7635	2.51347	6.28756	-0.148398	-1.98469	-1.64069	0.975554	-3.99514	3.1366	-1.71341	-2.57838	4.22027	0.121654	0.574833	4.17893	-0.43336	6.92585	3.67075	0.805976	2.17531	0.221363	0.749051	0	2.23007	2.63965	1.09266	0.749051
ACCACTGTTCAAGAAG-1	Layer1	5	2	4	5	2	6	5	5	5	5	4	6	4	ACCACTGTTCAAGAAG-1	10.9295	13.5799	-4.50477	4.15403	-1.41369	-3.31204	2.85042	3.71424	-0.352896	-1.73901	0.701744	-3.65979	-1.16609	-2.75108	5.21839	-10.0219	4.70991	4.41285	-2.04248	5.10817	0.965795	-8.76415	2.30393	-11.0863	2.6592	0	1.3579	0.455905	0.455905	0	2.57487	2.73696	1.19707	0
ACCAGCCCGGTCTTTG-1	Layer3	4	1	5	2	3	6	0	2	4	2	0	0	0	ACCAGCCCGGTCTTTG-1	7.68818	-1.84042	-5.07558	-0.204979	-2.97435	3.40693	6.86095	0.993781	-3.64376	2.12341	-0.0320564	-0.451456	3.27066	-2.07456	8.15855	-0.51204	1.24539	-2.09913	1.06517	-0.938437	5.61225	-3.31155	6.30829	-2.0632	3.11346	0.684914	0.753356	0.247664	0.247664	0.446004	3.21436	3.08173	0.684914	0
ACCAGGAGTGTGATCT-1	Layer1	5	2	4	5	3	5	5	5	5	5	4	6	4	ACCAGGAGTGTGATCT-1	-0.595499	2.18028	-5.0729	4.08604	-1.22903	5.53287	5.28456	1.08676	-1.29225	-0.621816	1.80875	-3.16063	-0.442374	-2.96288	5.43064	-9.96466	5.22382	1.83154	-1.35677	7.301	0.382118	-7.78282	2.93228	-8.07488	3.33203	0.761105	1.24455	0.322238	0.174043	0.45128	3.09566	3.16221	1.06508	0
ACCAGTGCCCGGTCAA-1	Layer2	4	1	0	2	3	1	2	1	6	0	0	5	4	ACCAGTGCCCGGTCAA-1	11.7534	-12.2791	-6.411	-0.605854	-2.92331	2.48491	7.94283	1.83211	-7.69062	3.40243	3.30341	2.3689	3.14995	-3.85449	7.83965	-5.14819	0.698742	-4.29804	5.91193	-1.53574	2.38001	-4.9441	3.46212	-8.48513	3.08404	0.719231	0.816879	0.48963	0.611005	0	2.79555	2.79555	0.987519	0
ACCAGTGCGGGAGACG-1	Layer4	1	1	5	2	4	3	1	1	0	0	0	0	6	ACCAGTGCGGGAGACG-1	13.3521	-4.72555	-2.22665	-1.42998	-2.84967	3.06103	-2.23524	2.42013	0.448135	6.29431	1.53466	2.62998	3.18983	-0.57362	4.68951	3.48983	-2.38228	-3.82188	3.3142	-0.605292	4.78989	-0.517622	4.59351	3.39831	3.34277	0.782457	1.12394	0.465882	0.909688	0	2.891	2.67075	0.465882	0
ACCATATCCGCAATAA-1	Layer6	3	3	6	0	5	2	6	0	2	6	6	4	1	ACCATATCCGCAATAA-1	-20.041	4.07735	9.0478	-2.2515	1.38361	-8.10584	-10.0749	0.00884967	7.4783	9.19985	-3.45018	-1.20254	-3.64542	2.25733	-5.95709	0.944688	-3.94596	2.32244	-6.95424	-0.328007	-7.07886	2.43214	-5.33311	2.70805	3.21852	1.5912	1.02141	0.163573	0.304113	0	2.96033	2.59822	1.14184	0
ACCATCCGCCAACTAG-1	Layer5	6	5	5	1	7	2	4	4	2	6	1	1	2	ACCATCCGCCAACTAG-1	-0.917884	-19.2063	-2.43854	3.76809	2.58886	4.30418	-8.09647	-0.717893	6.03466	7.00699	-0.224276	-3.17081	1.83111	3.20796	-3.15481	2.41503	-1.69408	2.13244	1.59681	1.72755	2.33119	5.4923	-2.3703	5.32105	3.60824	1.00506	1.25828	0.386881	0.146228	0	3.02165	2.5253	1.00506	0.146228
ACCATCGTATATGGTA-1	Layer6	3	3	6	0	5	4	6	0	2	6	6	4	1	ACCATCGTATATGGTA-1	-20.4865	4.21355	10.6154	-1.19075	3.33565	-8.35173	-8.429	1.14002	9.88332	7.86879	-2.25401	-1.23912	-3.35244	1.75183	-6.3098	0.365142	-2.30195	2.42646	-6.15208	-0.231674	-7.30101	2.26119	-5.93602	0.364262	2.84239	2.46565	0.346618	0.346618	0.483299	0	2.2059	1.82107	1.36096	0
ACCCAACGCCCGTGGC-1	Layer5	2	2	2	4	1	7	1	4	1	1	1	1	2	ACCCAACGCCCGTGGC-1	9.75006	9.42448	-0.92095	-0.253955	-0.416658	2.74992	3.93447	-3.47662	-1.13294	9.91323	-0.325107	2.66584	2.63866	1.99166	-0.310986	6.97603	6.33649	0.624646	0.914363	2.57493	1.77784	6.30155	1.3021	7.5386	3.79416	0.689038	2.27499	0.402727	0.637961	0	2.25439	2.56501	0.828262	0.402727
ACCCACCTACATGCTC-1	Layer3	1	4	5	1	6	3	0	2	0	4	0	0	0	ACCCACCTACATGCTC-1	2.29494	0.10128	-3.04124	0.827888	0.417843	5.16259	-3.33799	-0.659694	1.44019	4.66967	0.851271	-1.3226	2.33621	-1.4798	2.24766	1.0578	1.4379	0.387719	5.4763	-1.03401	3.41193	-0.644912	3.39635	0.3762	3.21689	0.704839	0.801205	0.598186	1.29778	0.34317	3.06668	2.26151	0.704839	0.186234
ACCCATCTTGAGGGTA-1	Layer6	6	2	2	4	6	2	1	0	2	4	0	2	1	ACCCATCTTGAGGGTA-1	11.5959	7.02366	1.63712	0.719901	0.968945	2.12361	-2.04906	-2.25722	3.90455	12.025	-0.349853	1.9842	-1.52224	2.75297	-5.40154	2.74712	-1.33736	1.83725	2.35006	-2.43288	-2.50352	4.34657	-7.82174	3.85902	3.59566	0.811293	0.747558	0.130133	0.245264	0	3.18099	3.0251	1.03202	0
ACCCATTTGTCCCTCT-1	Layer3	1	2	0	2	3	6	2	1	4	6	3	0	0	ACCCATTTGTCCCTCT-1	0.411626	10.1785	-5.27093	-2.18328	-2.98147	2.95216	8.00071	2.12813	-6.98327	5.51895	3.04573	3.57016	4.44564	-2.18862	7.85613	-0.0230823	-2.24067	1.92134	4.32048	-4.39418	5.62495	-3.87813	5.24171	-2.4293	3.26337	0.417591	1.00345	0.622636	0.57518	0.230437	3.01307	2.99162	0.83106	0
ACCCGAGCGAAATTAC-1	WM	7	3	1	0	5	4	3	3	3	3	5	3	3	ACCCGAGCGAAATTAC-1	-26.0993	-0.369006	11.9488	-0.934596	2.13184	-6.81401	-10.2494	2.54209	12.8701	4.72459	-4.0566	-3.90305	-7.66501	0.925662	-9.36297	-6.49988	-11.135	0.944342	-8.17257	-1.30994	-12.7218	-0.436404	-9.03988	-5.30659	2.34259	2.91754	0.402236	0	0	0	1.56784	1.19718	1.86358	0
ACCCGGAAACTCCCAG-1	Layer6	6	1	2	3	4	2	1	0	2	0	1	2	1	ACCCGGAAACTCCCAG-1	-2.6996	-7.44544	2.13619	-0.339305	0.957704	-3.93597	-1.98833	0.372048	5.05592	8.59531	-1.00521	2.0149	-2.26401	2.3593	-5.43471	3.00159	-0.74348	-1.65364	0.22269	1.04381	-2.12133	4.99278	-7.10868	4.02966	3.38798	1.43941	1.08744	0	0.42942	0	2.95681	2.60381	1.02528	0.164487
ACCCGGATGACGCATC-1	Layer3	1	1	2	3	4	3	1	1	0	2	0	0	0	ACCCGGATGACGCATC-1	-2.10287	-7.64985	-1.91585	-2.16984	-0.959008	-0.0193398	-1.7344	2.07803	-4.96981	7.08129	1.47955	3.18827	5.359	-1.79764	4.84666	2.39344	3.32204	-1.72877	5.41512	-3.19632	6.73436	-2.20101	5.83977	2.38285	3.45406	0.636023	0.961753	0.217079	0.793992	0.149822	3.10252	2.81408	0.592298	0.149822
ACCCGGTTACACTTCC-1	Layer6	3	6	6	0	5	4	6	0	2	5	2	4	1	ACCCGGTTACACTTCC-1	-8.76666	-16.4851	11.2756	-0.102278	3.75442	-7.71941	-7.32844	1.73147	9.35214	8.86907	-1.71619	-3.10408	-3.13362	0.798804	-7.60121	-0.113247	1.8515	3.30866	-3.60261	1.81697	-7.66115	1.74164	-6.37111	1.879	3.15177	2.21056	0.643072	0.308165	0.543401	0	2.68888	2.37444	1.2603	0
ACCCGTGTCATCAGTA-1	Layer6	6	3	5	0	4	2	6	0	2	6	2	2	1	ACCCGTGTCATCAGTA-1	-14.2868	3.66764	9.10952	-1.45091	1.48355	-5.29843	-7.04591	0.98291	8.20801	8.97455	-1.48487	-0.764569	-2.8797	1.40836	-7.12954	0.470481	-1.71101	3.37643	-2.65059	-0.447211	-3.35386	4.62351	-6.03032	1.69624	3.14629	2.09517	0.160268	0.527861	0.419681	0	2.46616	2.17726	1.00732	0
ACCCTATAGGACTGAG-1	Layer1	5	6	4	1	2	5	5	5	5	4	2	6	4	ACCCTATAGGACTGAG-1	-10.3529	-17.6072	-4.56844	4.05687	0.690407	4.58743	2.59609	3.44573	0.0308357	-1.35387	0.929793	-3.55299	-1.08917	-2.49107	4.94398	-10.3219	1.26818	2.51227	-2.1828	0.959858	0.0107945	-8.64012	3.04985	-11.512	2.70854	0.492682	0	0.492682	0.821276	0	2.22755	2.96858	1.69688	0
ACCCTATGCCATATCG-1	WM	7	3	1	0	5	4	6	3	3	3	5	3	3	ACCCTATGCCATATCG-1	-21.5586	5.1741	11.1382	-2.15045	2.23404	-8.597	-10.7088	1.70741	13.1474	7.18024	-4.09866	-1.87547	-6.70874	2.03496	-10.1378	-4.07682	-7.74022	2.65185	-7.85638	-0.860751	-11.0849	-0.162218	-8.32232	-5.61511	2.51719	2.73732	0	0.476468	0.341401	0	1.96062	1.49488	1.70039	0
ACCCTCCCTTGCTATT-1	Layer5	2	1	2	4	4	7	0	4	1	0	1	1	2	ACCCTCCCTTGCTATT-1	11.8996	-8.35448	0.0262142	-0.682282	-0.253211	-0.235296	-1.53402	0.789683	0.599405	8.03126	0.67282	1.93887	2.19681	3.13664	0.680528	5.74944	-1.43636	-3.69126	3.54431	2.77661	4.37169	5.98018	0.644785	8.57488	3.61655	0.658258	1.95363	0.382341	0.529786	0.110134	2.26339	2.73677	0.966981	0.529786
ACCCTTCATCTGCGAA-1	Layer3	1	2	5	4	1	3	0	2	0	2	1	0	0	ACCCTTCATCTGCGAA-1	8.09656	11.815	-3.16821	1.08098	-0.535829	2.73335	3.10086	-1.34269	-1.689	6.03167	0.781027	-0.28962	1.38428	0.664101	3.90453	1.90769	3.296	-1.06234	4.70088	3.31408	3.78795	0.264735	4.26606	0.656742	3.55388	0.835392	1.18937	0.151187	1.02796	0	2.91582	2.67737	0.282491	0
ACCCTTTAGTTCTCCA-1	Layer3	4	2	0	2	3	6	0	1	4	1	3	0	0	ACCCTTTAGTTCTCCA-1	15.0408	8.08218	-4.45378	-0.252755	-2.11723	3.9399	7.72652	-0.24452	-3.45358	3.1041	2.26358	2.05534	3.34914	-2.17802	5.80965	-1.04371	6.00685	-1.53248	1.7999	-4.20956	6.74871	-4.79778	7.39077	-2.40566	3.4049	0.428616	0.871855	0.496011	0.428616	0.101677	3.05026	3.304	0.618537	0.101677
ACCGAAAGGGCCCTGC-1	Layer3	4	2	5	4	1	6	0	5	4	1	3	0	0	ACCGAAAGGGCCCTGC-1	-1.37572	8.51045	-5.05721	0.492807	-0.400733	3.81107	5.19329	0.638572	-1.73734	2.4214	2.316	-1.11153	1.16154	-2.43099	5.99286	-1.46528	5.3644	-1.37109	4.58101	-3.69589	4.68527	-2.31532	6.4075	-2.2582	3.34173	0.351831	0.753512	0.685061	0.877783	0.247729	2.99448	3.17432	0.611577	0
ACCGAAGAGTCTGGTT-1	WM	7	3	1	0	5	4	3	3	3	3	5	3	3	ACCGAAGAGTCTGGTT-1	-28.5568	2.81275	11.0899	-2.72239	1.28361	-6.06921	-11.6616	0.843562	11.0615	4.15101	-4.91304	-3.37139	-7.99314	1.53621	-9.40743	-6.34125	-10.2364	2.30952	-8.09797	-0.453624	-11.3173	-0.514808	-7.42536	-4.42218	2.58893	2.84921	0.631102	0	0.198786	0	1.80141	1.22938	1.29172	0.198786
ACCGACACATCTCCCA-1	Layer6	6	1	2	3	4	2	0	0	2	0	1	2	1	ACCGACACATCTCCCA-1	4.08571	-8.73454	0.254597	-1.77355	0.58474	-2.52949	-2.28026	1.01571	4.7961	7.87329	-0.352241	1.31339	-2.18327	1.36745	-4.72111	2.87811	-0.800564	-3.61933	3.54646	1.68489	-0.495913	5.40596	-7.5811	4.44346	3.54392	0.62743	0.771829	0.135811	0.771829	0	3.1148	2.54809	0.702234	0
ACCGACTGAGTCCCAC-1	Layer6	6	1	2	1	6	2	0	0	2	0	1	2	1	ACCGACTGAGTCCCAC-1	8.63375	-8.45766	0.150045	0.919063	-1.17639	3.96886	-3.31615	-1.2376	2.18047	12.177	0.818836	0.082399	-1.2754	1.57601	-5.1402	4.10044	-1.1087	-4.43567	0.23361	6.28949	-0.81724	4.00601	-6.30379	4.10529	3.70474	0.969232	1.10308	0.320285	0.488089	0	3.05684	2.49105	0.696501	0
ACCGATGGTAGCATCG-1	Layer5	1	2	2	4	1	7	1	1	1	0	1	1	2	ACCGATGGTAGCATCG-1	-1.46582	2.69376	-0.662474	-0.524088	-0.460476	3.37115	4.56312	-4.00711	-2.27231	8.66042	0.439917	3.76983	3.9583	1.3122	1.08645	5.60582	-1.86285	-4.07986	4.94683	2.24456	4.53882	3.40132	1.78006	7.12701	3.6518	0.345411	1.85057	0.345411	0.805454	0.0981632	2.47064	2.44413	0.708739	0.269591
ACCGCAATAACTGCCT-1	Layer5	2	2	2	3	4	7	1	4	1	0	3	1	2	ACCGCAATAACTGCCT-1	13.8637	-3.31804	-0.719194	-1.94539	-2.67441	1.48839	-1.83272	2.22336	1.96319	7.65954	0.395123	1.37797	2.182	3.0238	0.672989	5.60737	-1.45501	-2.67128	3.30854	-3.59286	4.33765	4.7518	0.537424	8.0859	3.57212	0.570249	2.19906	0.198548	0.437659	0	2.5369	2.47416	0.630485	0.36413
ACCGCGGTGGAAGTCG-1	Layer3	1	1	0	2	3	6	2	1	4	1	0	0	0	ACCGCGGTGGAAGTCG-1	13.9615	-6.94471	-3.64128	-2.13729	-1.48375	0.827387	8.22315	-0.471148	-6.08208	5.06598	2.16177	4.57157	5.26285	-1.47364	7.88274	-1.3812	5.8509	-2.2824	4.27627	-3.45314	6.12758	-2.87973	6.19076	-0.807124	3.36199	0.688924	0.84247	0.456422	0.768641	0.152946	3.01238	2.90072	0.555997	0
ACCGGGCCTTTGTTGA-1	Layer3	1	1	2	2	1	3	2	1	0	2	0	0	0	ACCGGGCCTTTGTTGA-1	12.1011	2.47586	-3.86756	-0.479364	-1.19342	2.5949	5.15435	-1.78582	-4.90897	6.17116	1.94678	2.58893	4.44085	-1.81237	5.70902	1.50408	3.02368	-3.33968	4.99136	-3.99833	5.84574	-1.14884	5.68988	0.836292	3.64682	0.489654	0.582042	0.489654	0.851207	0.0760059	3.06954	2.87144	0.706358	0
ACCGGTCAGGTACACC-1	WM	7	3	1	0	5	4	3	3	3	3	5	3	3	ACCGGTCAGGTACACC-1	-27.9432	2.66084	11.8981	-2.24548	1.77137	-6.84946	-11.1022	2.02323	11.4175	4.15072	-4.9662	-3.74249	-7.74593	0.974204	-11.4327	-5.49616	-10.8208	1.00568	-9.54044	-2.72122	-12.9401	-2.00913	-9.64469	-6.99904	2.39425	2.92295	0.286681	0.286681	0.153579	0.153579	1.67072	1.09594	1.29637	0
ACCGGTCTGAGTACGG-1	Layer1	4	2	5	2	3	5	5	5	6	5	0	5	4	ACCGGTCTGAGTACGG-1	9.61948	1.97559	-5.29546	3.65378	-2.98201	3.91873	5.95624	2.61038	-5.03432	-1.08139	2.08236	-2.67912	0.955022	-3.07925	6.0405	-7.05131	5.15756	2.41967	1.50522	-1.28219	0.839972	-7.78527	2.47901	-9.226	3.00174	0.807185	1.24794	0.689777	0.556728	0.221797	2.89778	2.70175	1.74363	0
ACCGTCCACTGGGCCC-1	WM	7	3	1	5	5	4	3	3	3	3	5	3	3	ACCGTCCACTGGGCCC-1	-27.2344	5.06554	11.183	-2.66372	-2.376	-3.47772	-10.7841	-0.284677	13.0444	3.33724	-5.12021	-2.60139	-8.04379	2.6696	-11.3538	-4.56556	-7.58755	1.75187	-9.72915	-0.561891	-11.0181	-0.0656288	-7.34349	-4.95539	2.32762	2.95968	0.4981	0	0.35795	0	1.94955	0.91884	1.44172	0.194906
ACCGTGACCACGTGGG-1	WM	7	3	6	0	5	4	3	3	3	3	5	3	3	ACCGTGACCACGTGGG-1	-15.8317	2.97407	11.8731	-1.20753	1.27106	-6.05219	-9.24396	2.2529	13.0738	6.66349	-4.42038	-2.81731	-7.48778	1.62883	-10.5505	-6.67954	-11.288	1.32434	-8.60083	-1.9639	-11.7497	-1.73526	-10.2061	-5.62646	2.64875	2.56049	0.293568	0.293568	0	0	1.72388	1.62815	1.62815	0
ACCGTTCCCGCTCTGA-1	Layer3	4	2	0	1	3	1	0	2	4	2	0	5	0	ACCGTTCCCGCTCTGA-1	6.79469	3.23857	-4.74299	-0.0101275	-1.37119	4.24309	6.05041	-0.918402	-3.25424	2.21707	2.13513	-0.873685	2.10905	-2.74706	7.497	-2.12448	3.42755	-2.64525	0.899521	-0.766868	2.54543	-4.03133	6.01897	-2.49439	3.22625	0.582419	0.948071	0.146757	0.388128	0	3.18132	3.03298	0.745032	0
ACCTAAGTACCTTTCA-1	WM	7	3	1	0	5	4	3	3	3	3	5	3	3	ACCTAAGTACCTTTCA-1	-25.8151	6.34882	11.589	-1.80407	2.40482	-8.3079	-10.1413	0.877982	11.4776	5.49207	-4.78	-3.09234	-6.31897	1.68916	-10.3085	-2.95312	-9.78548	1.42428	-9.00693	-0.770058	-11.4218	-0.63155	-7.56278	-5.06149	2.54252	2.86742	0.460952	0	0.775264	0	1.73777	1.20667	1.08246	0
ACCTAATCGACTTCCT-1	Layer5	2	4	2	3	6	7	0	0	1	4	4	1	2	ACCTAATCGACTTCCT-1	2.9988	-8.81211	-1.92695	-0.958408	0.452514	-0.392546	-1.89812	-1.65006	1.2272	9.01532	1.09622	0.767964	2.01352	2.6582	-0.375033	4.77776	3.02821	1.1624	-0.239101	4.66863	2.33137	4.72618	0.94452	5.65925	3.72146	0.242411	1.93121	0.344637	0.522238	0.128533	2.39904	2.51642	0.919785	0.128533
ACCTACAGTATGTGGT-1	Layer3	4	1	0	3	3	1	2	1	4	2	3	0	0	ACCTACAGTATGTGGT-1	13.8284	-10.751	-5.53183	-1.52008	-2.4191	0.591529	8.01771	0.403868	-7.45042	3.64079	2.78946	4.66948	4.8837	-2.8955	8.98814	-3.17661	1.31632	-2.82024	2.70853	-4.59014	5.34416	-4.84085	4.47969	-3.88034	3.19491	0.146834	1.1676	0.852018	0.707075	0.537503	3.10691	3.00259	0.745327	0
ACCTACTATAAATCTA-1	Layer6	3	3	6	6	7	2	6	0	2	3	5	4	1	ACCTACTATAAATCTA-1	-20.2084	-0.740884	12.0922	-1.40512	0.893641	-4.58941	-8.84529	1.00357	7.60722	6.4536	-2.84746	-2.94294	-3.28707	1.55992	-6.36881	-0.170134	-9.21769	1.34265	-9.91872	-1.32532	-6.88734	3.10738	-6.09135	1.22272	2.88048	2.10938	0.773921	0	0.383424	0	2.54022	1.92297	1.39561	0
ACCTCCGCCCTCGCTG-1	Layer3	4	2	0	3	3	1	2	1	4	1	0	0	0	ACCTCCGCCCTCGCTG-1	14.9348	9.70051	-5.84811	-2.03574	-1.6756	-0.958263	9.13124	0.139069	-5.83024	3.32042	2.72485	4.93986	3.81441	-4.00913	7.81985	-1.62333	6.30657	-2.67313	4.19841	-4.14446	5.97157	-3.86943	6.88405	-1.93729	3.36515	0.555622	0.940145	0.637439	0.675967	0.0716716	3.01519	3.07185	0.637439	0.0716716
ACCTCCGTTATTCACC-1	Layer3	4	1	0	2	3	6	1	1	4	2	3	0	0	ACCTCCGTTATTCACC-1	6.69807	-4.50689	-4.16093	-2.46706	-3.41176	2.98091	8.14229	2.77606	-7.55066	5.68748	1.01723	0.850039	4.8893	-2.24256	8.16522	-2.87406	4.3038	-2.68582	3.54961	-4.93182	3.77784	-4.97597	6.45833	-1.97804	3.41889	0.342135	0.936176	0.835272	0.761862	0.282438	3.05177	2.95463	0.342135	0.0784322
ACCTCGAACTTATGCT-1	WM	7	3	1	0	5	4	3	3	3	3	5	3	3	ACCTCGAACTTATGCT-1	-21.4981	0.972047	11.7225	-0.763684	1.89104	-6.42802	-10.0891	2.36384	12.7903	3.32747	-4.39065	-3.23473	-6.97885	1.32775	-10.9827	-6.43598	-10.3249	1.23692	-8.41704	-1.02471	-12.8416	-1.10826	-8.30308	-5.20678	2.30851	2.80059	0.163509	0.304002	0.163509	0	1.72607	1.47592	1.69394	0
ACCTGCGTGTCATGTT-1	Layer6	6	1	2	3	4	2	0	0	2	0	1	2	1	ACCTGCGTGTCATGTT-1	5.05265	-9.30206	2.07915	0.749534	1.48092	-3.8773	-2.14329	-0.473777	6.96076	7.51482	-0.699674	0.928419	-2.22024	1.78412	-5.97632	0.130115	-2.27328	-1.01492	1.34708	2.4475	-1.76971	5.1803	-4.11957	3.15013	3.49428	1.34204	1.25112	0.153823	0.287108	0	2.73869	2.49659	0.771954	0
ACCTTTCCTTTAGAAG-1	Layer1	4	2	5	5	3	5	5	6	6	1	4	6	4	ACCTTTCCTTTAGAAG-1	6.46282	8.30572	-5.6139	3.54301	-1.94265	5.6394	5.694	1.95507	-2.9235	-0.364358	2.37125	-2.43929	2.01852	-4.45538	7.24983	-5.76337	5.4787	1.0544	-1.20882	6.67697	0.42133	-8.01805	3.19488	-7.99832	3.10945	0.433074	0.965451	0.2398	0.433074	0	2.76662	2.84838	1.06366	0
ACGAAATGGGCGGCAC-1	Layer5	2	1	2	1	6	7	4	0	1	0	1	1	2	ACGAAATGGGCGGCAC-1	5.94584	-0.979343	0.301732	-0.787784	1.76131	5.99098	-4.80468	-1.86213	1.97289	8.47477	-1.04416	-1.49118	0.334273	2.31468	-0.739578	4.62469	-2.09306	-1.74034	2.80584	2.50309	2.94273	5.34933	0.992709	8.30295	3.65175	0.454482	1.97201	0.454482	0.541857	0.13439	2.24987	2.57128	0.891339	0.541857
ACGACTGGTCATACTC-1	WM	7	3	1	0	5	4	3	3	3	3	5	3	3	ACGACTGGTCATACTC-1	-27.3756	5.99575	9.96337	-2.54903	1.23257	-7.43879	-11.3252	1.16944	12.8283	5.80977	-5.06836	-2.39134	-7.91214	2.92173	-10.0585	-4.06673	-9.33966	1.70834	-9.62233	-2.82917	-12.6579	-0.749237	-9.92935	-6.76262	2.27641	2.91687	0.285085	0	0.285085	0	1.45832	1.09167	1.09167	0
ACGAGAACCCATCACG-1	Layer1	5	7	4	5	2	5	5	5	5	5	4	6	4	ACGAGAACCCATCACG-1	-16.0437	16.3577	-5.01712	4.313	-1.35998	6.15745	3.85423	3.12324	-0.220463	-2.26717	1.98961	-3.93047	-0.317613	-2.89858	4.4473	-10.2089	4.09583	5.50806	-2.42462	7.21681	-0.834297	-8.53518	3.81818	-10.7376	2.66245	0	0.686882	1.2438	0.686882	0	2.29128	2.85035	1.86118	0
ACGAGATATTTGCTTA-1	Layer3	1	2	5	2	1	6	0	2	0	0	3	0	0	ACGAGATATTTGCTTA-1	8.30892	12.3623	-4.30686	0.662836	-1.3129	3.54335	5.27034	-0.903072	-1.13281	3.81869	2.18003	0.487477	2.69343	-1.93105	3.31023	0.455255	-2.82936	-2.44073	1.96616	-3.78224	6.88592	-4.68479	6.47318	0.173647	3.24058	0.272101	0.485778	0.485778	0.661739	0	2.9917	2.9917	0.661739	0
ACGAGGATACCACTCT-1	Layer6	7	3	1	0	5	4	3	3	3	3	5	4	3	ACGAGGATACCACTCT-1	-27.7482	3.77231	10.342	-2.3661	1.51181	-8.15336	-10.8827	1.66423	10.5634	6.18838	-5.16045	-2.93616	-6.99592	2.08425	-8.74933	-1.55834	-10.3463	2.39179	-9.30934	-2.15761	-9.58752	0.777343	-7.63281	-4.46141	2.52942	2.6682	0.292366	0.292366	0.411705	0	1.72	1.40028	1.11105	0
ACGAGGTTTACAACGT-1	WM	7	3	1	0	5	4	3	3	3	3	6	3	3	ACGAGGTTTACAACGT-1	-24.9366	2.50763	12.0132	-2.16228	2.11504	-7.0018	-11.3604	0.710544	11.1771	4.43504	-5.33373	-3.57839	-7.95795	1.39156	-10.5299	-4.58253	-10.0769	1.3078	-6.95959	-0.0274462	-10.5694	-1.02854	-7.46228	-4.13275	2.62541	2.76076	0.588142	0.182455	0.336701	0	1.85697	1.28151	1.1637	0.182455
ACGAGTACGGATGCCC-1	Layer3	1	4	0	2	1	6	2	1	0	1	3	0	0	ACGAGTACGGATGCCC-1	-4.52226	5.02657	-3.82799	-0.401878	-1.5775	3.12965	5.09958	-3.00748	-2.88703	4.37076	1.4918	3.46055	4.13912	-0.679799	5.94307	0.327761	5.47067	-0.432908	4.17209	-4.92936	5.73693	-4.13743	6.57837	1.90935	3.49214	0.621102	1.09201	0.573733	0.866077	0.229756	2.99711	2.91657	0.573733	0.158879
ACGATACATAGAACTA-1	Layer5	2	2	2	4	1	7	1	2	1	2	0	1	2	ACGATACATAGAACTA-1	-2.01053	-13.4808	-1.41913	0.00718263	-1.29352	4.18463	4.1526	-4.29386	-2.27629	10.2273	0.851826	2.03968	1.82653	1.0354	0.136909	7.86737	0.642341	0.618704	4.78033	0.51201	2.95885	5.20304	-0.788981	6.92881	3.69303	0.731393	2.02652	0.391433	0.672025	0	2.44584	2.5724	0.840499	0.608909
ACGATCATACATAGAG-1	Layer5	2	1	5	4	1	2	4	0	1	2	2	1	2	ACGATCATACATAGAG-1	4.67586	-5.502	-2.06636	1.83697	0.352862	4.52528	3.05132	-0.503175	1.15787	11.6636	0.658004	-0.360357	0.163382	1.51326	-1.5581	5.16565	1.67096	-1.43156	-2.40825	2.25644	0.836367	5.79885	-1.34137	7.33519	3.60206	0.768296	1.98457	0.402438	0.768296	0	2.6306	2.59426	0.975146	0.507192
ACGATCATCTTGTAAA-1	Layer3	1	4	0	2	4	3	2	1	0	1	0	0	0	ACGATCATCTTGTAAA-1	4.6889	-9.33977	-3.92674	-2.23528	-1.93602	0.987731	-0.69805	0.721715	-4.97998	7.26861	2.11032	4.90054	5.26754	-0.576466	5.52385	2.20592	6.94885	-1.67487	5.10306	-3.58418	6.07907	-1.45545	5.86945	0.301418	3.59817	0.505604	0.629842	0.460507	0.83983	0.1983	3.04952	2.93203	0.548755	0
ACGATGCATATGTTAT-1	Layer6	6	1	4	1	6	2	4	0	2	4	2	4	1	ACGATGCATATGTTAT-1	4.74723	-2.66451	-3.78547	3.95778	1.32513	5.73165	-5.23094	-1.50145	7.02862	11.7142	-0.526334	-3.10267	-1.9213	-0.0822717	-5.22686	1.25694	1.98857	0.964813	-3.19293	2.37397	-3.88664	3.57579	-5.88741	3.21564	3.10173	1.30909	1.19897	0.572239	0.572239	0	2.62044	2.25072	1.30909	0
ACGATGGATCCGATGC-1	Layer3	1	6	2	4	1	3	1	1	0	0	0	0	0	ACGATGGATCCGATGC-1	-9.28468	-16.7142	-2.95922	-1.13093	0.454388	0.739716	6.31103	-3.88565	-2.32933	5.09142	0.833988	4.43647	3.84223	-0.306202	5.06053	0.784024	-2.34924	-4.05838	6.08142	-1.30291	6.54185	-2.32513	5.96754	1.606	3.59725	0.409395	1.16073	0.51554	1.07817	0.155837	2.96431	2.83935	0.817472	0
ACGCAAACTAATAGAT-1	WM	3	3	6	0	5	4	6	3	3	3	5	3	3	ACGCAAACTAATAGAT-1	-19.3026	2.86029	10.6312	-1.14645	2.92592	-7.07052	-9.22257	2.34483	10.741	8.16781	-3.79772	-1.47495	-6.96434	2.38032	-9.41218	-1.77855	-7.42692	2.21145	-8.5085	-1.29024	-9.5168	-0.380543	-8.03378	-3.97144	2.57971	2.34393	0.440988	0.440988	0.169529	0	1.7261	1.62224	1.62224	0
ACGCAATCACTACAGC-1	Layer3	4	2	0	2	3	1	2	1	4	1	0	0	0	ACGCAATCACTACAGC-1	16.5893	8.13283	-6.12134	-1.20641	-1.82317	0.874524	7.36594	-0.069738	-4.34866	2.6348	2.90915	4.23741	5.31234	-2.47972	8.10301	-2.6059	6.77233	-1.76171	-0.751657	4.19626	4.42563	-4.85985	7.10148	-2.58812	3.34054	0.362174	1.07171	0.627487	0.798433	0.299481	2.92021	3.01875	0.716608	0.16091
ACGCATACGTTTACTA-1	Layer3	4	1	0	2	3	6	2	1	4	2	0	0	0	ACGCATACGTTTACTA-1	17.6651	3.74393	-5.7118	-0.66036	-2.72805	2.58829	7.601	1.88378	-6.19304	3.89001	2.41072	3.88667	4.51888	-1.92361	6.6116	-1.6996	1.86763	-3.37378	2.80864	-4.05639	4.26514	-2.94605	6.2328	-1.50447	3.25295	0.205495	0.813032	0.375876	0.586935	0.375876	3.11612	2.95755	0.586935	0
ACGCATTCGTGAGTAC-1	Layer6	6	5	5	1	6	2	4	0	2	4	2	2	1	ACGCATTCGTGAGTAC-1	-3.24385	-15.6584	12.0199	-0.872952	1.19519	6.55431	-6.27489	-0.265404	6.58922	10.6083	-1.1963	-3.48758	-6.91399	0.99967	-5.29507	1.79234	-0.117017	3.38061	-3.56346	1.59844	-3.50282	4.13564	-6.011	3.63167	3.44381	1.22531	1.15206	0.215533	0.215533	0	3.17177	2.7364	0.674012	0
ACGCCAGATGATTTCT-1	Layer4	2	1	2	4	1	7	0	2	1	1	1	1	2	ACGCCAGATGATTTCT-1	16.8631	1.56848	-1.1439	0.308172	-0.0866065	1.69253	4.11241	-3.80116	-1.41096	9.11913	1.039	0.248723	1.99039	0.85113	0.233913	6.21451	5.09384	-2.14952	3.00744	2.34695	3.85231	3.01007	2.27413	4.40402	3.54305	0.655038	1.39624	0.507341	0.583914	0.124139	2.81712	2.54659	0.721438	0.234556
ACGCCCAGCTGTCGAT-1	Layer3	4	2	0	2	3	1	0	6	4	2	3	0	0	ACGCCCAGCTGTCGAT-1	9.08057	3.89614	-6.26418	-0.197017	-3.13643	3.72664	7.64615	1.16397	-3.81037	1.62962	2.7884	1.41441	2.37204	-4.07148	8.1471	-0.451149	3.19303	-1.85528	2.09359	-3.37772	4.92335	-5.03188	5.75355	-2.74469	3.2193	0.439524	0.524705	0.524705	0.524705	0.129265	3.17416	3.07726	0.74381	0
ACGCCGCTAGACGACC-1	Layer6	6	2	2	4	1	2	0	0	2	2	1	2	1	ACGCCGCTAGACGACC-1	14.7261	9.8551	0.73723	0.0152984	0.430167	4.62177	3.83355	-1.45717	3.43633	10.4365	0.152855	-0.350082	-0.785203	1.85681	-6.15396	3.53304	1.15583	-0.775608	0.608327	1.34832	-2.1604	5.06264	-7.62905	4.24973	3.68113	0.694701	0.828426	0.252005	0.889131	0	3.13846	2.74834	0.252005	0.13392
ACGCGAAGTCAGACGA-1	Layer6	3	3	6	0	4	2	6	0	2	6	2	2	1	ACGCGAAGTCAGACGA-1	-14.8958	1.3542	10.9012	-0.20656	3.10822	-8.40884	-7.02251	1.65623	8.65859	9.90881	-2.4325	-2.33828	-3.6045	0.727843	-7.70116	0.821046	-1.93008	3.0784	-1.21597	1.35118	-0.526364	5.03566	-6.32966	1.87315	3.06491	2.19233	0.308688	0.433376	0.644006	0	2.64041	2.37623	1.40461	0
ACGCGCTACACAGGGT-1	Layer6	6	1	5	1	6	2	4	0	2	4	2	2	1	ACGCGCTACACAGGGT-1	4.06234	-2.57614	0.765318	1.13431	1.86746	5.94987	-4.97971	-2.04026	6.34271	11.3306	-0.472906	-2.12546	-1.81269	1.32718	-5.48608	1.49901	2.63407	0.399254	-2.0505	3.0426	-3.2555	3.33243	-6.90727	4.41784	3.2254	1.3462	0.666597	0.536902	0.666597	0	2.62413	2.51537	1.06305	0
ACGCGGGCCAAGGACA-1	Layer6	6	1	5	6	6	2	4	0	2	4	2	2	1	ACGCGGGCCAAGGACA-1	5.58551	-12.08	-3.18334	3.71262	0.637378	-3.73083	-5.24201	-1.9576	5.91619	10.8418	-0.688887	-2.5908	-0.385298	1.66931	-5.20842	1.67802	-2.5509	0.74418	-3.26296	0.0334599	-2.83041	3.94399	-6.41784	4.12909	3.55997	0.88518	1.2836	0	0.537493	0	2.94602	2.49734	1.21561	0
ACGCTAGTGATACACT-1	Layer3	1	2	2	2	1	3	0	2	0	0	3	0	0	ACGCTAGTGATACACT-1	5.73721	13.2392	-2.98415	0.116555	-1.12909	2.42364	5.32761	-3.06007	-3.16256	6.00227	1.64509	1.93853	2.70659	0.532155	5.40412	1.06917	0.214418	-3.47111	4.48023	-4.78458	6.30938	-2.76733	5.99937	2.01901	3.56192	0.687277	1.25723	0.487913	0.853424	0	3.04193	2.87925	0.592555	0.0860353
ACGCTGTGAGGCGTAG-1	Layer5	2	1	2	1	6	7	0	4	1	4	1	1	2	ACGCTGTGAGGCGTAG-1	16.0414	0.171446	0.0404037	0.657228	1.88863	4.2594	-1.91817	-1.35538	2.76494	8.73896	0.127637	-0.503938	1.50184	2.36029	-0.653356	6.77649	-0.869446	1.44474	1.56203	1.02867	3.33945	5.46336	-1.40547	5.86111	3.68735	0.775233	1.40466	0.136615	0.460931	0	2.937	2.35282	0.840482	0.136615
ACGCTTAGTGTCTCTC-1	Layer3	4	2	0	2	3	6	0	6	4	2	1	0	0	ACGCTTAGTGTCTCTC-1	13.8358	10.875	-5.36269	-0.0329308	-1.47959	4.25562	6.93649	-0.056223	-4.51124	2.70708	2.56193	0.92909	2.78148	-3.42451	7.08066	-1.20445	3.29158	-3.30696	1.95444	2.10023	4.42136	-2.77905	6.63376	-2.10921	3.37893	0.590613	0.862325	0.791925	0.497178	0.216343	3.04675	2.99574	0.590613	0
ACGGAATTTAGCAAAT-1	Layer3	4	5	5	1	2	6	5	2	0	4	4	0	5	ACGGAATTTAGCAAAT-1	-1.06458	-23.0827	-5.1854	3.6862	-0.306277	6.03294	3.66631	3.12874	-0.286256	1.99152	1.18447	-3.93341	2.04288	-2.07981	2.56488	-1.23524	-0.370274	0.804765	-2.59984	5.6685	3.87952	-4.68185	3.6697	-5.53169	3.51562	0	0.680179	0	0.150463	0.150463	2.92845	3.20706	0.832464	0.396839
ACGGACTCTCAAAGCG-1	Layer5	2	3	2	3	4	7	1	4	1	0	0	1	2	ACGGACTCTCAAAGCG-1	-3.69784	9.64454	-0.644439	-2.01213	0.415135	-2.32127	-1.76856	1.09482	2.51626	7.07983	0.408254	3.37364	3.04213	2.85228	0.750628	5.1751	0.192598	-2.8507	4.78336	-1.29356	4.99467	5.57625	0.401135	7.46084	3.57123	0.790997	2.05818	0.263439	0.878184	0	2.40212	2.56152	0.878184	0.263439
ACGGAGCGCAAATTAC-1	Layer3	4	1	0	2	3	1	2	1	4	1	3	0	5	ACGGAGCGCAAATTAC-1	16.6143	-5.59148	-5.54457	-1.21748	-2.2777	0.855905	8.90505	-0.176526	-5.33222	3.20962	2.30279	3.82582	4.71734	-1.77362	8.19984	-3.87072	5.76767	-1.21654	3.29476	-6.38271	3.50159	-4.63566	5.12085	-4.41614	3.2343	0.345975	1.03632	0.556216	0.345975	0.0794333	3.12426	3.22448	0.602529	0
ACGGATGGTGCGGATA-1	Layer5	2	2	2	3	4	7	1	4	1	0	1	1	2	ACGGATGGTGCGGATA-1	-1.59485	-6.78025	-0.348518	-1.3121	0.146268	-0.850119	-1.12763	1.47841	1.52893	7.25218	0.553701	3.54461	2.67842	2.7405	1.0493	7.36434	-1.08849	-3.89754	3.45073	1.1434	3.53918	6.35206	0.263816	7.23819	3.63948	0.758896	2.18021	0.187749	0.758896	0	2.01566	2.5791	0.758896	0.269871
ACGGCACTTGCTTGGG-1	Layer6	6	3	4	0	4	2	4	0	2	6	2	4	1	ACGGCACTTGCTTGGG-1	-4.37062	-6.68919	-3.53356	4.68215	2.49744	-3.35617	-5.12485	1.60832	7.22949	9.90006	-0.98756	-3.0533	-2.47729	0.372672	-7.14756	2.13021	-1.72035	3.22213	-3.78503	1.65844	-5.15242	3.68083	-7.383	2.9499	3.52993	0.905055	0.800531	0	0.905055	0	2.9397	2.60362	1.16568	0
ACGGCCAACATGGACT-1	Layer6	3	4	6	0	4	2	6	0	2	4	2	4	1	ACGGCCAACATGGACT-1	0.133436	3.40315	11.4344	-0.303353	2.39362	-7.23823	-6.84803	1.65284	9.31148	9.3172	-3.35008	-2.34966	-4.43873	0.958007	-7.67802	0.884082	-1.9079	1.0128	-3.30883	1.6998	-5.34086	2.81489	-6.11257	2.58575	2.98347	2.15081	0.201543	0.201543	0.512744	0.201543	2.603	2.06964	1.10181	0
ACGGCGACGATGGGAA-1	Layer5	2	1	2	4	4	7	1	4	1	0	1	1	2	ACGGCGACGATGGGAA-1	13.7208	-11.8615	0.610549	-0.776565	0.234161	-0.462154	-0.974922	0.191642	3.14058	7.14893	-0.393949	3.3474	2.67005	2.85494	-1.94209	4.58842	0.347338	-2.69354	3.97604	2.86317	2.28973	6.36188	-0.115051	7.22556	3.59514	0.741587	2.11967	0.115238	0.996936	0	2.41033	2.55316	0.90247	0.312195
ACGGCGGGTTGCCCTG-1	Layer1	5	4	4	3	2	5	5	5	5	3	4	6	4	ACGGCGGGTTGCCCTG-1	-0.557239	-0.236718	-4.49874	4.50712	-0.627777	-3.41935	3.17807	3.99945	1.45267	-1.76444	1.42386	-4.23418	-1.55965	-2.64622	4.09906	-8.80358	4.31192	4.39329	-1.51202	6.24234	-0.485391	-8.76886	3.80746	-10.8614	2.90275	0	0.942287	1.53765	0.419991	0.419991	2.43702	2.7142	2.11713	0
ACGGCTGGATGTAGAA-1	WM	7	3	1	0	7	4	3	3	3	3	5	3	3	ACGGCTGGATGTAGAA-1	-25.5334	1.77373	11.5362	-1.80979	1.8685	-6.88017	-10.618	1.69805	11.749	3.74137	-4.99527	-3.17999	-7.79614	1.8221	-10.2601	-6.49965	-10.2278	2.15497	-10.2335	-1.87229	-13.3115	-1.58187	-9.28881	-7.0221	2.43006	2.9683	0.319698	0.319698	0.319698	0.172571	1.83641	1.18181	1.6378	0
ACGGGAGTGTCGGCCC-1	Layer6	3	3	6	0	5	4	3	3	3	6	5	4	3	ACGGGAGTGTCGGCCC-1	-23.036	4.4036	11.3191	-2.30518	1.37543	-8.23069	-10.0588	0.0743649	10.0297	6.73396	-4.60722	-3.23363	-6.62848	1.62548	-8.59965	-1.35736	-3.14965	2.49447	-8.67156	-1.18109	-9.52054	0.778827	-6.54265	-2.78015	2.7501	2.7501	0.170055	0.44219	0.170055	0	1.88116	1.69541	1.54914	0
ACGGGTCATGTGACTT-1	Layer1	5	1	5	3	4	5	5	2	5	5	4	6	4	ACGGGTCATGTGACTT-1	9.85032	-6.27172	-5.01842	3.03313	-1.21995	-3.16467	-2.61638	1.15477	-0.0636422	-0.00776448	0.646337	-2.6677	1.74485	-2.0544	6.13596	-8.72176	4.74317	4.33063	-2.48366	4.77117	1.32212	-8.09298	3.18224	-8.65469	3.19943	0.727077	0.727077	0.538061	0.304791	0	2.74791	2.83529	0.538061	0
ACGTACAGATTTCTCT-1	Layer3	1	1	2	4	1	3	0	2	0	2	0	0	0	ACGTACAGATTTCTCT-1	15.1782	1.58721	-2.99844	0.416327	-0.173659	1.99792	4.73978	-1.77633	-1.85473	5.05746	1.57926	0.153803	2.58964	-1.00531	4.5116	0.175875	2.45308	-1.86471	5.4464	-1.12651	6.31855	-2.73518	4.76897	0.487967	3.56568	0.116943	0.960393	0.221631	1.00678	0.221631	3.10627	2.96322	0.316391	0
ACGTAGATTGCTGATG-1	Layer6	6	2	5	3	6	2	4	0	2	4	2	2	1	ACGTAGATTGCTGATG-1	7.75352	8.24372	-2.68899	2.98238	0.829681	5.13419	-3.9379	-0.212554	4.58342	11.4652	-0.197243	-2.52228	-2.32473	0.830621	-5.57951	2.26682	0.10274	1.8513	-3.33101	2.08635	-3.35411	4.4437	-6.21982	3.37167	3.38774	1.12736	1.05736	0.607046	0.812043	0	3.06608	2.72097	0.900672	0
ACGTATTACTCCGATC-1	Layer3	1	2	2	2	3	3	2	1	0	2	4	0	0	ACGTATTACTCCGATC-1	1.44444	8.73855	-2.54534	-1.52843	-2.62519	3.75398	7.17805	1.15804	-4.98396	6.94129	1.97768	2.40386	4.32312	-2.80168	3.73563	1.85027	3.2174	-2.45575	-0.322447	5.57233	5.40096	-5.04305	6.08326	2.21173	3.42519	0.508464	1.15611	0.563842	0.994797	0.250003	2.87682	2.7399	0.508464	0
ACGTCCTAAACGAGAT-1	Layer1	4	1	5	5	2	5	5	5	5	5	4	6	4	ACGTCCTAAACGAGAT-1	0.80843	-8.30376	-5.17948	3.59047	-1.89084	5.77823	4.06948	3.57173	-2.28841	-0.564748	2.04506	-2.11713	-1.25884	-2.76329	4.41791	-9.41359	4.95797	2.95134	-1.83461	6.1648	-0.296463	-9.72163	3.57736	-8.80667	3.14719	0.230286	0.574859	0.830646	0.574859	0	2.92366	2.99092	0.830646	0
ACGTGCGCCTCGTGCA-1	Layer4	2	4	5	4	1	7	0	2	1	2	0	1	2	ACGTGCGCCTCGTGCA-1	0.844682	-2.24397	-2.98399	1.44521	0.771287	0.67126	3.35477	-1.75473	-0.872579	8.64533	1.30597	-1.16292	1.65334	1.34237	1.60496	5.14485	2.15132	-0.0985146	0.294464	0.103771	2.55334	2.64858	1.00391	5.3826	3.57328	1.16534	1.5902	0.156808	0.702416	0	2.60735	2.50183	0.614566	0
ACGTGGTCGAATGTGC-1	Layer3	4	1	0	2	3	1	2	1	4	2	3	0	0	ACGTGGTCGAATGTGC-1	10.6006	-1.19411	-6.13035	-0.972565	-2.05571	2.861	6.97069	0.423341	-4.49206	1.98544	1.73168	0.715014	2.56364	-3.79945	7.52915	-2.22373	1.30908	-0.326406	2.42612	-4.41965	4.93762	-3.72171	5.76274	-3.71324	3.32298	0.478107	1.30344	0.524518	0.524518	0.378274	3.31744	3.17115	0.568871	0
ACGTTAATGTCGAAGA-1	Layer6	6	2	5	4	4	2	0	2	2	0	2	2	1	ACGTTAATGTCGAAGA-1	1.72781	8.88999	1.63144	0.215533	-0.449282	4.28982	-4.23758	0.606072	5.63316	10.0915	-0.373586	-0.431987	1.09777	0.320203	-6.43111	2.91236	-1.72098	-1.739	-1.52115	0.556049	-2.7683	4.94657	-6.20996	3.89596	3.42047	1.35143	1.06768	0.213964	0.539841	0	2.98809	2.69716	0.670038	0
ACGTTAGATTTGCCCG-1	Layer6	6	5	2	1	6	2	4	0	2	0	2	4	1	ACGTTAGATTTGCCCG-1	-2.03309	-16.6757	1.209	0.980345	2.08191	4.75359	-3.13389	-1.92213	6.75863	11.3441	-0.685674	-1.40262	-2.08351	1.2849	-4.90908	1.30226	-1.74817	-2.96422	-3.14046	1.42121	-3.82739	3.97293	-6.08658	3.21474	3.34057	1.49408	0.701234	0.341101	0.594978	0	2.70966	2.41255	1.04	0
ACGTTCCGCGCTCCGT-1	Layer3	4	2	0	1	1	6	0	2	4	1	0	0	0	ACGTTCCGCGCTCCGT-1	7.5694	8.17556	-4.89064	0.670191	-1.35836	4.2442	5.17447	0.259528	-2.33809	2.40093	2.21638	-1.31428	2.30687	-2.13173	6.43376	-2.04491	6.36698	-1.0466	3.93402	-0.422737	3.78137	-2.225	6.29324	-2.25544	3.12614	0.563296	0.859346	0.473225	0.37423	0.140883	3.05744	2.98366	0.793139	0
ACGTTCGCAATCAATT-1	Layer2	4	1	0	3	3	1	2	1	4	1	0	0	0	ACGTTCGCAATCAATT-1	7.05659	0.212697	-5.36059	-1.83849	-1.31531	-2.20454	8.89977	1.18851	-5.61013	3.09045	2.78297	4.34649	4.08773	-3.77804	8.31817	-3.18675	5.87294	-2.38431	5.90424	-1.69647	3.46129	-4.63053	6.76906	-3.01337	3.40277	0.428277	0.956985	0.727173	0.637116	0.30484	3.076	3.10037	0.769333	0.163991
ACGTTCGTTCAGGAAA-1	WM	3	3	6	0	5	4	3	3	3	3	6	4	3	ACGTTCGTTCAGGAAA-1	-24.646	1.93922	9.92295	-2.09093	2.07318	-7.90708	-10.0882	1.17094	11.3945	7.31898	-5.31298	-1.69287	-6.7436	2.6923	-10.1312	-2.81988	-5.9424	2.52245	-5.46514	-0.344169	-8.85261	0.623574	-6.53489	-2.48901	2.60676	2.71165	0.318292	0.446073	0.171757	0	1.55768	1.70426	1.55768	0
ACGTTCTGTACAAGTC-1	Layer3	4	1	0	2	3	6	1	1	6	2	0	0	0	ACGTTCTGTACAAGTC-1	0.561153	-2.54634	-3.87214	-2.45189	-3.46507	3.16177	8.61716	2.12972	0.169462	5.99951	2.45141	2.7175	5.08037	-1.36897	8.31255	-5.08474	2.18891	-3.32971	4.06669	-0.461462	4.84853	-0.0863126	4.99096	-1.21182	3.35476	0.473816	0.793998	0.473816	0.546579	0.217081	3.03881	2.96034	0.847346	0
ACGTTTAGTTGTGATC-1	Layer3	1	2	5	4	1	3	0	2	0	4	1	0	0	ACGTTTAGTTGTGATC-1	14.3229	10.8182	-3.41082	1.24606	-1.3124	3.01819	4.24505	-0.738972	-0.835867	6.37385	1.27237	-1.44222	1.78294	-1.96782	2.99562	2.91647	2.48758	0.708365	1.47305	2.21547	3.06897	0.0261267	4.44951	-0.927013	3.26284	0.60088	1.40829	0.187252	0.481063	0.344909	2.89548	2.78741	0.481063	0
ACTAATACGTCAGGCG-1	Layer2	4	1	0	2	3	1	0	1	4	2	0	0	0	ACTAATACGTCAGGCG-1	10.6505	-0.606265	-5.73177	-0.799749	-1.95013	1.34922	7.94555	-0.181699	-5.70232	3.23021	0.89757	-1.11566	2.01892	-2.64312	8.63024	-1.40422	2.15603	-2.07598	3.14953	-1.20687	4.53208	-3.01652	4.6395	-2.37533	3.17699	0.448444	1.11092	0.373423	0.70239	0.448444	3.10861	2.9501	0.373423	0
ACTACATCCCGACAAG-1	WM	7	3	1	0	5	4	3	3	3	3	5	3	3	ACTACATCCCGACAAG-1	-25.7691	-0.487538	11.8363	-0.77153	2.31766	-6.85134	-9.95243	2.5479	12.4822	3.76412	-4.37477	-3.18922	-6.65325	1.35842	-11.282	-5.57304	-11.3392	2.50346	-10.8008	-2.76581	-13.076	-1.90204	-10.3978	-7.02026	1.9136	3.24262	0	0	0	0	1.6998	1.05211	1.23046	0
ACTACCAGCTCTCTGG-1	Layer5	2	2	2	4	6	7	4	4	1	4	1	1	2	ACTACCAGCTCTCTGG-1	14.8031	10.3497	-0.656028	0.883441	0.687091	2.98219	-3.2463	-1.02248	0.935587	8.96078	-0.0982806	-1.43755	1.82248	2.29227	1.55995	5.99681	-0.3668	2.30437	3.63907	2.5242	3.42907	5.86208	0.619118	6.04023	3.63007	0.701478	2.00678	0.107032	0.755982	0.107032	2.50013	2.52756	0.517496	0.517496
ACTACGCGTTAGAATT-1	Layer6	6	7	4	3	6	2	4	0	2	4	2	4	1	ACTACGCGTTAGAATT-1	-16.1741	16.2151	-3.80369	4.63709	1.82379	-2.66623	-4.2399	0.548194	6.73727	8.9578	-0.489663	-3.69678	-2.47793	0.297717	-7.61169	1.9261	0.134026	3.66564	-3.42578	2.04606	-5.47701	3.86048	-6.20008	2.60522	3.22919	1.76675	0.339552	0.184119	0.474044	0	2.78266	2.47793	0.881746	0.184119
ACTAGTTGCGATCGTC-1	Layer3	4	1	0	2	3	6	2	1	0	1	0	0	0	ACTAGTTGCGATCGTC-1	13.4673	-8.76071	-5.84419	-1.83699	-2.13602	2.21391	7.06195	1.26358	-5.15719	4.44776	2.13387	3.21715	4.79266	-2.36731	7.10416	0.590416	5.55227	0.815117	3.69189	-3.13676	5.06845	-2.97551	6.01103	-1.39892	3.42042	0.523521	0.779032	0.633674	0.523521	0.179451	2.87953	2.92801	0.68451	0
ACTATATGCTGTGTTC-1	Layer2	4	1	0	2	3	1	2	6	4	2	3	0	0	ACTATATGCTGTGTTC-1	17.3938	2.32321	-5.59051	-1.22385	-1.13565	0.515814	8.24057	-1.01916	-6.80096	3.20628	2.87068	4.72009	3.44581	-4.46801	6.87793	-5.44682	3.5817	-1.69235	2.65066	-6.0218	3.85147	-5.61104	5.68795	-1.67421	3.26112	0.541802	1.14972	0.541802	0.641262	0.165324	2.86445	3.03376	0.371176	0
ACTATCCAGGGCATGG-1	Layer3	1	2	0	2	3	6	2	1	4	0	0	0	0	ACTATCCAGGGCATGG-1	3.09204	4.79709	-4.21085	-2.52061	-1.70684	0.499944	9.09932	0.609735	-6.90441	5.68075	2.28327	4.2408	4.21592	-3.78748	7.33691	-0.835796	1.32245	-4.01793	5.00249	-3.06763	5.93143	-2.13287	6.57305	-1.68931	3.33319	0.366775	1.01968	0.845534	0.680448	0.235739	3.16111	2.93917	0.366775	0.084906
ACTATCTGCCCGCGTA-1	Layer2	4	1	0	3	3	1	2	6	4	1	0	5	5	ACTATCTGCCCGCGTA-1	14.3725	-5.78753	-6.55901	-1.80465	-1.21427	-1.21551	8.23713	0.98558	-6.34826	2.04094	3.12682	4.68575	2.79222	-4.58024	8.66284	-4.19659	5.69382	0.845264	2.64321	-1.27768	2.31257	-5.04312	5.12746	-4.27203	3.3046	0.260945	1.07773	0.598797	0.316776	0.201811	3.13177	3.25983	0.882213	0.0718917
ACTATGTCCAGCTGCC-1	WM	7	3	1	0	5	4	3	3	3	3	5	3	3	ACTATGTCCAGCTGCC-1	-29.5515	5.3852	10.7643	-2.71816	1.25755	-7.73228	-11.6886	0.0697054	13.6413	4.16428	-5.83751	-2.46762	-8.28883	2.96536	-10.8624	-6.44816	-11.2238	2.53521	-9.03262	-2.70082	-13.209	-1.50275	-9.82931	-6.9607	2.37244	2.98449	0.154991	0	0.289152	0	1.34807	1.10253	1.1567	0
ACTATTCGTCCGTGGT-1	Layer3	1	4	2	4	1	3	0	2	0	0	1	0	0	ACTATTCGTCCGTGGT-1	-4.05215	3.44381	-2.61241	-0.0375142	-0.0854125	1.55137	3.81103	-2.2671	-1.50781	6.98684	0.970664	0.190751	3.10914	-1.12488	4.32121	1.90163	-2.08027	-4.31723	3.74222	2.50814	3.73382	0.50764	4.43721	0.340093	3.5112	0.751551	1.1251	0.148455	1.31391	0	2.99797	2.77533	0.392125	0
ACTATTTCCGGGCCCA-1	WM	7	3	1	0	5	4	3	3	3	3	5	3	3	ACTATTTCCGGGCCCA-1	-26.8821	5.61525	10.5746	-2.39112	2.00244	-8.56683	-11.3543	0.0117463	13.3001	6.039	-5.68519	-2.89232	-8.39249	2.53072	-10.7485	-5.18903	-9.43896	1.66025	-8.83292	-2.57098	-11.5227	-1.3591	-9.89063	-6.12399	2.3261	2.80503	0.331535	0.179444	0.179444	0	1.51247	1.01848	1.59555	0
ACTCAACGAATGTATT-1	Layer1	5	2	4	5	2	5	5	5	5	5	4	6	4	ACTCAACGAATGTATT-1	9.08687	6.88797	-4.84704	4.56728	-1.55515	5.95019	3.31831	3.04575	0.339256	-2.37348	1.50843	-4.00232	-0.985706	-2.18475	3.6613	-9.42105	4.51916	4.7429	-2.51999	6.7584	-0.753515	-9.06332	3.8447	-10.764	2.7095	0	0.693923	1.25387	0.405982	0	2.0808	2.74229	1.94724	0
ACTCAAGTGCAAGGCT-1	Layer4	1	1	2	3	4	3	1	1	0	0	0	1	6	ACTCAAGTGCAAGGCT-1	6.12265	-6.6994	-2.18557	-2.05124	0.758867	-2.14707	-0.134576	0.533601	-4.43758	8.60377	1.1178	4.24241	4.88027	-0.48333	2.97594	4.00656	1.08006	-3.42399	4.63377	-1.48731	4.8709	2.66487	2.90019	4.58715	3.54358	0.767639	1.13121	0.488471	1.25826	0	2.71939	2.51259	0.350573	0.0998185
ACTCAATAAAGGCACG-1	Layer5	2	4	2	1	1	2	0	2	1	0	1	1	2	ACTCAATAAAGGCACG-1	-0.873454	-0.494277	-2.03375	0.628723	-0.891171	4.90031	3.30962	-2.47704	0.114387	11.8877	0.701962	0.702006	1.66071	1.40322	-1.81044	4.49913	-1.67353	-3.77328	1.89304	2.75165	1.10699	5.05145	-1.86542	5.24166	3.54506	1.02188	1.48356	0.554462	0.967063	0	2.99422	2.66292	1.02188	0.138196
ACTCAGACCTGCTTCT-1	Layer2	4	2	0	1	3	1	0	6	6	1	3	0	4	ACTCAGACCTGCTTCT-1	9.94924	13.0295	-5.48864	-0.143756	-0.302843	3.69816	6.32405	-0.641229	-2.25781	1.09612	2.59491	-0.345952	1.56725	-3.12367	7.35174	-4.99424	4.76056	0.714715	1.70994	-4.98504	4.32253	-5.23101	3.22294	-8.10332	3.26072	0.617671	1.18752	0.250656	0.250656	0	3.01411	3.01411	1.34773	0.250656
ACTCATGGCAGCCTTC-1	WM	7	3	1	0	5	4	3	3	3	3	5	3	3	ACTCATGGCAGCCTTC-1	-24.6164	2.49515	11.6009	-1.5184	2.04621	-6.80593	-10.1697	2.83343	13.7034	3.78325	-5.47178	-2.95012	-7.89586	1.76477	-11.0849	-6.23022	-8.97614	2.48041	-10.0034	-1.07396	-11.7219	-0.632511	-8.32978	-6.30966	2.10481	2.9509	0.362349	0	0	0	1.83104	0.837291	1.50265	0
ACTCCAATATCATCAT-1	WM	7	3	1	0	5	4	3	3	3	3	6	3	3	ACTCCAATATCATCAT-1	-23.716	2.11178	11.6748	-2.02464	1.58825	-7.25011	-11.5837	0.492479	13.2704	4.5708	-5.69324	-3.07724	-7.87411	1.7762	-11.2818	-5.86126	-10.1925	1.32038	-6.85856	-0.288655	-12.2598	-0.557546	-8.27898	-5.08315	2.3461	2.77065	0.16399	0	0.428274	0	1.69654	1.39363	1.34839	0
ACTCCCATTCCTAAAG-1	Layer6	6	1	0	3	4	2	0	0	2	4	2	4	1	ACTCCCATTCCTAAAG-1	0.567388	-10.4679	-6.56605	-1.99933	1.7739	-3.8261	-2.27404	-0.0420364	7.51431	7.76288	-0.178783	0.356546	-2.23163	1.796	-5.18837	1.89768	-2.15556	0.946738	-3.35962	0.324584	-6.52664	3.51052	-4.69471	2.99651	3.29951	1.91997	1.17963	0	0.446796	0	2.76212	2.53698	1.477	0.172074
ACTCCCGAATTCGTTT-1	Layer3	1	4	5	2	3	6	0	1	0	2	0	0	0	ACTCCCGAATTCGTTT-1	0.541217	-0.698286	-4.04444	0.503539	-1.99153	3.36595	6.2105	1.08775	-3.98893	4.95216	1.89933	2.14894	4.46603	-2.43193	5.51439	1.41222	3.40931	-2.61607	5.34382	0.464788	4.5968	-3.02883	6.48191	1.01522	3.40167	0.439963	0.977554	0.439963	0.977554	0.169081	2.90779	2.84018	0.744457	0
ACTCCCTAATGCTAAA-1	Layer6	6	1	2	3	4	2	1	0	2	2	1	2	1	ACTCCCTAATGCTAAA-1	6.8852	-12.5079	0.505677	-1.46718	1.8505	-2.50844	-2.21368	1.52101	4.63167	7.58903	0.427758	2.26642	-1.50015	2.12095	-4.19467	3.39489	1.27708	-1.56137	0.993829	1.66589	0.131089	4.24486	-7.30954	4.17096	3.6814	0.582126	0.947665	0.146667	0.744684	0	2.97758	2.64698	0.582126	0.146667
ACTCCCTAGAATAGTA-1	Layer6	6	2	2	3	4	2	1	0	2	1	1	2	1	ACTCCCTAGAATAGTA-1	7.55901	12.2798	1.58416	-0.346003	1.1727	-0.445311	-1.80016	-0.27517	4.19019	9.03327	0.288159	2.54811	-1.43591	2.33424	-4.2009	4.08141	4.71126	-1.04693	0.289561	0.400501	-1.59847	5.35036	-5.96363	4.53297	3.62449	0.870473	1.07952	0.129979	0.980447	0.129979	3.27341	2.44661	0.980447	0.129979
ACTCGCCGTTCGATAA-1	NA	4	1	5	3	3	6	0	0	0	4	4	5	5	ACTCGCCGTTCGATAA-1	6.67542	-9.46985	-4.67394	2.83097	-1.39231	-3.18453	7.90827	3.05395	0.563656	6.16343	1.23107	0.137776	1.46674	-4.33056	5.64391	4.03529	1.19169	3.22897	-2.78054	4.23385	0.949229	-2.06066	5.31085	-4.29874	3.17652	0.722631	0.534482	0.425217	0.534482	0.302533	2.83758	2.86814	1.01755	0.162664
ACTCGTAACCCGTCCT-1	WM	7	3	6	0	5	4	3	3	3	3	5	3	3	ACTCGTAACCCGTCCT-1	-22.3782	4.35512	11.6154	-1.3069	2.18205	-8.39073	-9.62432	1.20655	9.90069	5.71291	-3.60008	-2.86834	-7.15136	1.29542	-8.81716	-2.02746	-9.08428	2.6918	-9.11817	-0.866399	-10.353	-0.0106983	-6.75903	-3.57832	2.61115	2.66921	0.341407	0.185203	0.185203	0	2.06911	1.44819	1.4949	0
ACTCGTCAGTAATCCC-1	Layer5	2	2	2	1	1	2	1	0	2	2	2	2	1	ACTCGTCAGTAATCCC-1	5.0523	11.2469	0.483271	-0.544796	-0.978508	4.9885	5.26626	-4.85997	1.02203	10.9402	-0.270905	2.79651	-1.2614	2.66661	-3.96763	3.78862	1.35439	-0.77746	-3.21845	1.75792	-3.0185	5.45192	-3.26028	4.83562	3.67877	0.599512	1.42734	0.210777	0.720698	0	3.05852	2.46753	0.828772	0.110932
ACTCTCTGACTTAGGT-1	Layer5	2	2	2	4	1	2	1	4	1	0	1	1	2	ACTCTCTGACTTAGGT-1	4.69727	9.99985	-0.311397	-0.204653	-1.17214	3.82197	3.80594	-4.03922	1.42059	10.1825	0.895347	1.42835	2.37906	2.11092	-1.79675	6.08485	-1.66594	-1.43051	2.23167	3.02829	1.08985	5.43482	-1.04638	5.73524	3.65953	1.04736	1.51117	0	0.514479	0	2.78113	2.43606	0.40851	0.155457
ACTCTCTTATACACGA-1	Layer3	1	2	0	2	3	6	0	1	0	2	3	0	0	ACTCTCTTATACACGA-1	14.9645	9.94739	-3.90364	-0.569566	-1.27185	2.09256	6.8881	-0.96546	-2.82448	4.08995	2.01779	1.03196	3.5562	-1.77819	5.30212	0.159391	3.55395	-0.668989	3.37647	-4.51385	6.86206	-4.71587	6.68538	-2.13179	3.39052	0.543598	0.974834	0.481823	0.85067	0.0981882	3.02039	3.03537	0.708875	0
ACTCTTGTATAGTAAC-1	Layer6	6	1	2	4	6	2	0	0	2	2	2	2	1	ACTCTTGTATAGTAAC-1	6.17427	-10.4641	1.41956	0.26688	0.912128	0.624482	-2.06726	-2.07774	3.37814	10.9955	0.0985666	0.340292	-0.826481	1.51954	-4.89323	2.641	3.1053	-0.480474	-1.42732	0.874821	-1.79712	4.51278	-4.86842	4.78069	3.34282	0.978348	0.653498	0.169279	0.314009	0	3.01393	2.37731	1.16733	0
ACTGAAACGCCGTTAG-1	Layer3	1	1	2	3	4	3	1	1	0	1	0	0	0	ACTGAAACGCCGTTAG-1	0.408902	-9.83093	-2.69104	-2.3992	-0.0470028	-1.23275	-0.400053	0.756832	-5.9254	7.39381	1.00947	4.5093	5.3513	-0.741715	5.35744	1.57167	4.39116	-2.90138	5.32838	-3.13635	6.39274	-0.899739	6.01389	1.00631	3.49262	0.623843	0.712608	0.418481	0.57632	0.230973	3.19749	2.99842	0.754201	0.0830615
ACTGAATGGCGAAAGT-1	Layer5	2	4	5	3	4	7	1	4	1	1	2	1	2	ACTGAATGGCGAAAGT-1	-4.00082	1.5615	-1.05042	-1.27713	-2.10701	3.62313	-2.58319	2.3265	0.906042	8.33783	0.650468	2.4471	2.43908	2.14872	0.609374	5.78425	4.71668	-1.79401	-2.16581	-0.302831	1.55368	6.39647	-0.36571	8.25528	3.76779	0.593996	2.19841	0.265593	0.749251	0	2.41055	2.78564	0.924664	0.340468
ACTGATTTAGTGATTC-1	Layer3	4	4	0	2	3	6	0	1	4	1	0	0	0	ACTGATTTAGTGATTC-1	-5.01684	3.80695	-5.1948	-0.68656	-2.41708	2.06079	6.63	0.441459	-4.13792	2.97087	2.83226	0.502348	5.32346	-2.10503	6.45073	-1.08428	3.79226	-0.497019	3.428	0.745674	5.14658	-0.928618	7.15379	-2.59802	3.4356	0.336947	0.789364	0.531313	0.642641	0.262748	3.15433	3.29744	0.588525	0.0954613
ACTGCCCGCCATTCTC-1	WM	7	3	1	0	5	4	3	3	3	4	5	3	3	ACTGCCCGCCATTCTC-1	-20.5285	3.13279	11.3337	-2.37283	1.67878	-6.30426	-10.12	1.75437	12.2798	6.16258	-4.25525	-2.85284	-6.93317	2.06499	-11.26	-4.14997	-1.56466	2.29362	-8.90001	-1.32321	-12.2061	-2.89678	-7.91701	-5.81396	2.72181	2.99891	0.307259	0	0.307259	0	1.88331	1.09136	1.14999	0
ACTGCCGTCGTAACTC-1	Layer4	2	4	5	4	1	7	0	2	0	1	0	0	0	ACTGCCGTCGTAACTC-1	-1.02194	-0.255322	-2.83939	1.42081	0.287212	2.58015	3.34035	-1.4242	-0.967637	8.46115	0.596856	-2.17687	0.839907	-0.22576	1.38817	3.56021	5.42194	-1.04736	0.420257	-0.717525	3.72368	-0.945898	5.65654	1.27457	3.36789	0.436456	1.34691	0.363094	0.884905	0	2.96457	2.83196	0.363094	0.103858
ACTGCTCGGAAGGATG-1	WM	3	5	3	0	7	2	3	3	3	3	5	3	3	ACTGCTCGGAAGGATG-1	-4.02788	-14.9123	12.2559	-1.25297	1.6421	-5.96464	-8.33135	-0.446744	8.86805	5.2358	-3.07433	-3.77672	-6.86481	0.981056	-7.30006	-2.33927	-6.103	2.48239	-9.88893	-1.80565	-10.9347	-0.147595	-8.3452	-3.67771	2.69007	2.56337	0.460186	0.629436	0.256334	0	2.36482	1.20521	1.20521	0
ACTGTACGATACACAT-1	Layer5	2	2	2	1	1	7	0	4	1	4	1	1	2	ACTGTACGATACACAT-1	8.00891	12.8128	-0.906919	0.188436	-1.02594	4.27029	3.81347	-3.18584	0.508214	11.2708	0.347125	0.255696	2.24449	2.1513	-2.48615	5.00354	1.8694	3.05859	1.5168	1.98318	2.57556	5.31644	0.578008	7.21668	3.71076	0.444548	1.79808	0.246776	0.875245	0	2.60971	2.3792	0.682907	0.444548
ACTGTAGCACTTTGGA-1	Layer5	2	1	5	1	6	7	4	0	1	2	2	1	2	ACTGTAGCACTTTGGA-1	9.48439	-3.64977	-3.21076	3.63083	1.03676	5.41438	-4.1791	-0.733348	2.84991	8.81445	-0.447408	-2.70829	-0.0771971	1.95157	0.507115	6.89575	1.13848	-1.45395	-1.52181	1.84262	1.84668	4.67392	-0.60645	6.57234	3.61044	0.402241	2.04993	0.15277	0.506956	0	2.11173	2.44787	1.03519	0.601737
ACTGTATACGCGAGCA-1	Layer2	4	2	5	4	1	1	0	2	5	4	3	5	5	ACTGTATACGCGAGCA-1	10.6109	11.9193	-5.59847	3.66944	-1.45742	4.90003	4.50461	0.63875	-1.67549	0.250528	2.00369	-0.834724	0.779884	-2.87313	6.2071	-9.24847	1.84277	2.97012	1.81184	-4.65804	1.68454	-4.52399	4.15223	-6.37102	3.13044	0.363032	1.11268	0.838565	0.363032	0	2.99404	2.91025	1.01186	0
ACTGTCCAGGATTATA-1	Layer6	6	2	5	1	6	2	6	0	2	4	2	2	1	ACTGTCCAGGATTATA-1	1.16203	5.19595	10.3518	-1.1175	1.25578	6.39415	-6.34048	-0.718612	5.28834	9.72886	-2.47281	-1.62024	-1.93618	1.11567	-4.79927	1.39202	1.25991	2.65886	-2.27911	1.90638	-2.6833	4.34853	-6.45285	4.22333	3.38158	0.785727	0.889044	0.670493	1.35212	0	2.90107	2.40058	1.35212	0
ACTGTCTTCTTTAGAA-1	Layer6	6	2	5	3	6	2	4	0	2	6	2	2	1	ACTGTCTTCTTTAGAA-1	5.27159	1.722	-2.76347	2.73473	1.05419	4.19158	-3.94711	-1.86654	3.53992	11.8654	0.259771	-1.40682	-1.84858	1.27791	-5.19465	4.14964	-1.08712	3.38876	-2.00958	-0.292425	-2.57376	5.30637	-5.89885	3.53909	3.57489	0.99966	1.06094	0.295257	0.789434	0	3.03253	2.64276	0.864528	0
ACTGTGCTAGTAGATC-1	Layer2	4	2	0	4	3	1	0	6	4	0	0	5	5	ACTGTGCTAGTAGATC-1	10.9516	9.87192	-5.78757	-0.748754	0.293049	2.26807	7.36713	-0.862058	-2.83895	1.68361	2.8218	0.0163771	1.84356	-3.09675	5.84436	-2.16631	-1.06918	-0.687093	3.27101	0.544981	2.74308	-3.46211	4.06107	-6.53554	3.16223	0.326151	1.11732	0.707213	0.326151	0	2.94422	3.21004	0.982467	0
ACTGTTTAGTGTAGGC-1	Layer1	5	2	4	5	3	5	5	5	5	5	4	6	4	ACTGTTTAGTGTAGGC-1	5.86478	11.1947	-4.85373	3.5078	-1.5295	5.68714	5.33308	1.57972	-1.23614	-0.502145	1.2709	-3.2592	-0.371307	-2.69601	4.3139	-10.1294	4.3292	4.60565	-1.96555	6.63842	0.211175	-7.82443	2.38471	-9.28656	2.91102	0.980636	1.21794	0.668899	0.668899	0.213515	3.02129	2.69498	1.51958	0.213515
ACTTACCGGGCGCGCA-1	Layer3	4	1	0	2	3	6	1	1	4	0	3	0	0	ACTTACCGGGCGCGCA-1	16.8871	3.73502	-5.16182	-1.85329	-1.35761	0.887626	8.06807	0.942926	-4.94	4.43447	1.80091	3.58558	3.75353	-2.15412	7.31143	0.021003	-0.854682	-3.43373	3.40968	-6.25653	6.2667	-3.86776	6.37261	1.1777	3.45354	0.638959	1.24839	0.467713	0.528112	0	3.1121	2.99987	0.785123	0
ACTTACGCATCCACGC-1	Layer5	2	1	2	3	4	7	0	4	1	2	0	1	2	ACTTACGCATCCACGC-1	10.3275	-13.1441	-0.665642	-1.31036	1.95931	-1.32056	-1.47242	2.49136	1.46453	7.24623	0.549678	1.17679	2.19692	3.14148	1.06364	7.11801	0.1962	-1.22031	2.97744	-2.87586	5.00086	5.2806	0.622418	7.44893	3.70094	0.70586	2.16239	0.479554	0.971135	0	2.17412	2.51641	0.971135	0.268252
ACTTAGTACGACAAGA-1	Layer3	4	2	0	4	1	1	2	1	4	2	0	0	0	ACTTAGTACGACAAGA-1	0.849603	12.4174	-4.83492	-1.26835	0.0393963	3.29467	6.56587	-3.95948	-2.21593	2.18012	1.97332	3.40946	4.3203	-1.44066	5.88569	-1.5425	1.96134	-1.56767	4.35544	0.795296	2.92413	-2.13415	4.19318	-3.5751	3.32461	0.4755	1.35889	0.26575	0.376115	0.141677	3.18995	3.31359	0.862823	0
ACTTATACTTACCCGG-1	Layer5	2	4	2	2	1	7	1	1	1	0	1	1	2	ACTTATACTTACCCGG-1	12.8899	0.860929	-0.835361	-0.300016	-0.211326	3.06996	5.00852	-3.12358	-1.79269	9.38576	1.5109	2.77087	3.62361	-0.282638	-0.213059	6.66151	-0.00329756	-3.06589	0.566521	1.23758	4.44828	5.16036	1.49032	7.33818	3.6608	0.61088	2.07279	0.274422	0.862187	0	2.36871	2.57296	0.552042	0.191044
ACTTATCTGATCTATA-1	Layer1	5	2	5	3	2	6	0	5	5	6	4	6	4	ACTTATCTGATCTATA-1	9.69715	6.61762	-4.65226	2.76971	-0.329542	-3.88787	5.75008	-0.0489582	1.8508	0.564361	1.88704	-1.89857	-0.873815	-2.40296	5.58281	-8.89655	-2.72425	3.01261	-1.77593	5.77921	0.504398	-8.46233	2.95324	-8.47535	3.13437	0.643454	1.03179	0.263144	0.471271	0.263144	2.91554	3.02364	1.13369	0
ACTTATTAGGATCGGT-1	Layer6	6	3	2	1	6	2	4	0	2	0	2	4	1	ACTTATTAGGATCGGT-1	-14.0162	2.42322	0.0503873	1.20767	2.33202	5.39269	-3.47299	-2.43502	7.25238	10.0107	-0.343344	-1.6346	-1.8677	1.213	-5.94747	1.32156	-2.59101	0.619266	-2.55814	0.981623	-4.03788	4.17746	-4.78155	3.41508	3.34885	1.52024	0.850152	0.369263	0.369263	0	2.7703	2.40243	0.850152	0.20158
ACTTATTTATGTGCCA-1	Layer5	1	1	2	2	4	3	1	1	1	4	0	1	2	ACTTATTTATGTGCCA-1	6.54702	-7.07369	-2.277	-1.14009	-0.782681	0.205208	-0.602685	0.807797	-1.15327	7.6174	0.648055	3.54798	3.69018	0.260013	0.863991	5.37216	4.84176	1.96873	5.09068	-1.85596	4.72781	4.31381	2.63256	6.0872	3.44042	0.758628	1.45687	0.374413	1.28407	0.29312	2.75744	2.21643	0.107539	0.204628
ACTTCAGGCTGATCCC-1	Layer5	2	1	2	2	4	7	1	4	1	0	0	1	2	ACTTCAGGCTGATCCC-1	1.95411	-8.26895	-0.737501	-1.82542	-2.49609	1.55838	-0.98134	1.3115	0.87406	7.77953	0.798962	4.19462	3.14221	3.01915	1.03976	6.60107	-1.85993	-2.0068	4.67363	1.02347	4.69828	5.06283	0.561087	8.4479	3.57071	0.607418	2.25576	0	0.500762	0	2.35745	2.50433	0.748699	0.315844
ACTTCCATGCGGGACA-1	Layer4	1	1	2	3	4	3	1	1	0	2	0	1	6	ACTTCCATGCGGGACA-1	3.24089	-7.16845	-1.26708	-1.94097	0.469528	-2.24648	-1.20232	2.03124	-3.10099	8.06958	0.607377	3.57011	4.94511	-0.840096	2.86606	4.02282	1.98252	-1.36878	2.58884	-0.520364	4.42184	2.27668	2.4931	5.03102	3.56687	0.830411	1.27774	0.431312	1.44354	0.102426	2.62718	2.30855	0.678387	0.102426
ACTTCGCCATACGCAC-1	Layer5	2	2	2	4	1	7	0	4	1	5	1	1	2	ACTTCGCCATACGCAC-1	10.7252	4.00488	0.0556395	-0.417557	0.287349	-0.0334996	4.93682	-4.17703	-0.00777313	11.5904	0.441227	1.51472	2.27671	2.61608	-2.05708	5.47434	2.16865	4.4064	-0.219407	1.43552	0.847166	5.49806	-2.22461	5.52136	3.66729	1.04744	1.22955	0.355577	0.450654	0	2.99225	2.51663	0.760187	0.133074
ACTTGACTCCCTCTTT-1	Layer6	6	1	2	3	1	2	0	0	2	6	2	2	1	ACTTGACTCCCTCTTT-1	-0.373378	-4.77673	1.35821	-0.360361	0.52235	-2.68003	3.62568	-3.23796	3.33364	10.1636	-0.113934	0.992323	-2.23961	1.92345	-5.97193	3.5578	-1.35712	3.41028	-2.2517	0.0933823	-3.20514	5.11083	-7.64731	3.37783	3.52149	1.08037	0.795749	0	0.217705	0	3.0534	2.74684	1.08037	0
ACTTGCCATATTGTAC-1	Layer1	4	1	0	2	3	1	0	6	5	0	0	5	4	ACTTGCCATATTGTAC-1	13.4093	-6.96937	-5.36896	-0.463212	-0.297281	2.27014	7.78222	-1.2546	-2.25111	0.941831	2.76071	1.08696	2.36543	-3.61312	6.2592	-8.83683	-0.684165	-4.23092	2.62481	-2.05472	2.15646	-5.75362	2.86181	-7.83264	3.40311	0.617684	1.36245	0.29405	0.29405	0.413947	2.9771	3.15964	0.996674	0
ACTTGGGACCCGGTGG-1	Layer5	6	1	5	4	6	2	0	4	1	4	1	2	2	ACTTGGGACCCGGTGG-1	13.2778	-8.01943	1.43482	1.1801	2.18225	4.2285	-7.35348	-0.821901	2.78177	10.8621	-0.26908	0.217306	1.84401	2.97323	-1.66802	4.23711	0.543488	2.56629	1.64736	2.59302	0.760126	3.76605	0.44612	7.51665	3.64751	0.621524	1.96572	0.430874	0.829706	0	2.6182	2.35964	0.195107	0.195107
ACTTGTAGTCCCTTCA-1	Layer5	6	4	2	0	7	2	0	0	2	6	2	2	1	ACTTGTAGTCCCTTCA-1	-3.03921	7.14057	1.85605	0.839942	1.79263	-4.29652	-7.87596	-0.892354	5.90858	7.03405	-0.428049	-0.416321	-2.66754	1.9512	-2.91483	2.45201	-3.5471	2.70605	-0.235407	0.446744	0.862431	5.37503	-2.82616	5.17248	3.54897	1.15348	1.24677	0.381738	0.381738	0	2.85784	2.47199	0.657342	0
ACTTGTGGATGGAACG-1	Layer3	4	1	0	3	3	1	2	1	4	1	0	0	0	ACTTGTGGATGGAACG-1	5.41002	0.344403	-5.97185	-1.65494	-1.10496	-0.996498	8.06172	1.02496	-5.57894	3.30974	2.42933	4.5967	5.31399	-2.29421	8.04123	-1.60815	5.78683	-0.878103	4.497	-1.84236	6.03006	-4.06152	7.00159	-1.43383	3.39208	0.233931	0.801973	0.630488	0.761779	0.233931	3.06664	3.06664	0.532286	0.0842057
ACTTTACCCTCATGAA-1	Layer3	1	1	0	2	3	6	2	1	0	1	3	0	0	ACTTTACCCTCATGAA-1	13.3438	0.822086	-4.63373	-1.4507	-1.478	2.12641	7.24799	0.679557	-3.38633	4.31499	2.21635	3.36333	4.70637	-2.41736	5.90904	0.217638	5.22631	2.05172	2.85789	-4.05897	4.87059	-3.55029	6.39641	-2.61933	3.36983	0.402793	0.911476	0.638055	0.466997	0.260515	3.03687	3.11027	0.911476	0.0945822
ACTTTCCTATAGCTTC-1	Layer6	6	2	2	2	6	2	0	0	2	1	1	2	1	ACTTTCCTATAGCTTC-1	0.0522019	7.29957	0.471963	0.710428	-1.85984	5.33341	-3.62913	-0.297058	3.0118	11.8001	1.1884	0.565107	-2.10161	1.51697	-5.153	4.09725	5.41019	-0.567149	0.505508	2.53423	-2.32001	5.03234	-7.18214	3.63075	3.51177	0.61094	0.778878	0.290327	0.778878	0	2.86257	2.54868	0.61094	0.155663
ACTTTGACTGCATCCT-1	Layer5	2	1	2	1	6	7	0	4	1	4	1	1	2	ACTTTGACTGCATCCT-1	6.08404	-1.36191	-0.415445	0.47503	1.5824	4.6747	-1.79199	-0.527372	3.04002	8.61842	0.678739	-0.559262	1.17269	2.71428	-1.40292	6.60489	-0.880414	1.23579	1.30593	1.02769	3.79379	5.99587	-1.02642	6.38716	3.57233	0.538476	2.15975	0.305053	0.957485	0	2.65309	2.56105	0.957485	0.637498
ACTTTGGTCGTGCTCC-1	WM	7	3	1	0	5	4	3	3	3	3	5	3	3	ACTTTGGTCGTGCTCC-1	-20.4359	0.0286753	11.7193	-1.16769	2.49444	-7.36049	-9.90565	2.62016	11.6492	3.70631	-4.30529	-3.57597	-7.32063	1.77219	-10.9333	-6.11819	-9.69029	1.59372	-10.1184	-2.39706	-12.7915	-2.30422	-9.49558	-7.09004	2.48442	3.04779	0.160852	0.160852	0.160852	0.160852	2.54099	0.944139	1.46226	0
AGAAATTATGACTCGC-1	Layer2	4	1	5	3	3	5	2	1	6	5	3	5	5	AGAAATTATGACTCGC-1	3.63902	-9.94345	-6.12273	3.21413	-1.79612	-0.70569	7.06688	2.79149	-5.40466	-0.19779	3.2807	4.00238	4.6955	-3.32333	7.29655	-5.4197	2.79159	4.48279	2.45429	-4.91251	2.48447	-5.5327	4.62199	-6.23854	3.27557	0.421938	0.945749	0.651595	0.123304	0.123304	2.77828	2.99056	1.45412	0.123304
AGAACCCTCAATTGGG-1	WM	7	3	1	0	5	4	3	3	3	3	5	3	3	AGAACCCTCAATTGGG-1	-25.187	4.04457	9.7659	-2.28232	1.45249	-6.42547	-10.7195	1.73471	11.9989	3.47501	-4.6094	-1.76439	-7.89821	2.6117	-10.1421	-6.32349	-10.4373	2.49266	-10.2638	-2.70348	-13.212	-1.17032	-9.45462	-6.97902	2.28163	3.06881	0.329869	0.178475	0.178475	0	1.73861	1.08314	1.70366	0
AGAACGTGGTACATTC-1	Layer5	2	2	2	4	1	2	0	2	2	0	1	2	1	AGAACGTGGTACATTC-1	1.08466	11.2839	-0.513793	-0.0536999	-0.298311	3.05123	4.46576	-3.29258	1.05727	11.4391	0.44532	1.26742	2.35603	-0.575967	-5.42174	2.32094	0.62599	-3.85432	1.281	1.97728	0.504523	4.99787	-4.44608	4.32744	3.5453	0.735	1.15404	0.166288	0.644255	0	2.96801	2.62791	0.735	0
AGAAGAGCGCCGTTCC-1	Layer5	2	2	4	4	1	7	5	5	1	2	2	1	2	AGAAGAGCGCCGTTCC-1	11.3418	9.6672	-3.82568	4.62155	0.338212	2.73788	2.36972	-0.741873	-0.0773038	9.31774	0.590381	-3.82639	-1.43059	-1.87549	-0.55855	6.00357	2.84912	-3.14381	-2.93812	-0.633692	2.76818	6.51591	1.42501	7.44328	3.60805	0.599077	2.18568	0.268242	0.847245	0	2.39314	2.51637	0.653882	0.18657
AGAAGGTACACTTCAC-1	WM	3	3	3	0	7	4	3	3	3	3	5	3	3	AGAAGGTACACTTCAC-1	-19.7864	1.74856	12.0952	-1.2605	1.85229	-6.1987	-8.72162	0.736133	9.32114	5.51616	-3.21432	-3.8343	-6.93937	0.850548	-7.81655	-1.86509	-10.8412	1.01428	-10.498	-2.13831	-10.5176	0.170076	-7.91207	-5.48727	2.60728	2.88752	0	0.335612	0.468874	0	1.64622	1.56623	1.22165	0
AGAAGGTTGCCGAATT-1	Layer6	3	3	6	0	5	4	6	0	2	6	6	4	1	AGAAGGTTGCCGAATT-1	-22.0857	3.2699	10.802	-2.34104	2.66673	-9.04498	-9.57694	0.649386	10.0365	7.86849	-3.98736	-2.19274	-4.21516	1.51963	-8.01216	-0.575673	-2.67178	0.131706	-4.99838	-0.246492	-7.52018	2.01868	-5.78326	0.427351	2.84999	2.48327	0.437621	0.311896	0.311896	0	2.0737	1.8981	1.27035	0
AGAAGGTTGTAGGTCG-1	Layer5	2	1	2	3	4	7	1	4	1	1	0	1	2	AGAAGGTTGTAGGTCG-1	5.01328	-7.26544	-0.669063	-1.85018	0.830251	-1.94229	-1.22858	1.95272	1.14771	7.59914	0.998941	3.83399	3.21015	3.01691	-0.232779	4.63499	5.58119	-3.15521	3.33486	-0.317047	4.95269	5.38814	0.222759	6.7102	3.60751	0.724893	2.02814	0.42674	0.77517	0	2.43643	2.51691	0.493907	0.354736
AGAAGTGATTCGTGAT-1	WM	3	3	6	0	5	4	6	0	3	3	6	4	3	AGAAGTGATTCGTGAT-1	-26.4612	0.657702	9.40006	-2.64553	1.79508	-8.26046	-10.0883	-0.374528	10.2451	6.73622	-4.60052	-1.23405	-4.00447	2.14537	-8.75369	-1.59239	-7.01097	2.15717	-7.02949	-0.609326	-9.48491	0.970806	-6.41349	-2.16412	2.20823	2.8341	0.313468	0.4397	0	0	1.41813	1.50353	1.68972	0.168967
AGAATAAATCTTCAGG-1	Layer5	2	1	5	1	4	7	5	4	1	4	0	1	2	AGAATAAATCTTCAGG-1	10.7215	-0.953603	-3.89911	3.15073	0.981773	5.98324	-3.41938	1.72915	2.72081	8.10527	0.424665	-2.43736	0.877447	2.41775	-0.931745	6.66231	1.96759	-0.099444	6.23588	-2.43611	4.86791	4.98993	1.45309	5.63305	3.62828	0.682665	2.00611	0.444372	0.985269	0	2.51204	2.45365	0.609367	0.130921
AGAATGCGGGTTCGGA-1	Layer1	4	1	5	2	3	5	0	6	6	3	4	5	5	AGAATGCGGGTTCGGA-1	4.9298	-5.94746	-5.6749	3.65241	-3.34209	4.06513	6.82261	2.53573	-6.0011	-1.14942	3.00709	1.65827	1.32024	-3.78755	6.59488	-6.54964	-5.62833	0.782677	-0.489824	4.82529	0.344271	-7.72098	3.61226	-8.17664	3.1274	0.51666	0.925029	0.291332	0.51666	0	2.77573	2.85665	1.05087	0
AGAATTATGGATTCGA-1	Layer3	1	3	2	2	1	3	1	1	0	1	3	0	0	AGAATTATGGATTCGA-1	-3.60396	7.49855	-3.19879	-0.927046	-2.19655	3.10893	4.67619	-1.22521	-3.74772	6.90481	1.14768	2.23071	5.0887	-1.33905	4.59246	2.267	5.35095	-0.990419	4.05801	-3.90087	5.14087	-0.984619	4.82709	0.822855	3.24874	0.477043	1.04166	0.266702	1.23699	0	2.91355	2.62737	0.79868	0
AGAATTGTTTGACATA-1	Layer3	4	1	5	1	1	6	0	2	0	2	3	0	0	AGAATTGTTTGACATA-1	4.16548	1.44546	-5.48181	-0.589528	-0.87458	5.68907	5.76092	-0.938072	-0.184976	2.08133	1.633	-0.663365	3.10793	-2.03717	3.86717	-0.724157	2.46996	-0.257466	2.76438	-5.38133	4.82866	-4.87351	4.01038	-1.39182	3.34911	0.357207	0.827676	0.357207	0.827676	0	2.81365	3.00098	0.497131	0.194469
AGACATAGATCCTTCC-1	Layer2	4	2	0	2	3	1	0	6	5	1	0	5	4	AGACATAGATCCTTCC-1	9.75003	10.8951	-5.80426	-0.50841	-1.39565	2.88267	7.65588	-0.397215	-1.96679	0.937826	2.86961	0.992055	2.85403	-4.19535	5.60929	-8.06745	4.71984	-0.946807	0.990992	-0.500973	1.95589	-3.78895	3.52075	-6.6821	3.21308	0.470092	1.02977	0.371637	0.559717	0	3.0706	3.14438	0.916432	0
AGACCAAACCACACCT-1	Layer6	3	5	3	0	7	2	3	0	3	3	5	4	3	AGACCAAACCACACCT-1	-0.706638	-20.0366	12.2629	-1.37341	1.75347	-5.90536	-8.6068	-0.197509	8.83471	5.72884	-2.9173	-3.86282	-3.65427	1.09285	-7.1214	-1.95033	-10.9179	0.780593	-8.80253	-1.51979	-8.01712	2.21645	-6.98361	-1.91509	2.72912	2.05193	0.224118	0	0.224118	0	2.40232	1.87592	1.18202	0
AGACCATGGGATACAA-1	Layer3	1	6	5	1	1	3	0	2	0	4	1	0	0	AGACCATGGGATACAA-1	-10.8174	-17.8942	-3.91761	0.612929	0.608005	5.04826	4.44558	-0.399089	0.302525	4.02399	1.1043	-0.678727	0.253394	-2.12583	2.86287	0.122123	0.947311	-0.544948	6.50265	1.90167	3.3631	-0.457484	3.93728	-0.982334	3.2636	0.608742	0.608742	0.487713	0.487713	0.190231	3.05985	2.7909	0.984411	0
AGACCCACCGCTGATC-1	Layer6	6	1	5	3	4	2	4	0	2	4	2	2	1	AGACCCACCGCTGATC-1	6.50054	-2.77363	-3.85831	3.91788	2.12984	-1.97461	-4.56072	1.66912	5.15846	9.25891	0.533694	-3.2275	-1.71892	0.512464	-6.75072	2.25511	0.202248	0.833291	0.694956	1.26442	-1.55692	4.78507	-7.64272	3.35096	3.46471	0.737352	0.627176	0.197275	1.00965	0.197275	2.92662	2.61363	1.00965	0
AGACCCGCCCTCCTCG-1	Layer5	6	2	5	4	6	2	4	2	1	4	1	2	2	AGACCCGCCCTCCTCG-1	-2.72277	8.04755	1.05458	1.01078	0.958716	3.58373	-5.09653	-0.548399	1.86341	11.4789	-0.656607	-0.991631	1.29862	1.21341	-3.16692	4.35644	-1.79725	0.433767	0.86367	2.57999	0.459242	4.76084	-2.55228	6.47568	3.64007	0.702248	1.20222	0.25537	0.898002	0	2.86696	2.55943	1.06164	0.135814
AGACCGCTCCGCGGTT-1	Layer3	4	3	0	3	3	1	2	1	4	1	3	0	0	AGACCGCTCCGCGGTT-1	-4.07784	9.69855	-6.28132	-1.26238	-2.14887	-0.290449	8.05937	0.542768	-5.94192	2.40884	3.3245	3.54614	2.84596	-3.76244	8.7683	-2.72442	4.6867	-3.43186	4.69339	-5.49974	4.30181	-4.54749	6.38512	-3.17648	3.23422	0.594922	0.995866	0.72113	0.594922	0.341065	3.08237	3.09717	0.93393	0.0781538
AGACCGGGAAACCCTG-1	Layer5	6	1	2	4	6	2	0	0	1	0	1	2	2	AGACCGGGAAACCCTG-1	1.72591	-11.045	1.35202	0.921032	0.827613	-3.3278	-2.53244	-2.17207	4.4896	10.0062	0.632738	1.34388	-0.850325	1.55387	-2.32873	3.18591	-1.17408	-1.71552	0.280719	1.87292	0.601305	5.46693	-0.539147	6.1375	3.58894	0.723277	1.75359	0.302861	0.8056	0.162852	2.84905	2.53947	0.8056	0.162852
AGACGAAGTGCCGGTC-1	Layer3	1	1	2	2	3	3	2	1	0	0	0	0	0	AGACGAAGTGCCGGTC-1	10.5341	-3.8374	-3.15276	-1.83146	-1.28727	1.30767	8.73828	-1.41652	-4.69482	6.05824	1.74625	5.03634	4.75106	-0.44583	4.68808	3.5535	0.959378	-4.531	5.32596	-2.18786	6.48561	-0.505051	6.23763	1.34498	3.53709	0.526701	1.30473	0.576616	0.576616	0	3.24986	3.06589	0.624157	0.0831153
AGACGACGATGCCGCT-1	WM	7	3	1	0	5	4	3	3	3	3	5	3	3	AGACGACGATGCCGCT-1	-26.9985	5.2368	11.6869	-1.65959	1.92329	-8.33207	-9.6164	2.72702	12.5391	6.30358	-4.34494	-3.02623	-6.97352	1.38664	-10.8614	-3.35026	-10.0033	1.35921	-9.90265	-2.36302	-12.7534	-1.82216	-10.2526	-6.61466	1.53741	3.04875	0.47546	0.18475	0	0	1.86853	0.96445	1.49282	0
AGACGGGATTGGTATA-1	Layer2	4	1	0	2	3	1	2	1	4	2	0	0	5	AGACGGGATTGGTATA-1	6.85009	-1.16251	-6.47518	-0.511982	-2.81696	4.16106	7.75828	1.91287	-5.1989	1.83232	3.20885	3.76447	4.93545	-3.10115	7.56339	-3.94246	3.6736	-0.477075	1.60708	-1.68748	4.24004	-2.97394	4.25063	-5.30109	3.26082	0.382341	0.966981	0.483012	0.529786	0.144306	2.85518	3.23366	0.735565	0
AGACGGGCCGATTTAA-1	Layer2	4	1	0	2	3	1	2	6	6	1	1	5	4	AGACGGGCCGATTTAA-1	9.50784	-12.7838	-5.76248	-1.19195	-2.2123	1.74123	8.58707	-0.683731	-7.56113	3.1925	2.72729	3.979	3.26669	-4.7179	7.90365	-5.13966	6.64577	-2.00042	3.33508	1.63153	1.73137	-3.95088	3.44977	-7.82985	3.21288	0.356594	0.826526	0.538883	0.618914	0.133497	2.96649	3.11008	0.618914	0
AGACTAGCCTTCCAGA-1	Layer5	6	4	2	4	6	7	1	4	1	0	0	1	2	AGACTAGCCTTCCAGA-1	0.236347	-1.80493	0.606249	0.313662	0.584928	3.88457	-2.2757	-2.28676	2.16097	10.29	0.107017	2.27039	2.43509	2.87083	-1.29293	4.68657	-0.708703	-2.81981	3.94659	0.207149	2.4693	3.49825	1.23018	7.47216	3.83181	0.594649	2.18513	0.381327	0.965001	0	2.37479	2.5966	1.08956	0.457603
AGACTGTTACCGGGTC-1	WM	3	3	1	0	5	4	6	3	3	3	6	3	3	AGACTGTTACCGGGTC-1	-26.3376	5.23257	10.5931	-1.83589	1.83125	-7.90157	-10.3763	0.98485	10.8871	7.61709	-4.25757	-1.4896	-7.3593	2.52864	-9.61735	-2.55357	-7.41438	2.77362	-6.56103	-1.13138	-9.30905	-0.174091	-7.99828	-3.75597	2.70113	2.46285	0.610967	0.610967	0.191077	0	1.31833	1.13318	1.65078	0
AGAGAAACACCAGAAA-1	WM	7	3	1	0	5	4	3	3	3	4	5	3	3	AGAGAAACACCAGAAA-1	-20.6987	3.91339	11.4594	-2.16717	0.960104	-6.73481	-11.4465	1.61858	12.7224	5.9243	-5.00242	-2.93058	-7.72534	2.67649	-10.1709	-4.21486	-1.12467	1.39589	-8.7924	-1.32244	-12.2437	-1.45494	-7.75341	-5.6108	2.8282	2.89734	0.711938	0	0.297122	0	1.9034	1.41435	1.3265	0
AGAGAACCGTCTAGGA-1	Layer5	2	1	2	4	1	7	1	4	1	0	1	1	2	AGAGAACCGTCTAGGA-1	12.8305	5.04586	-1.14546	0.0774627	0.232703	2.25763	5.02735	-3.77825	-1.7187	9.80208	0.514149	2.32832	2.81095	1.91633	0.669742	6.83066	-0.285495	-4.89557	5.15448	2.66204	3.28929	5.04366	1.7692	6.24775	3.6497	0.633904	2.14842	0.179532	1.24075	0	2.41825	2.25702	0.399878	0.523721
AGAGAAGGAGTACAAT-1	WM	7	3	1	0	5	4	3	3	3	3	5	3	3	AGAGAAGGAGTACAAT-1	-27.1263	1.54077	10.5777	-1.9786	0.809609	-6.87825	-11.6659	1.58571	12.4699	5.92858	-5.50559	-2.14207	-8.12054	2.18295	-9.4394	-6.13495	-11.0426	2.1249	-8.91979	-2.3724	-11.9552	-0.298602	-9.40394	-5.62626	1.97511	2.94088	0.416923	0.159077	0.159077	0	1.66973	1.27716	1.97511	0
AGAGATCTCTAAAGCG-1	Layer5	6	3	5	1	6	2	6	0	1	4	2	2	2	AGAGATCTCTAAAGCG-1	-15.4825	0.206232	1.68428	0.862812	1.60149	5.8885	-5.52589	-0.495187	4.84515	10.1864	-0.59148	-1.02669	-2.21292	1.94037	-2.52552	3.23872	0.84728	2.42763	-2.19894	2.44256	0.351604	5.29652	-1.04255	5.76945	3.48926	0.921262	0.563169	0	0.320716	0.173161	3.0191	2.61497	0.449273	0
AGAGCAGTTATGAGAC-1	Layer4	2	3	2	3	6	3	0	4	0	4	0	1	6	AGAGCAGTTATGAGAC-1	-18.9742	-0.0755511	-2.67815	-1.90689	1.74983	4.89199	-2.89675	-1.79878	1.49889	5.83532	0.901259	0.538453	1.84835	3.25955	2.72992	3.31898	-2.41502	0.823694	4.88641	-1.59459	3.46758	1.83991	3.79601	3.06456	3.42853	0.552965	1.25578	0.6345	1.25578	0	2.52725	2.57336	0.709886	0
AGAGCCGCCGAGATTT-1	Layer2	4	2	0	3	3	1	2	6	6	2	3	5	5	AGAGCCGCCGAGATTT-1	-2.43677	-6.71651	-6.8407	-1.69673	-2.19879	-0.523955	8.10348	0.914017	-6.75568	1.19589	2.15773	2.14928	2.38415	-4.44796	7.90152	-5.57202	2.47519	-2.37724	3.89223	-4.35078	3.59905	-4.63084	4.80094	-7.01483	3.09654	0.63457	0.780065	0.464241	0.366797	0	2.72962	2.76744	1.25588	0
AGAGCGGGCTAATCAT-1	Layer4	2	4	5	4	1	3	0	2	0	2	1	1	6	AGAGCGGGCTAATCAT-1	0.810071	2.16433	-2.75681	1.24817	-0.542172	2.80934	2.78959	-1.67332	-1.2596	7.18484	0.848196	-0.986312	1.37721	1.31	2.04073	4.489	1.41421	-1.25392	1.80693	0.734228	2.39157	2.64232	3.74849	3.07101	3.35384	0.165915	1.26034	0	1.15237	0	2.8681	2.6125	0.432703	0.165915
AGAGCGTACAAGCTCG-1	Layer3	1	2	5	4	6	3	0	2	0	5	3	0	0	AGAGCGTACAAGCTCG-1	5.75863	12.3553	-3.09641	0.222651	1.18339	3.9675	-3.13925	-0.629152	1.27866	4.77873	0.666765	-1.72805	0.0413538	-0.169293	1.69662	1.47787	4.42662	3.19622	3.58677	-4.20024	3.35788	-0.0406751	3.94033	0.979234	3.40191	0.610419	0.610419	0.610419	0.816162	0.190869	2.99208	2.47953	0.718572	0.190869
AGAGGCTTCGGAAACC-1	Layer3	1	1	0	2	3	6	2	1	0	1	0	0	0	AGAGGCTTCGGAAACC-1	15.8408	-5.1412	-3.73482	-1.48758	-2.38611	2.93607	8.09755	0.775026	-5.35065	4.91675	2.01648	4.26695	4.60648	-1.03975	6.37115	1.22623	4.42915	-3.30018	4.07581	-2.5658	5.77878	-1.35714	6.23405	-0.295047	3.43328	0.309155	1.00092	0.433994	0.433994	0.0866989	3.09158	2.95983	0.596148	0.0866989
AGAGGTATCTCGGTCC-1	Layer1	5	4	4	5	2	5	5	5	5	5	4	6	4	AGAGGTATCTCGGTCC-1	-1.87904	-0.40518	-4.82067	4.59904	-1.61509	5.43511	3.89062	2.94635	-1.15302	-1.42226	1.93539	-3.46457	-0.293372	-2.59892	4.96569	-10.2716	4.08782	5.39724	-1.47417	7.23374	-0.991993	-9.52805	3.24765	-11.1284	2.74763	0.900391	0.679915	0.396663	0.900391	0	2.46051	2.3273	1.683	0
AGAGTAAACTTCACTA-1	Layer3	4	1	0	2	3	6	2	1	4	0	3	0	0	AGAGTAAACTTCACTA-1	5.90189	-10.2047	-4.44343	-2.04924	-2.5239	2.50184	8.16531	0.415396	-6.06125	4.64997	2.57575	4.66505	5.64498	-1.74465	7.08817	-0.185112	-0.16847	-3.79898	3.24659	-5.98092	5.77532	-2.08315	6.03293	-2.05874	3.49506	0.497055	0.827568	0.446856	0.634101	0.279098	2.95436	3.05786	0.590473	0
AGAGTTAGAGACCGAT-1	Layer2	4	1	0	3	3	1	2	6	4	0	3	0	5	AGAGTTAGAGACCGAT-1	11.9819	-9.9091	-6.22896	-0.964654	-0.800062	-1.02301	7.95678	0.482318	-6.04497	2.35181	3.14576	4.23541	3.2427	-4.75107	8.89657	-3.65082	1.46522	-3.99626	2.77295	-6.00201	4.76678	-4.89478	4.43591	-5.66538	3.26478	0.352339	0.924499	0.565485	0.352339	0.156111	2.82624	3.04554	0.924499	0
AGATAACTTCAGGGCC-1	Layer5	6	2	2	1	6	2	0	2	1	0	1	1	1	AGATAACTTCAGGGCC-1	11.1936	3.71755	1.16992	0.932303	0.825062	4.79935	-3.77798	-2.31061	4.06912	11.6734	0.548095	0.117159	0.850389	-1.69445	-1.32507	3.69405	-1.2026	-3.16848	1.96485	2.05449	1.68399	4.88465	-3.9916	4.88793	3.53238	0.669499	1.01074	0.275928	0.820225	0	3.1796	2.76848	1.01074	0
AGATACCGGTGTTCAC-1	Layer6	6	1	4	1	6	2	4	0	2	4	2	4	1	AGATACCGGTGTTCAC-1	5.6828	-9.43881	-3.85658	4.68695	1.95307	6.16351	-4.95315	-0.617946	7.36794	11.6504	-0.29159	-3.75222	-2.51425	0.169998	-4.96878	0.999492	1.89899	3.15415	-2.88658	1.86998	-4.43916	3.62267	-5.53602	2.87804	2.99007	1.48153	1.5639	0.562746	0.562746	0	2.73139	2.30915	0.920671	0
AGATACGACTTCATAT-1	Layer3	4	2	0	1	1	6	0	2	0	4	0	5	0	AGATACGACTTCATAT-1	-0.725266	2.0329	-4.82294	-0.561148	-0.258318	4.70051	5.58156	-1.54123	-1.27626	2.80696	2.45128	-0.488316	2.24671	-2.32521	5.17113	-0.38373	-1.76835	0.305989	2.47917	-1.64471	2.21542	-3.54284	4.29869	-1.23239	3.26534	0.609565	0.350527	0.350527	0.717615	0.190544	2.87878	3.19907	0.717615	0
AGATACTCAAGATCGA-1	Layer5	2	1	2	4	4	7	1	4	1	2	0	1	2	AGATACTCAAGATCGA-1	-0.356698	9.06265	-0.517759	-0.757971	0.709344	1.94041	-0.738288	0.733823	1.03826	8.24305	-0.0886403	3.27594	3.02844	2.77668	0.338871	5.88279	3.71067	-2.38919	3.67569	-1.87528	3.60033	4.83646	-0.62782	8.22617	3.74565	0.439948	2.03229	0.439948	0.844281	0	2.37269	2.61006	0.844281	0.286363
AGATATAATACGACTA-1	Layer5	2	1	2	3	4	7	1	4	1	0	0	1	2	AGATATAATACGACTA-1	4.3525	-6.54955	-0.400531	-1.7935	0.964819	-2.3741	-2.3019	1.54625	3.31292	7.6632	0.434591	1.36974	1.93382	2.99839	-0.819767	6.20408	-0.964056	-0.882267	3.9729	-3.6291	5.16025	5.45909	-0.877759	7.38747	3.53	0.881926	2.03511	0	0.614823	0	2.36328	2.54546	0.821538	0.614823
AGATCGTGCATAAGAT-1	Layer3	1	2	5	2	1	3	0	2	0	6	0	0	0	AGATCGTGCATAAGAT-1	5.31705	11.4543	-3.31953	1.36942	-1.84427	3.02783	3.96527	-0.855459	-3.33938	6.09592	0.999164	0.499718	2.65448	-2.13783	3.63555	1.10096	-2.90797	1.32704	1.87318	-1.04667	4.42654	-0.721913	6.49129	2.2978	3.41558	0.43639	1.28817	0.43639	0.790113	0.197903	2.88206	2.65606	0.568692	0.103839
AGATCTCAGGTGTGAT-1	Layer6	2	2	5	4	1	2	0	0	1	0	1	2	1	AGATCTCAGGTGTGAT-1	5.765	7.41304	-3.47826	2.62776	0.00475027	4.40904	2.82795	-0.400625	0.332863	12.1035	0.932534	-1.82701	-1.53288	0.973394	-2.71811	4.96866	-0.728387	-3.06243	0.245864	1.76015	-0.0720628	5.20074	-3.72878	4.81066	3.57049	0.966587	0.760932	0.150913	1.02671	0	3.00676	2.54384	0.966587	0.150913
AGATGACTCGCCCACG-1	Layer5	2	7	5	1	1	7	0	4	1	0	1	1	2	AGATGACTCGCCCACG-1	-16.0538	16.3849	-3.5976	1.61439	0.126181	4.98609	2.90048	-0.695536	0.208933	10.4088	1.29383	-0.962204	1.48385	1.93079	1.47282	6.15897	-1.94783	-0.0587149	0.922498	6.41603	3.3063	5.31918	-0.949038	7.70214	3.71566	0.967217	2.01789	0.434077	0.967217	0	2.60279	2.60279	0.858171	0.240409
AGATGAGGGTTGCGAT-1	Layer3	1	1	0	2	3	6	0	2	4	0	3	0	0	AGATGAGGGTTGCGAT-1	13.0418	-10.7906	-4.32376	-0.124738	-1.66184	2.62551	6.79856	-0.180722	-4.5169	4.69542	1.87762	0.717603	2.98873	-1.72598	7.76874	0.263726	0.738034	-3.61114	2.60833	-3.30922	4.32978	-3.15738	7.39143	-0.412689	3.35429	0.491681	0.950752	0.554405	0.721947	0.192014	3.06962	3.04976	0.554405	0
AGATGATGGAGTCTGG-1	Layer3	1	1	2	3	2	6	2	1	0	1	3	0	0	AGATGATGGAGTCTGG-1	2.63853	-7.07826	-2.66263	-2.34359	-0.10355	-0.930726	9.21342	0.98101	-5.69837	6.5327	1.87316	5.07495	5.37879	-1.34518	5.92355	1.40954	6.18551	-2.19713	4.2862	-4.71627	6.05367	-1.98476	5.91645	0.0896072	3.50459	0.500916	0.833111	0.34103	0.867833	0.2815	3.02076	2.89418	0.500916	0
AGATGCAAGACGTGCA-1	WM	7	3	1	0	5	4	3	3	3	3	5	3	3	AGATGCAAGACGTGCA-1	-26.4363	0.203706	11.6527	-2.62528	1.74737	-7.55749	-11.4	0.342554	12.1591	3.89566	-6.03132	-3.17955	-8.44118	1.87816	-10.7734	-5.81819	-9.42478	2.03416	-10.5602	-2.42146	-12.814	-0.576538	-8.71706	-6.64344	2.17702	3.07514	0.182749	0	0.470966	0	1.48359	0.95709	1.72487	0
AGATGCTATAACGAGC-1	Layer1	5	6	4	5	2	5	5	5	5	5	4	6	4	AGATGCTATAACGAGC-1	-10.5926	-17.2967	-4.50039	3.84901	-2.86903	-3.09584	2.64934	3.54858	-0.0488499	-1.52725	0.602804	-3.23965	-0.879623	-2.39956	5.13623	-10.0638	2.72022	4.45574	-1.87152	5.31629	0.482705	-9.17063	2.28872	-11.2242	2.98687	0	1.20984	0.462624	1.01693	0	2.67617	2.67617	1.01693	0
AGATTATAGGACGTTT-1	Layer6	6	2	2	3	6	2	0	0	2	2	2	2	1	AGATTATAGGACGTTT-1	16.289	-2.5684	1.84305	0.630084	0.24582	-3.08753	-2.67609	-1.60825	5.33339	10.0977	-0.776091	-0.277613	-2.21769	1.86272	-5.93298	2.12173	0.361172	-0.723449	-1.76429	0.321832	-3.50389	4.98018	-4.72979	3.65108	3.38336	1.34059	0.706029	0.414071	0.228316	0	2.74852	2.4873	0.931729	0.228316
AGATTCACAACCGATA-1	WM	3	3	3	0	7	4	3	3	3	3	5	4	3	AGATTCACAACCGATA-1	-27.1822	0.676521	12.3226	-1.85823	1.86603	-6.14248	-8.76432	-0.154587	9.03892	5.54277	-3.34963	-3.88819	-4.52486	1.6403	-7.51008	-1.94582	-9.36926	1.51981	-10.1772	-1.86713	-10.2109	0.304293	-7.42511	-4.91392	2.78621	2.71883	0.3526	0.3526	0.191761	0	1.65396	1.61268	1.37607	0
AGCAAAGGCCGCTAGT-1	Layer5	2	1	5	3	4	7	1	4	1	4	0	1	2	AGCAAAGGCCGCTAGT-1	6.40534	-11.994	-0.89964	-1.36826	1.48577	-2.598	-3.33912	1.93824	3.85048	7.38127	0.998635	1.68116	1.16129	1.45109	-1.08857	3.92372	-0.71259	0.95037	1.65196	-0.0509777	1.9331	6.1745	-1.05683	5.51876	3.58645	0.982716	1.52218	0.390439	0.889079	0	2.9523	2.62297	0.982716	0.306176
AGCAACATATCTTATT-1	Layer4	1	1	2	3	4	3	0	2	0	2	0	0	6	AGCAACATATCTTATT-1	10.1049	-10.523	-2.90866	-1.30341	0.381342	-1.1647	-0.603951	1.36314	-2.77697	7.80569	1.04738	0.582483	1.27933	-0.245187	1.45154	3.55566	3.1534	-2.38128	5.52175	-1.48919	5.28514	0.449437	4.03703	4.28697	3.41122	0.481846	1.11957	0.187602	1.11957	0.098194	2.78933	2.44443	0.543624	0.098194
AGCAACCGAAAGTAAT-1	WM	7	3	1	0	5	4	3	3	3	3	5	3	3	AGCAACCGAAAGTAAT-1	-24.2863	1.66953	11.9114	-0.760821	2.56508	-7.00502	-9.90978	2.54819	11.2334	4.68774	-4.29056	-3.66724	-7.06115	0.881332	-10.8977	-5.41388	-9.39773	0.992581	-9.97255	-1.47543	-12.4164	-1.37944	-8.48578	-6.13167	2.1613	3.04131	0.604606	0	0.347317	0	1.63951	1.12374	1.51067	0
AGCACACGTTTAGACT-1	WM	7	3	1	0	5	4	3	3	3	3	5	3	3	AGCACACGTTTAGACT-1	-27.2401	1.59955	9.82252	-2.77412	1.16443	-6.4521	-11.6326	0.855916	13.4918	5.30104	-5.76003	-2.40853	-8.04929	3.05864	-10.6623	-6.00209	-8.16888	3.27542	-9.25772	-1.59266	-12.3041	-2.86145	-8.62267	-6.63614	2.2197	2.93261	0.413953	0.157797	0.294054	0	1.59561	0.996685	1.11552	0
AGCACCAGTACTCACG-1	Layer6	6	1	5	2	6	2	0	1	2	0	1	2	1	AGCACCAGTACTCACG-1	17.8116	3.09062	-1.60725	0.197651	-2.53594	2.02304	4.1367	-0.524407	1.86325	12.0719	0.552092	0.22614	2.6808	-0.668428	-4.98796	3.89174	0.0868609	-2.66117	3.78779	1.65629	-0.166839	3.89547	-6.33199	4.32052	3.70045	0.624535	1.00604	0	0.6991	0	3.06261	2.42161	0.6991	0
AGCACTACCGGCCTGT-1	Layer5	2	4	2	3	6	7	1	4	1	5	1	1	2	AGCACTACCGGCCTGT-1	1.67876	0.964574	0.476853	-0.900454	1.95204	3.9369	-2.83229	-1.75151	1.84347	8.38197	-0.0462543	1.99108	2.4595	3.09221	0.253253	5.37933	2.60612	3.48137	3.04194	2.53711	2.46097	6.30536	1.21446	7.57044	3.69032	0.771231	2.22497	0.109968	0.823591	0	2.34331	2.41853	0.595368	0.595368
AGCACTACCTCACCAG-1	Layer5	2	1	5	2	4	7	0	4	1	2	2	1	2	AGCACTACCTCACCAG-1	9.41208	-7.88607	-1.58526	-1.55792	1.77148	-0.814892	-2.44737	2.18671	0.983407	7.5886	-0.0651951	0.888569	1.9733	3.42218	1.65643	6.46973	0.971577	0.780545	-0.83976	0.391779	2.38342	6.0526	0.546506	7.99202	3.54798	0.448628	2.03871	0.107268	0.644933	0	2.51149	2.45478	0.448628	0.107268
AGCACTTAAGGACGCC-1	Layer5	2	1	2	3	6	7	0	4	1	4	1	1	2	AGCACTTAAGGACGCC-1	3.55013	-5.0229	0.943732	0.273016	0.684823	-3.7649	-3.46562	-2.03566	2.17425	9.34336	0.248922	0.962283	1.45677	1.94425	-0.283257	3.93506	0.901667	2.51026	1.978	2.13539	2.375	4.84569	1.34925	6.55025	3.60902	0.77969	1.97981	0	1.30805	0	2.68536	2.39356	0.515659	0.290705
AGCAGAAGGAGAAAGA-1	Layer6	2	1	2	3	4	2	0	0	1	4	1	2	1	AGCAGAAGGAGAAAGA-1	-2.59243	-12.5393	0.222413	-1.19279	0.765716	-3.17438	-3.33135	1.60025	3.94104	7.73789	-0.995402	-0.674765	-1.53653	1.92881	-1.15437	4.57534	0.0341449	3.34444	4.10221	1.805	-0.884742	5.10785	-3.44794	4.56963	3.59668	0.853234	0.973279	0.370925	0.469232	0	3.03299	2.57452	0.64088	0
AGCAGCCAGATGAATA-1	Layer6	6	1	5	3	4	2	4	0	2	4	2	4	1	AGCAGCCAGATGAATA-1	10.8077	-1.94967	-4.60987	3.94341	2.06843	-2.50806	-4.66527	1.61553	7.48993	9.97306	-0.673342	-3.34487	-2.61262	0.532811	-7.53983	2.37028	-1.37727	2.51545	-3.57799	1.79735	-4.78353	4.01355	-6.52855	2.81935	3.30807	1.62373	1.0648	0.433685	0.595754	0	2.62169	2.37702	1.31229	0
AGCATATCAATATGCT-1	Layer3	1	1	2	2	4	3	1	2	0	1	0	1	0	AGCATATCAATATGCT-1	-0.62958	-8.52324	-2.99423	-2.04561	-2.5053	2.23068	-1.53362	1.78892	-4.82669	6.33031	1.00539	2.31677	2.05114	0.107572	4.47846	3.65487	5.48856	-1.81388	3.83442	-2.04787	4.33501	4.12685	5.06924	3.00611	3.45743	0.868602	0.868602	0.259653	0.985838	0	3.03329	2.56932	0.826257	0
AGCATCATTTCGAAAG-1	WM	7	3	1	0	5	4	3	3	3	3	5	3	3	AGCATCATTTCGAAAG-1	-26.916	5.01103	11.9264	-1.974	2.02939	-7.40358	-10.8991	0.104693	10.6504	4.84465	-5.34827	-3.33174	-7.50473	1.70109	-10.6661	-4.13499	-10.2556	2.08046	-10.1877	-1.6549	-12.7239	-1.93624	-8.21487	-6.42024	1.85396	3.08839	0	0	0.586554	0	1.38421	0.786944	1.47946	0
AGCATCGTCGATAATT-1	Layer5	2	2	2	4	1	7	0	4	1	4	1	1	2	AGCATCGTCGATAATT-1	11.2898	6.39098	-1.40694	0.542856	0.873856	2.56381	5.40739	-3.13212	0.169375	10.1042	1.69062	0.75048	2.42361	1.80859	1.303	7.36755	2.93379	0.545119	2.4532	2.06731	3.654	5.41932	-0.883271	8.13822	3.84195	0.224206	2.05231	0.319902	0.813879	0	2.35617	2.92952	0.756582	0
AGCATTACGAGGCAAG-1	NA	6	1	5	6	6	2	4	0	0	4	4	5	5	AGCATTACGAGGCAAG-1	6.89928	-13.4027	-3.46049	3.07686	0.307939	-3.25654	-3.8845	0.728919	0.632738	6.20725	0.0301028	-1.58956	-0.55693	-0.606151	4.80318	-1.0157	1.1322	3.15709	-3.12455	4.4607	2.25685	-6.71429	5.46089	-3.4437	3.27769	0.724213	0.354342	0.354342	0.493393	0.192784	2.7917	2.66689	1.20562	0.192784
AGCCAAGCTTTGTGTC-1	Layer6	6	1	5	3	6	2	5	0	2	5	2	4	1	AGCCAAGCTTTGTGTC-1	7.83266	-1.7735	-3.54234	4.01007	0.864481	-2.61696	-4.75938	-1.14939	6.52249	9.54863	0.184569	-3.54887	-2.08358	0.283994	-7.18762	1.87907	1.80303	3.78134	-2.11122	2.76881	-4.17057	3.42524	-7.04156	3.53929	3.5589	1.23473	0.47584	0.26596	0.649221	0	3.07816	2.57926	0.925613	0
AGCCACAGGTTACCCG-1	Layer3	1	1	2	3	4	3	1	1	0	1	3	0	0	AGCCACAGGTTACCCG-1	8.70834	-7.59683	-2.41918	-1.94266	1.40142	-1.70842	-0.327318	0.523299	-4.71849	7.97595	1.14101	3.81612	3.74424	-3.95706	4.10506	2.82374	5.7951	-0.944598	3.25505	-5.29895	6.03443	-1.56078	6.52077	1.32656	3.48613	0.525915	1.0355	0.359424	0.711973	0.297139	3.00584	2.93487	0.623265	0
AGCCACTCCCGTGCTT-1	Layer5	2	2	2	2	1	7	0	4	1	6	1	1	2	AGCCACTCCCGTGCTT-1	4.52684	8.85204	-1.02987	0.143035	-1.54956	4.32739	3.85928	-3.53846	-2.30079	10.1925	0.175026	1.25542	2.40008	1.8086	-1.20045	6.97397	-0.178807	3.07207	2.00027	0.880837	3.1428	5.56113	-1.47323	7.01753	3.73071	0.947689	1.9567	0.396138	0.615526	0	2.30182	2.62173	0.547607	0.310829
AGCCCATACATGTAAG-1	Layer6	6	1	5	1	6	2	4	0	2	4	2	2	1	AGCCCATACATGTAAG-1	-0.24042	-6.8888	-3.26947	3.90818	3.41171	-8.32046	-5.80298	-1.5116	6.3317	11.1608	-0.954981	-2.87872	-1.04354	-0.0752758	-5.59652	1.72622	0.0815113	1.78115	-2.61018	3.20138	-3.06746	3.22917	-6.02218	3.50001	3.47787	0.680502	1.01333	0.178124	0.178124	0	3.08476	2.47809	1.01333	0
AGCCCGGCATTAGAGG-1	WM	7	3	1	0	5	4	6	3	3	3	6	3	3	AGCCCGGCATTAGAGG-1	-29.3235	5.80762	9.50386	-2.49924	1.43681	-6.47134	-11.6864	0.230543	13.8003	4.7719	-5.64401	-1.70997	-8.30542	2.52805	-10.6621	-6.67163	-9.14785	2.79865	-6.8721	-1.22773	-12.2268	-2.5539	-8.56802	-6.22514	2.43119	2.70023	0.391183	0.276989	0	0	1.955	1.66932	1.69894	0
AGCCCGGTAGCCTGTA-1	Layer6	3	3	6	0	5	4	3	3	2	6	6	4	1	AGCCCGGTAGCCTGTA-1	-23.5508	3.06096	11.0309	-1.71891	1.73505	-8.25953	-9.96541	0.183042	10.0833	8.42204	-4.11603	-2.38815	-7.46538	2.09867	-8.4498	-0.696173	-4.17797	2.53572	-5.49602	-0.459921	-8.25861	1.39488	-5.91447	-0.156535	2.59807	2.37183	0.328355	0.177594	0.328355	0	2.12644	1.36484	1.86277	0.177594
AGCCCTAAGCGAAGTT-1	Layer3	1	2	2	4	1	3	0	2	0	2	1	0	0	AGCCCTAAGCGAAGTT-1	0.846475	9.11259	-2.86193	0.465242	-1.11665	1.12764	4.26709	-2.73662	-1.34099	6.97406	1.49315	-0.576557	2.25351	-0.98905	2.89257	2.87401	3.33067	-2.10478	1.87065	1.31068	3.38785	1.00199	4.5341	1.31565	3.5159	0.889948	1.1482	0.306566	0.730565	0	2.95991	2.56634	0.430565	0
AGCCCTCCCTGGTGGC-1	WM	7	3	1	0	5	4	3	3	3	3	5	3	3	AGCCCTCCCTGGTGGC-1	-28.4509	4.67049	9.8246	-2.75425	1.12881	-7.41808	-11.2655	-0.243276	12.5662	5.98709	-5.84256	-2.39411	-8.15379	3.08535	-11.201	-4.73937	-9.62101	0.913138	-8.9819	-2.30018	-12.2098	-2.6327	-8.58054	-6.56221	2.35513	2.97342	0.418932	0.159944	0.418932	0	1.23205	1.00593	1.5719	0
AGCCCTTCTAATCCGA-1	Layer3	4	2	5	2	3	6	2	1	4	1	3	0	0	AGCCCTTCTAATCCGA-1	-1.17393	2.27757	-6.12721	0.0552326	-1.73323	5.07496	6.4896	1.72896	-4.47338	4.14141	2.60292	2.10947	4.06815	-2.50553	6.55701	-1.72637	5.15299	0.629885	4.5598	-4.83233	4.73177	-5.10905	5.0847	-2.01256	3.27193	0.495965	1.17782	0.27842	0.618483	0.356313	2.82364	3.02449	0.356313	0
AGCCGTGGCTAAATGT-1	WM	7	3	1	0	5	4	6	3	3	3	6	3	3	AGCCGTGGCTAAATGT-1	-23.5583	5.08255	10.5929	-2.1359	1.94604	-7.97082	-10.3197	0.574078	10.6421	5.71592	-3.88138	-2.44466	-7.19978	1.89302	-9.25468	-2.35576	-9.72464	2.97292	-7.37335	-0.612437	-9.99822	-0.145254	-6.71157	-3.10023	2.52554	2.76428	0.333949	0.333949	0.18085	0	2.02046	1.51913	1.71549	0
AGCCTAATACCCACGT-1	Layer6	7	3	1	0	5	4	3	0	3	3	6	4	1	AGCCTAATACCCACGT-1	-28.5069	5.68891	9.70129	-2.8391	1.36034	-7.97984	-10.7106	-0.437986	9.87814	5.96603	-5.70066	-3.25817	-3.95462	2.09304	-7.79915	-1.08505	-6.40418	2.52212	-5.9956	-0.0286397	-7.60891	2.20782	-6.07732	0.373165	2.66794	2.40751	0.459357	0.328371	0.459357	0	1.92141	1.92141	1.58659	0
AGCCTTAAAGCGGAAG-1	Layer3	4	1	0	1	1	6	0	2	0	2	0	0	0	AGCCTTAAAGCGGAAG-1	8.38156	-8.0402	-5.11625	-0.206694	-0.450275	5.62825	5.54781	-1.48628	0.259083	1.98364	1.55976	-0.268061	3.19173	-1.55957	2.52757	-1.90866	2.10904	-1.68756	6.03626	-0.45214	3.8795	-3.32484	4.87534	-1.15112	3.32577	0.338837	0.880292	0.338837	0.880292	0.183702	2.79276	2.81716	0.473107	0
AGCGACAGGAACGGTC-1	WM	7	3	1	0	5	4	3	3	3	3	5	3	3	AGCGACAGGAACGGTC-1	-25.3732	6.2272	10.7431	-1.46825	1.90774	-8.61037	-10.2485	1.51845	13.5001	6.61384	-4.9724	-1.80574	-7.23518	2.55762	-11.1404	-2.97939	-8.92581	2.47048	-9.15337	-1.68132	-11.241	-0.866023	-7.66808	-4.71967	2.48035	2.75105	0.329956	0.178526	0.461443	0	1.63013	1.41761	1.50811	0
AGCGACATCCCATTCA-1	Layer4	2	2	2	4	1	7	0	2	1	2	4	1	2	AGCGACATCCCATTCA-1	15.3049	-2.48425	-1.27072	1.0077	0.871912	3.63465	3.38079	-1.77601	-0.857059	8.52365	1.50331	-1.33578	1.08621	0.467553	1.90268	6.18157	0.0689103	-1.64788	-3.04112	3.01753	3.65435	2.50667	2.16846	5.85022	3.58778	0.691781	1.67953	0.317709	1.25081	0	2.62755	2.47193	0.627334	0.11748
AGCGACCAACGATATT-1	Layer5	6	2	5	1	6	2	4	0	1	2	2	2	2	AGCGACCAACGATATT-1	0.741562	10.61	-3.23703	1.7824	0.673028	5.34921	-4.16347	-0.311481	1.74484	11.1035	0.129519	-1.72768	-1.30997	0.720075	-2.74632	4.24824	3.6469	-1.19225	-3.10439	1.95372	-1.60273	4.48071	-2.44203	6.81415	3.53948	0.800151	1.23888	0.161375	0.946287	0	2.59778	2.72032	1.28837	0.30029
AGCGAGACGTGAAGGC-1	WM	7	3	1	0	5	4	3	3	3	3	5	3	3	AGCGAGACGTGAAGGC-1	-24.8992	0.0954935	11.9793	-0.80883	2.12337	-6.38185	-9.76243	3.02003	14.0675	4.03634	-4.53743	-3.28456	-7.60782	0.966764	-10.4315	-5.94012	-9.59856	0.936742	-9.27616	-1.9389	-12.9061	-1.44237	-8.67212	-6.60809	2.15851	2.97546	0.436328	0	0.547748	0	0.899637	0.739091	1.83861	0
AGCGATGCGCCTAATA-1	Layer3	4	1	0	3	3	1	2	1	4	3	2	5	5	AGCGATGCGCCTAATA-1	6.20391	-6.95097	-6.12637	-1.87465	-0.932548	-1.80743	8.56928	1.50633	-6.84234	1.94176	2.43049	1.09619	4.39716	-2.60136	7.6316	-2.98822	-11.1405	0.0569602	-2.10357	3.40531	2.81065	-3.5633	5.26968	-4.71028	3.40192	0.603872	0.884372	0.603872	0.111949	0.111949	3.02837	3.16731	1.06308	0
AGCGCATAATGAATCG-1	Layer6	3	3	2	0	5	2	6	0	2	4	2	2	1	AGCGCATAATGAATCG-1	-19.3591	4.00562	8.84058	-2.06131	1.07005	-7.55319	-9.74962	-0.245563	8.31675	9.01554	-4.01068	-0.752943	-3.66317	2.26717	-7.27218	0.86802	0.29329	2.216	-3.01622	-0.391874	-3.65661	4.49449	-6.02704	1.72819	3.09403	2.07454	0.168206	0.7415	0.437959	0	2.4993	2.26275	0.825167	0
AGCGCGGGTGCCAATG-1	Layer4	1	2	5	1	1	3	0	2	1	0	0	0	6	AGCGCGGGTGCCAATG-1	9.30004	12.3273	-2.64799	0.664838	-1.12038	3.35354	2.8767	-1.40057	-1.90913	7.86103	0.424616	0.0684685	1.34826	0.385282	1.65938	6.19679	-1.20504	-2.02921	2.08156	-2.33622	4.11708	0.725266	3.48147	4.24646	3.36589	0.687987	1.24538	0.116639	0.555195	0.221083	2.86662	2.44371	0.402028	0.221083
AGCGCTTATGGGCAAG-1	Layer3	4	2	0	2	3	1	0	1	4	2	0	0	0	AGCGCTTATGGGCAAG-1	15.3644	-2.68152	-6.09674	-0.199923	-3.06372	2.54208	7.70452	1.30017	-5.31096	3.1035	2.36922	1.93227	3.63162	-2.44697	8.80522	-0.428875	-0.350946	-0.363587	6.04368	-1.52671	4.50327	-4.54792	4.97675	-0.968852	3.27757	0.238986	0.854331	0.238986	0.963083	0.238986	3.0751	3.04343	0.515754	0.238986
AGCGGACACTTCGTAG-1	Layer6	6	2	5	0	4	2	4	0	2	2	2	2	1	AGCGGACACTTCGTAG-1	0.801501	7.5893	-3.5953	3.52007	1.71706	-4.18774	-5.21476	1.45397	5.72933	8.83644	-0.627494	-1.14527	-2.51998	1.12286	-4.1257	3.04572	-0.553578	2.72217	-2.29432	0.733586	-1.58436	3.69267	-7.76919	3.55136	3.42695	0.755245	0.755245	0.203452	0.516935	0.203452	2.89854	2.70731	1.10877	0
AGCGGCGGTTAGCGGT-1	Layer6	3	3	3	0	7	4	3	0	3	4	5	4	1	AGCGGCGGTTAGCGGT-1	-23.6582	0.478983	12.0912	-1.69679	1.60309	-7.07392	-9.58767	-0.0944492	9.39236	6.0316	-5.01779	-3.5405	-4.01863	1.41153	-7.01815	-1.19717	-0.599474	1.94538	-8.34037	-0.752908	-7.47406	2.52266	-6.52285	0.754718	2.97	2.1377	0.712398	0.604917	0.18878	0	2.35685	2.18554	1.30862	0
AGCGGGAAGGGTCCAT-1	Layer3	4	1	0	1	1	6	0	2	4	0	0	0	0	AGCGGGAAGGGTCCAT-1	12.0019	2.65636	-5.49991	0.126463	0.0108142	4.18482	5.7125	-1.32829	-1.4528	1.56205	2.04913	-0.863677	2.48844	-1.21884	5.78165	-2.38261	-0.765733	-3.55635	-0.571433	4.40631	4.07305	-3.78715	4.83888	-2.78252	3.25034	0.411248	0.875019	0.411248	0.636695	0.492177	2.96079	3.23042	0.636695	0
AGCGGGTCTGACACTC-1	Layer6	6	6	2	3	4	2	1	0	2	2	1	2	1	AGCGGGTCTGACACTC-1	-10.0833	-17.4446	1.08217	-0.686074	0.623191	-3.10653	-1.12222	-0.0615196	4.28603	8.15247	0.455209	4.15065	-2.07013	2.92965	-3.78262	3.2857	1.65555	-0.774919	0.615336	0.0775685	-1.39813	5.45319	-4.88705	2.82376	3.30815	1.38964	0.944763	0.503852	0.232725	0	2.8994	2.41764	0.837321	0
AGCGGTTGAGATGTAC-1	Layer2	4	4	0	2	3	1	2	6	6	1	3	0	5	AGCGGTTGAGATGTAC-1	-3.66148	3.41488	-6.18101	-0.877411	-1.84702	5.38497	7.13293	0.623254	-4.19075	1.04856	2.55111	2.49711	2.81708	-4.58905	7.76518	-4.9825	5.87511	-0.851704	2.05961	-4.64279	4.34024	-5.63455	5.21046	-4.2791	3.20003	0	1.04919	0.681321	0.256923	0.256923	3.15109	3.19604	0.630653	0
AGCGTAGCGCTAGACC-1	Layer1	5	2	5	3	3	5	5	5	5	5	4	6	4	AGCGTAGCGCTAGACC-1	12.3346	9.94798	-4.76579	3.72841	-0.21114	-3.65592	4.50073	0.742434	1.48101	0.243563	1.42202	-3.00165	-1.08367	-2.63361	5.95671	-9.70162	5.17537	2.58203	-1.51309	5.46001	0.517702	-9.21375	3.33669	-8.89189	3.22169	0.77012	0.457433	0.77012	0.625949	0	2.62179	2.84725	1.19998	0
AGCGTCTGAACCCGCA-1	Layer1	5	1	4	5	2	5	5	5	5	5	4	6	4	AGCGTCTGAACCCGCA-1	5.35403	2.3486	-4.43904	4.65457	-1.68492	6.0688	3.17841	2.99105	0.364849	-2.71237	1.30992	-3.99129	-0.914673	-2.54989	3.50566	-9.50367	3.51172	2.77226	-2.06684	6.31825	-0.751782	-8.69212	3.43207	-11.056	2.76291	0	0.930503	1.81144	0.705005	0	2.58673	2.73007	2.27241	0
AGCGTGGTATTCTACT-1	Layer6	6	1	2	4	4	2	0	0	2	2	0	2	1	AGCGTGGTATTCTACT-1	-2.23011	-7.39724	1.36833	-0.324142	-0.372283	3.47942	-4.08871	0.633806	3.53679	10.1266	0.143537	0.894103	-1.94371	1.63892	-5.53833	3.61798	1.35719	0.522332	1.6699	-1.90398	-1.62996	5.07999	-5.92568	3.83999	3.39288	1.18214	0.829511	0.498408	0.829511	0	2.99064	2.65641	0.897607	0
AGCGTTCCGATTTAAA-1	Layer3	4	2	0	2	3	1	2	6	4	1	0	5	0	AGCGTTCCGATTTAAA-1	6.12337	7.3165	-5.75168	-0.2905	-1.70288	2.64148	7.26808	-0.188049	-3.87462	1.71774	3.0514	0.795373	2.35398	-3.63539	7.65558	-3.74938	5.76661	1.24808	3.37287	-2.68517	2.67244	-4.18058	5.74932	-3.41302	3.37606	0.39876	0.904189	0.502774	0.282657	0.342393	3.1125	3.04098	0.79973	0.0784993
AGCTAACAAGCAATGT-1	WM	7	3	1	0	5	4	3	3	3	3	5	3	3	AGCTAACAAGCAATGT-1	-23.6326	2.25571	10.5826	-1.15383	2.33997	-6.8725	-9.43248	2.45834	12.7687	5.03896	-5.29414	-2.29862	-7.30233	2.07495	-9.48808	-6.43144	-9.4986	1.47907	-7.58772	-1.73403	-12.4419	-0.36358	-8.94831	-5.43276	2.29486	2.89991	0.69821	0	0.1556	0	1.61753	1.21105	1.88036	0
AGCTAAGTACGCAGGC-1	Layer3	1	1	2	3	4	3	2	1	0	1	0	0	0	AGCTAAGTACGCAGGC-1	12.0576	-8.60992	-2.60992	-2.20471	1.96234	-1.69356	-0.949761	2.31994	-4.17071	8.10718	1.4919	4.37744	5.14152	-1.3491	4.23331	3.06243	5.86762	-2.99368	5.29816	-1.96577	5.60239	-0.483714	5.27083	2.53126	3.35726	0.378647	1.137	0.551867	0.603525	0	3.03905	2.67643	0.652646	0
AGCTAGAAGCAGAAGT-1	Layer3	1	2	5	2	3	6	0	1	0	1	3	0	0	AGCTAGAAGCAGAAGT-1	7.76899	12.8427	-3.8268	0.918555	-1.48357	3.20519	5.98462	0.340971	-3.57439	5.78919	2.25378	1.63001	3.52068	-1.87564	4.74005	0.126487	5.68083	-0.394733	2.72073	-3.81758	5.43912	-3.68574	6.59111	2.22956	3.46264	0.35298	1.17011	0.191984	1.10217	0.100592	2.88067	2.67729	0.424698	0.100592
AGCTATTTAATCCAAC-1	Layer4	2	2	2	4	1	3	0	2	0	0	0	0	0	AGCTATTTAATCCAAC-1	8.72994	12.7515	-2.07325	0.20352	0.369382	0.72975	5.45162	-3.52868	-1.37716	7.94508	1.5417	0.771045	2.42387	0.5154	2.85105	3.22721	0.107362	-2.49807	4.84313	-1.10187	3.83454	0.482573	5.30105	1.56595	3.45502	0.37679	1.22448	0.452347	0.864068	0	3.17304	2.79996	0.588229	0.108316
AGCTCCATATATGTTC-1	Layer3	4	1	0	3	3	1	2	1	4	1	0	0	0	AGCTCCATATATGTTC-1	6.93034	-9.7587	-6.42645	-1.09518	-2.22381	0.280889	7.67727	2.00515	-6.53135	1.86413	2.6681	4.53756	5.11069	-2.77428	7.72905	-4.06198	6.09629	-2.81902	4.55281	-3.15371	4.07133	-3.89998	4.80357	-3.74683	3.14608	0.319004	0.82311	0.642809	0.422688	0.47076	3.14931	3.13633	0.789557	0
AGCTCCTTCGCACATC-1	Layer5	2	1	2	3	4	3	1	4	1	0	1	1	2	AGCTCCTTCGCACATC-1	11.9022	-5.29225	-0.100851	-1.95255	0.765927	-0.751936	-1.18505	1.94808	-3.53934	8.43315	0.971136	3.86089	2.31319	3.05497	0.501577	7.13782	-0.592911	-5.30686	5.39929	1.72829	5.00528	5.46451	1.39549	5.88536	3.68056	0.354942	1.70002	0.193137	0.672292	0.101224	2.62343	2.09644	0.494176	0.277309
AGCTCTAGACGTTCCA-1	Layer6	6	2	2	1	1	2	0	2	2	2	1	2	1	AGCTCTAGACGTTCCA-1	13.1242	11.8164	-0.0786918	-0.085875	-0.751212	4.7188	3.95812	-1.15039	1.84693	11.1294	1.38621	1.36931	2.93625	-1.70169	-4.32832	3.92082	1.6922	-1.85884	2.22846	1.12279	0.565575	4.53249	-4.58391	4.46603	3.62986	0.53543	1.3123	0.211929	0.463829	0	3.12832	2.60352	0.779464	0
AGCTCTTCCCAGTGCA-1	Layer4	1	1	5	1	1	3	0	2	0	0	1	1	6	AGCTCTTCCCAGTGCA-1	12.347	-14.1791	-3.40757	0.967365	-0.980048	3.18906	3.00026	-1.77999	-1.8063	6.70347	1.31007	-0.757023	1.24091	0.0181957	1.82641	4.21264	-2.26034	-3.72413	5.39125	2.28224	4.49349	2.9431	3.54928	4.37326	3.3768	0.7436	1.02718	0.129217	1.12137	0	2.81689	2.57554	0.603015	0.439381
AGCTCTTCGTAACCTT-1	Layer3	1	7	0	2	3	6	2	1	4	1	3	0	0	AGCTCTTCGTAACCTT-1	-15.8612	16.4896	-4.78693	-1.95761	-3.351	3.1265	8.12236	2.4195	-6.48898	5.69163	1.80983	3.90913	4.20958	-0.230303	6.70107	-1.17344	5.63382	-2.13524	3.12881	-5.05737	6.08198	-3.33405	7.12598	-0.86592	3.30856	0.19699	0.736523	0.626435	0.682993	0.282618	2.98739	2.96519	0.682993	0.103338
AGCTCTTTACTCAGTT-1	Layer6	3	3	6	0	5	4	6	0	2	3	6	4	1	AGCTCTTTACTCAGTT-1	-20.128	3.54271	10.4165	-1.89085	2.99935	-8.91296	-9.47956	0.541192	9.6443	8.39425	-3.50535	-1.85023	-3.82082	1.61983	-6.68682	0.311455	-5.91203	2.74782	-5.42347	-0.426809	-7.46898	2.1163	-5.63863	1.08358	2.88382	2.31951	0.606335	0.348435	0.485676	0	2.14045	2.11564	1.79212	0
AGCTGAAGTAAACCAA-1	Layer5	2	2	5	4	1	7	0	4	1	0	3	1	2	AGCTGAAGTAAACCAA-1	3.19367	11.2749	-2.50989	0.638102	-0.358608	2.47724	3.37438	-2.5814	-1.51966	7.56527	1.58077	-0.0740434	1.97207	1.78339	0.399312	7.83234	0.028418	-4.40643	2.591	-4.29961	3.79424	4.59691	1.93504	6.54407	3.67556	0.610251	1.98879	0.551457	0.986483	0.0999463	2.54729	2.43414	0.42236	0.551457
AGCTGTAACCTCAATC-1	WM	7	3	1	0	5	4	3	3	3	3	5	3	3	AGCTGTAACCTCAATC-1	-20.1716	2.6246	10.7419	-1.20729	2.31646	-6.94925	-9.50381	2.26899	11.6787	5.22814	-5.21474	-2.57605	-7.32509	2.40965	-11.0878	-4.25083	-10.1797	1.20205	-9.08243	-1.69347	-12.1132	-1.875	-7.99335	-5.73052	2.41145	2.98258	0	0	0.178309	0	2.08281	1.26343	1.62906	0
AGCTTATAGAGACCTG-1	Layer1	5	4	4	5	2	5	5	5	5	5	4	6	4	AGCTTATAGAGACCTG-1	-2.0965	0.436347	-4.29843	4.26551	-1.17945	5.83145	3.84826	5.12045	-0.752953	-1.70928	1.91911	-3.55018	-0.657856	-2.88221	4.2952	-9.47602	4.16713	5.15007	-2.55157	6.9511	-0.436443	-9.49813	3.79289	-11.0269	2.78952	0.400576	1.24226	0.907472	0.685804	0.400576	2.28933	2.3845	1.85934	0
AGCTTCAATACTTTGA-1	Layer2	4	2	0	2	3	1	2	6	4	2	1	5	5	AGCTTCAATACTTTGA-1	4.70043	9.6019	-6.05322	0.490676	-1.7894	4.9968	6.46745	1.09645	-3.98299	0.890655	2.32831	-0.0484546	2.3172	-4.55816	7.33347	-3.82682	5.14558	-1.87955	0.143158	4.57205	2.48093	-4.49348	3.71328	-5.82534	3.25662	0.218913	0.951928	0.218913	0.682537	0.115435	2.96921	3.21819	0.903545	0
AGCTTGATCTTAACTT-1	Layer6	6	1	5	1	6	2	4	0	1	4	2	2	1	AGCTTGATCTTAACTT-1	1.96278	-4.61102	-3.65786	3.67913	1.81436	6.00868	-5.04121	-1.41578	4.61346	10.6405	-0.182887	-2.47547	-2.0271	0.566266	-2.19897	3.68625	-0.157513	1.57537	-2.74782	2.87596	-1.06375	4.41961	-5.17953	3.90204	3.46634	0.872088	0.872088	0.181357	0.334818	0	3.01977	2.71588	0.585212	0
AGGAAAGCCTCTGATG-1	Layer1	5	1	5	3	2	5	5	5	5	5	4	6	4	AGGAAAGCCTCTGATG-1	-2.58525	-11.7985	-5.27045	4.05478	-0.20929	-3.66018	3.21158	2.62666	0.876078	-0.0255602	0.975774	-2.40799	-1.32755	-2.82445	4.29272	-10.8159	4.88095	3.55167	-1.46499	6.56091	0.279782	-8.8477	2.43946	-10.7098	2.82982	0	1.11746	0.414934	0.707317	0	2.82982	2.85972	1.27295	0
AGGAAGCTGTCCGCCG-1	Layer6	6	2	2	3	4	2	0	0	2	0	1	2	1	AGGAAGCTGTCCGCCG-1	13.0618	7.93121	0.388699	-1.60249	0.831377	-2.58321	-2.35329	1.1013	4.91373	7.98662	-0.187722	0.113987	-1.40767	1.11947	-4.27382	3.201	-1.62891	-1.23956	5.17836	2.54625	-0.269509	5.31201	-7.4507	4.24429	3.69914	0.620526	0.94643	0	0.828491	0	3.15704	2.51139	0.694758	0
AGGACAGTCGAATCCC-1	Layer5	2	1	2	4	4	7	1	4	1	0	1	1	2	AGGACAGTCGAATCCC-1	15.2391	2.02003	-0.33128	-0.355945	0.642823	2.2793	-0.0267336	0.972489	0.0613678	8.86111	0.590952	2.31304	2.72894	2.89123	1.00069	7.18773	-2.69434	-2.26737	1.84696	2.85795	3.48244	5.65668	-0.153979	8.08791	3.68109	0.589973	2.01916	0.532654	1.06793	0	2.52221	2.51411	0.695606	0.2635
AGGACATCGCACGTCG-1	Layer3	1	2	2	4	1	6	0	2	0	4	0	0	0	AGGACATCGCACGTCG-1	9.85984	12.25	-3.36359	-0.87241	0.56947	3.33071	6.25638	-3.46006	-1.92739	4.04136	0.811395	1.38454	3.40963	-1.11794	4.69188	-0.16863	2.72522	0.96817	3.31842	-1.91588	6.7584	-4.36987	6.17518	-1.27077	3.3225	0.139906	0.642378	0.56009	0.56009	0.139906	2.92152	3.26108	0.916954	0
AGGACGACCCATTAGA-1	WM	3	3	6	0	5	4	3	3	3	3	5	3	3	AGGACGACCCATTAGA-1	-20.6633	4.37694	10.9047	-2.24457	2.03888	-8.92854	-10.5922	0.179363	10.4678	7.47686	-4.88509	-2.54693	-7.63165	1.89051	-9.26929	-1.58912	-6.9909	2.62542	-7.5567	-0.876324	-9.78106	-0.554297	-7.15044	-2.84604	2.62938	2.55871	0.449533	0.563479	0	0	1.89849	1.60404	1.56525	0.173275
AGGACGCTCGATGTTG-1	Layer3	1	2	5	2	3	6	0	2	0	1	3	0	0	AGGACGCTCGATGTTG-1	9.53035	13.6292	-4.79216	0.548301	-1.52154	3.09576	4.07163	-0.654048	-3.93583	5.0649	1.32441	0.292239	3.68551	-1.90305	5.0618	-0.108038	4.92086	-1.43949	3.28409	-4.24504	5.69698	-3.8142	6.09764	0.274144	3.4084	0.388706	0.605066	0.388706	0.667902	0.213122	3.01935	2.85589	0.538016	0
AGGAGGCCTTCGCGCG-1	Layer3	1	1	0	2	2	6	1	1	0	1	0	0	0	AGGAGGCCTTCGCGCG-1	8.39086	-5.72534	-3.96534	-1.88797	-2.01258	1.40848	3.92608	5.26952	-5.09614	5.70345	1.51047	3.17835	4.04444	-1.77275	4.44973	2.87619	6.33958	0.584017	2.80708	-1.57805	4.6208	-1.07122	6.60169	0.707343	3.33756	0.664089	1.1825	0.44829	0.664089	0.0900893	2.8292	2.92976	0.44829	0
AGGATAAAGTCGGGAT-1	Layer6	6	1	5	3	4	2	4	0	2	4	0	2	1	AGGATAAAGTCGGGAT-1	0.532941	-9.02474	-3.45275	3.8793	2.22132	-2.213	-4.05811	1.74961	5.66573	8.74551	-0.326442	-2.93406	-1.91648	0.449	-5.65763	3.03542	-0.491755	0.976977	1.02754	-0.828287	-1.85926	5.05257	-6.47702	3.61872	3.52485	0.866784	0.866784	0.142584	0.652064	0.142584	3.11831	2.48773	0.987959	0.142584
AGGATATAGGGATTTA-1	Layer4	1	3	2	2	1	3	1	1	0	1	1	1	0	AGGATATAGGGATTTA-1	-3.20339	9.81227	-3.50911	-1.3354	-0.50281	0.730328	6.43547	-4.05887	-3.95347	6.61516	1.03628	4.45263	4.82472	-1.48465	4.80094	1.32681	5.24361	-1.88858	4.91217	1.55414	4.64855	1.52277	5.50805	1.87215	3.4902	0.349475	1.07305	0.512414	0.561318	0	3.11359	2.77108	0.607941	0.154718
AGGATCACGCGATCTG-1	Layer6	3	3	6	0	5	4	6	0	2	3	2	4	1	AGGATCACGCGATCTG-1	-17.522	3.46897	9.23967	-2.29613	2.78302	-8.00319	-8.10571	0.924001	8.91587	8.03365	-1.93233	-1.22613	-2.90986	2.02552	-6.82636	0.357824	-5.64602	3.11895	-3.31656	-0.293867	-6.4689	3.53536	-6.25074	1.73699	3.07367	2.32297	0.744177	0.439772	0.551855	0	2.6177	2.24807	1.22187	0
AGGCAAAGAGGAATCA-1	Layer1	5	1	5	3	2	6	5	5	5	4	4	6	4	AGGCAAAGAGGAATCA-1	4.84066	-5.00272	-4.87831	2.10488	-0.161234	-3.67149	2.96965	2.76909	0.815822	1.06218	0.624222	-3.39047	-1.45638	-2.16578	5.36838	-8.36205	0.465971	3.71645	-0.93354	5.62152	0.94815	-8.26005	2.50689	-8.94735	3.16456	0.531448	1.13275	0.383625	0.531448	0.210097	2.98081	2.72534	1.45236	0
AGGCACGTGACTGTCC-1	Layer2	5	1	5	3	3	5	4	5	6	5	4	5	5	AGGCACGTGACTGTCC-1	13.0783	-6.20141	-5.79146	4.0806	-2.38883	-0.934986	6.52049	2.94065	-6.15248	-0.127834	2.16284	-2.46515	-0.176541	-3.61844	7.75132	-5.81609	2.40482	4.64692	-3.15797	6.2387	0.603457	-7.00025	4.75491	-7.16691	3.09226	0.59262	0.67827	0.59262	0.395571	0	2.70203	2.79519	1.23144	0
AGGCAGATGCGTAAAC-1	Layer5	2	2	2	4	1	7	1	4	1	0	1	1	2	AGGCAGATGCGTAAAC-1	7.87677	6.7469	-0.581691	-0.39859	0.137157	1.0227	5.46488	-3.99738	-1.61041	10.0962	0.883761	3.35642	3.03933	2.56615	0.373828	7.24329	0.13525	-4.77159	5.01486	2.5516	4.21204	5.71357	1.50769	6.92128	3.64768	0.467861	2.13502	0.261046	1.15922	0.0947912	2.3462	2.26699	0.33484	0.261046
AGGCAGGGAGCGTACT-1	WM	3	3	6	0	5	4	6	3	3	6	5	4	3	AGGCAGGGAGCGTACT-1	-19.6121	5.02466	9.13178	-2.23096	1.20704	-7.663	-10.0812	0.541686	10.2931	8.50164	-4.12129	-0.811813	-7.34153	3.19571	-8.71414	-1.08843	-3.64779	2.13753	-7.95772	-1.20509	-8.94546	0.455759	-6.79277	-2.28508	2.75234	2.33441	0.466942	0.584157	0	0	2.12102	1.67973	1.81769	0
AGGCATTGTCGTAGGG-1	Layer3	1	2	5	2	3	3	0	2	0	0	0	0	0	AGGCATTGTCGTAGGG-1	-2.36498	10.4465	-5.07412	-1.89844	-2.52352	3.83817	6.28026	2.1608	-4.9219	5.25461	0.503551	1.52114	2.25601	0.528667	6.42352	1.23766	-1.65418	-4.43962	3.41026	-3.90503	6.26701	-1.37391	6.76584	-0.33193	3.38323	0.438867	0.903893	0.243318	0.496386	0	3.06698	3.01431	0.742841	0.0878505
AGGCCACCCGTTATGA-1	Layer5	2	1	5	1	6	7	4	0	1	0	2	1	2	AGGCCACCCGTTATGA-1	6.33107	-1.82213	-3.76557	3.60218	1.75263	5.61485	-4.75129	-1.28082	2.84311	8.63963	-0.284091	-1.88116	-1.24813	0.68947	0.355171	6.72678	1.81613	2.84738	-2.07196	2.26679	0.839511	5.149	0.184928	5.4821	3.45761	1.10287	1.75051	0.311861	1.16183	0	2.52796	2.58474	1.04022	0
AGGCCCATTGTACAGG-1	Layer3	1	1	2	4	1	3	0	2	0	2	0	1	0	AGGCCCATTGTACAGG-1	16.9281	0.529792	-3.3541	-0.205389	0.636014	3.87433	4.63029	-1.94776	-0.724284	5.63326	1.31106	0.673914	1.84594	0.835328	2.63644	2.14672	1.6581	-0.883275	4.57602	-1.34935	3.54135	1.69811	5.98323	-0.755558	3.35586	0.237949	0.729757	0.43002	0.960064	0.126035	2.70601	2.91571	1.14713	0
AGGCCCTAGAACGCCA-1	Layer6	3	3	6	0	5	4	6	0	2	6	2	4	1	AGGCCCTAGAACGCCA-1	-19.9955	-0.600947	11.2182	-1.50784	2.47989	-8.51896	-9.41288	0.427026	9.29092	8.04275	-3.28654	-2.38137	-3.87631	1.24366	-7.76096	-0.238784	-4.1418	2.73382	-3.03863	1.76045	-5.72542	3.29915	-5.83197	1.79905	2.89884	2.20385	0.602484	0	0.482419	0	2.22641	1.94494	1.67521	0.187859
AGGCCTGAGAATCTCG-1	Layer3	1	1	2	3	4	3	1	1	0	0	3	0	0	AGGCCTGAGAATCTCG-1	3.20898	-7.69519	-2.04571	-1.73877	0.897823	-1.70253	-1.44294	2.43999	-3.90442	7.90404	0.36995	1.91725	4.63055	-1.25916	3.87134	3.25186	-0.583692	-4.3219	3.7013	-5.63718	6.39641	-2.2619	5.25475	2.53887	3.46116	0.40176	1.05741	0.40176	0.868975	0	3.08039	2.77455	0.526049	0
AGGCGGTTTGTCCCGC-1	WM	7	3	1	0	5	4	3	3	3	3	5	3	3	AGGCGGTTTGTCCCGC-1	-27.8375	4.20511	11.7243	-2.3168	1.65758	-7.18914	-11.1382	0.581067	11.925	3.80764	-5.02853	-3.64675	-7.84391	1.49844	-11.5746	-4.94202	-9.41	0.989852	-9.95195	-2.77111	-12.535	-1.83859	-8.89491	-6.63173	2.54462	3.08232	0.163694	0.304323	0.304323	0	1.69494	1.43541	1.39216	0
AGGCGTCTATGGACGG-1	Layer2	5	2	5	5	3	5	4	5	6	0	4	6	5	AGGCGTCTATGGACGG-1	-2.81661	7.05432	-5.39019	4.2501	-0.899019	-3.32027	5.80715	2.71375	-5.28755	-0.766544	1.72859	-2.77206	-0.769512	-3.36538	6.87158	-6.36085	-2.60369	-1.04735	-3.02963	6.08817	-0.107694	-7.61282	4.07395	-7.73666	2.84322	0.488605	1.19699	0.8154	0.190631	0	3.00128	2.54637	1.6883	0
AGGCTATGGTTAGCTT-1	Layer4	1	2	5	1	6	3	4	5	0	0	1	2	6	AGGCTATGGTTAGCTT-1	1.42384	3.07458	-4.21198	3.82603	0.8044	5.63717	-4.93359	-1.78885	1.86334	5.47081	-0.0851375	-3.39799	-0.806926	-1.17074	1.49136	1.90347	-1.73927	-1.08829	0.514987	1.8888	1.2078	3.76534	3.41178	4.07356	3.46739	0.676047	1.36053	0.24375	1.39532	0	2.68535	2.25725	0.24375	0.24375
AGGCTTCCCGAAGAAG-1	WM	7	3	1	0	5	4	3	3	3	3	5	3	3	AGGCTTCCCGAAGAAG-1	-25.1893	6.48775	10.6317	-1.20555	2.65789	-8.13273	-10.2108	0.756893	12.8761	7.34796	-5.19746	-1.80992	-6.77426	2.55954	-10.3108	-3.22501	-9.31322	1.75378	-7.91715	-0.998512	-10.4992	-0.570735	-7.27178	-4.22847	2.05743	2.99721	0.188007	0.3462	0.188007	0	1.71389	1.30534	1.63644	0
AGGCTTGCTAGACACC-1	Layer3	1	1	5	1	1	6	5	2	0	4	2	0	0	AGGCTTGCTAGACACC-1	12.615	-7.19983	-3.78738	2.04204	0.218978	5.58393	3.56144	-0.125899	1.47199	3.32964	0.844305	-2.82309	1.81404	-1.92202	2.62806	-1.12686	-0.906646	1.42753	-1.99966	1.9833	2.53457	-1.44062	3.00118	-0.720287	3.23666	0	0.753334	0.611423	0.877586	0	2.97283	2.57137	0.611423	0.247655
AGGGAAACGAGGTACT-1	Layer3	1	2	0	2	1	6	1	1	0	0	3	0	0	AGGGAAACGAGGTACT-1	12.5439	12.1323	-4.15137	-0.783195	-1.49988	3.65005	5.70881	-2.37719	-3.09248	5.0689	0.519072	2.72318	4.27178	-1.11373	5.41529	0.15177	0.661948	-5.09621	3.11089	-4.41989	6.00452	-3.70256	6.75111	-0.747615	3.37184	0.546707	0.546707	0.737801	0.737801	0.21714	3.05637	3.15414	0.546707	0
AGGGACAGCACGGCGG-1	Layer1	5	2	4	5	2	5	5	5	5	5	4	6	4	AGGGACAGCACGGCGG-1	4.79364	3.38724	-4.83847	4.62091	-1.65015	5.89606	4.22182	2.49239	-0.727741	-2.32128	2.04907	-3.74768	-0.623722	-3.06491	4.10548	-9.36571	2.84832	4.55046	-1.46236	7.15883	-0.693016	-9.4771	3.67897	-11.172	2.9628	0.394035	1.22811	0.895621	0.675952	0.394035	2.36641	2.32004	1.76293	0
AGGGACCGGCTGCGTT-1	Layer3	4	1	0	2	3	6	2	1	4	1	0	0	0	AGGGACCGGCTGCGTT-1	4.38768	-10.2561	-5.39002	-2.04183	-2.95811	2.59321	9.17178	0.396273	-7.28651	5.65823	1.89378	4.74105	4.61438	-1.26927	6.71579	-0.258768	6.5737	-2.16988	4.02227	-0.34052	5.2213	-0.69511	4.7939	-2.59298	3.29701	0.520458	0.930704	0.569932	0.705173	0.227971	3.02677	3.09086	0.662093	0.0819023
AGGGACTCTACGCGAC-1	Layer6	3	3	6	0	5	4	4	0	2	3	6	4	1	AGGGACTCTACGCGAC-1	-15.2331	3.65891	11.2514	-0.59732	1.56931	-5.89924	-7.1928	1.0193	9.17062	8.85476	-1.8925	-1.96425	-3.14931	1.3547	-7.11851	0.60545	-7.85137	3.28391	-4.06369	-0.585466	-5.78148	3.88799	-5.3831	1.66709	2.93889	2.13291	0.695808	0.472	0.472	0	2.13291	2.22394	1.16681	0
AGGGAGACATACTTCG-1	Layer2	4	2	0	3	3	1	2	6	4	5	3	5	5	AGGGAGACATACTTCG-1	13.1904	11.0754	-5.31928	-0.70213	-1.75022	-0.714238	7.49911	-0.5742	-3.77313	1.90233	2.49034	3.31981	3.0295	-4.43538	8.50464	-3.2487	4.74035	3.73282	5.09282	-5.13758	2.64063	-5.00696	5.20438	-5.53441	3.24615	0.570186	0.766812	0.570186	0.455173	0.253264	2.88531	3.0885	0.766812	0.0917351
AGGGCAGCGGCGTGGT-1	Layer3	1	2	2	2	1	6	0	2	0	2	0	0	0	AGGGCAGCGGCGTGGT-1	3.65101	12.7511	-3.21524	-0.396732	-0.377389	1.51243	5.80274	-3.03016	-2.50929	4.30346	1.76202	0.920072	3.04239	-0.85617	4.59874	1.65328	3.83966	-1.31038	4.66929	-3.10615	6.29983	-2.04482	7.10689	0.395671	3.39241	0	0.812892	0.451197	0.862239	0.205449	3.05328	3.026	0.648309	0
AGGGCGAGCAGCTGAT-1	Layer6	6	1	5	3	6	2	4	0	2	3	1	2	1	AGGGCGAGCAGCTGAT-1	7.79031	-8.28677	0.688704	1.08225	1.33998	-2.04092	-2.60894	-0.577637	6.19408	9.95889	-0.531117	-2.06687	-1.75793	1.04243	-4.52164	2.19174	-6.21814	2.51841	1.45088	1.8338	-0.61328	5.25541	-5.20789	4.36227	3.37876	1.36253	0.897328	0.309879	0.309879	0	3.10237	2.68254	0.737059	0
AGGGCGTGATCGGCTA-1	Layer3	1	1	2	1	1	3	1	1	0	4	0	0	0	AGGGCGTGATCGGCTA-1	8.93085	-3.03578	-2.68617	-0.858036	0.31508	4.29675	6.08321	-4.46621	-0.945308	5.42019	0.684956	3.1704	3.89356	-0.707731	3.54486	1.79385	0.391209	2.70166	3.4963	-3.42047	4.16946	-1.08716	5.68904	1.13991	3.43743	0.573692	1.13239	0.286727	0.691236	0	3.20178	3.04088	0.509297	0.104979
AGGGCTGCAGTTACAG-1	Layer6	6	1	5	1	6	2	4	0	2	6	2	2	1	AGGGCTGCAGTTACAG-1	5.42511	0.686151	10.2802	0.0627408	-1.14425	6.10547	-5.57431	-0.357255	5.56308	10.9366	-0.405553	-1.68224	-2.05777	0.810664	-4.84366	1.96728	-2.82656	2.61923	-2.85104	2.40677	-3.07639	4.77469	-5.23143	4.7267	3.29381	1.02335	0.86978	0.180699	0.180699	0	2.90311	2.4247	1.09211	0
AGGGTCAGAGCACTCG-1	WM	7	3	6	0	5	4	3	3	3	3	5	3	3	AGGGTCAGAGCACTCG-1	-29.0414	5.03693	9.30538	-2.49898	0.857979	-7.36588	-11.0655	0.689066	11.1812	6.73814	-5.65002	-1.7681	-8.43272	2.93441	-9.5771	-4.62964	-8.64476	2.37144	-8.29895	-2.12544	-11.5723	-0.783845	-7.80016	-4.36168	2.31737	2.63726	0.404822	0.404822	0.404822	0	1.79015	1.53893	1.53893	0
AGGGTCGATGCGAACT-1	Layer3	1	1	2	2	4	3	2	1	0	1	4	0	0	AGGGTCGATGCGAACT-1	12.0856	-9.0334	-2.87006	-2.22102	-0.750944	-0.153954	-0.334937	1.08318	-4.36517	7.27935	1.68179	4.77567	5.29906	-0.920186	4.28481	3.07674	4.2054	-1.77393	-0.271025	5.61208	6.48296	-3.12233	5.50572	2.63316	3.4427	0.57076	0.897602	0.22836	0.663016	0	3.10808	2.76501	0.57076	0.157879
AGGGTGCCGTTCTTTA-1	WM	7	3	1	0	5	4	3	3	3	3	5	3	3	AGGGTGCCGTTCTTTA-1	-21.2909	3.78472	10.5886	-1.87497	1.82317	-7.0658	-10.0558	1.20979	13.182	5.57818	-5.03462	-2.06389	-7.35671	2.79374	-10.06	-3.7882	-10.4754	1.54529	-9.48144	-2.27736	-12.0003	-0.362383	-8.75271	-5.99584	2.16392	2.90634	0	0.319081	0	0	1.63598	1.38802	1.70663	0
AGGGTGCTCTCGAGGG-1	Layer5	2	2	2	2	1	7	1	4	1	1	1	1	6	AGGGTGCTCTCGAGGG-1	15.4358	-3.00035	-0.953577	-0.327323	-1.18075	1.94019	4.75179	-3.12245	-2.2015	8.80367	0.630754	2.9407	2.04201	1.36225	1.94889	5.41129	4.14411	-3.10513	3.88372	2.58109	4.07149	2.7777	2.35486	5.2289	3.55604	0.557677	1.70104	0.355318	0.616951	0	2.81414	2.45667	0.725898	0.193358
AGGGTGGATAGTGCAT-1	Layer3	1	2	5	1	6	3	5	2	0	4	1	0	0	AGGGTGGATAGTGCAT-1	15.7836	9.13627	-3.31417	1.08162	0.650197	5.023	3.53642	-0.808329	2.15568	5.06409	1.47273	-1.86899	2.65655	-1.4998	4.61888	3.40932	1.71204	1.382	2.28144	1.40403	3.46566	-0.645868	3.81081	-0.371743	3.2374	0.707072	0.600174	0.344453	1.04749	0	2.74716	2.84741	0.480466	0
AGGGTTCCCTTTGGTT-1	Layer5	2	1	2	2	1	7	1	4	1	2	1	1	2	AGGGTTCCCTTTGGTT-1	11.7398	4.66226	-0.581964	0.229248	-1.54793	4.07103	4.68633	-3.35124	-1.19099	9.59426	-0.150956	2.49072	2.64286	2.61831	-0.359372	5.83613	2.81113	-1.84936	1.26091	1.43911	2.21698	6.27767	1.3549	7.41934	3.62896	0.748765	2.11555	0.184499	0.963528	0	2.39134	2.50513	0.64803	0.265378
AGGGTTTAGTTCGGGA-1	Layer6	6	1	5	1	6	2	4	0	2	4	2	2	1	AGGGTTTAGTTCGGGA-1	8.31355	-3.10769	-4.13933	3.99083	1.16066	5.13101	-4.59854	-0.922895	5.83949	11.0703	-0.023039	-2.85965	-2.258	0.546766	-5.63352	2.03777	0.792783	1.16087	-1.75755	1.02762	-2.61443	3.73857	-6.76875	3.95888	3.65887	0.800439	1.11324	0	0.342766	0	2.94386	2.60043	1.04373	0
AGGTAACCTCCTATTC-1	Layer3	4	4	0	4	1	1	0	2	4	2	3	0	0	AGGTAACCTCCTATTC-1	3.2533	0.957135	-4.66171	-0.00119158	-0.206797	3.20873	5.70943	-2.03389	-2.25538	2.39446	2.18024	-0.694364	1.79141	-2.14088	5.97475	-1.63642	0.853418	-0.944573	3.51326	-3.91767	5.74303	-2.19758	6.70828	-1.89359	3.46879	0.273167	0.881094	0.741661	0.741661	0.145882	2.98012	3.20108	0.487499	0
AGGTACGATATTGCCA-1	Layer3	1	1	5	2	1	3	0	2	0	1	0	0	0	AGGTACGATATTGCCA-1	13.6656	2.14301	-2.99752	0.381729	-1.03678	3.27008	3.61205	-1.82222	-2.02807	6.58548	1.0837	-0.116616	2.28355	-0.806315	4.12883	1.02369	4.01807	-0.42737	4.72711	-4.39022	3.97836	-2.015	4.89942	0.468573	3.37659	0.560689	1.08346	0	0.917793	0.140089	2.81176	2.93888	0.64304	0
AGGTAGATCGAGATAT-1	WM	7	3	1	0	5	4	3	3	3	3	5	3	3	AGGTAGATCGAGATAT-1	-23.489	5.77258	11.5082	-1.8433	2.01475	-7.93694	-10.624	1.37087	12.8529	5.64459	-4.65798	-3.09107	-7.54007	1.85134	-9.92176	-4.77818	-9.37951	2.2408	-10.5024	-2.02012	-12.1468	-0.292199	-9.49975	-5.92885	2.10395	3.01513	0.137069	0.365145	0	0	1.57269	0.903844	1.76609	0
AGGTAGGTACAAAGCT-1	Layer5	6	1	2	1	6	2	1	0	1	0	1	1	2	AGGTAGGTACAAAGCT-1	4.75561	-1.59849	0.426011	-0.186528	0.910604	5.77595	-3.69997	-2.40337	2.88078	10.848	-0.240202	1.15636	-0.827005	1.62341	-2.03855	4.27044	-2.84736	-2.62427	0.19568	1.8243	1.10315	5.35568	-0.845145	5.35257	3.63341	0.687173	1.68191	0.613525	0.613525	0	2.90257	2.54285	0.880271	0.353094
AGGTATAATTGATAGT-1	Layer3	1	5	0	2	3	6	2	1	4	2	3	0	0	AGGTATAATTGATAGT-1	-0.752975	-22.8906	-4.09889	-2.0583	-2.76379	1.7374	8.44403	0.137057	-6.83964	5.96161	2.09336	4.06321	5.36985	-1.6757	6.4373	0.0524989	1.63896	-2.24596	3.07672	-3.95354	6.07002	-4.93771	5.16005	-1.36754	3.39125	0.25843	1.01862	0.580195	0.944985	0	2.95925	2.92819	0.523597	0.179482
AGGTCAGGTGAGAGTG-1	Layer6	3	3	2	0	5	2	6	4	2	4	3	2	1	AGGTCAGGTGAGAGTG-1	-16.3238	2.56738	2.49678	0.23273	1.01846	-7.17668	-9.32413	-0.202784	7.64575	7.80547	-3.64035	-0.536647	2.45738	2.51388	-6.22305	-0.217803	-0.875409	1.92243	2.23999	-5.21621	-2.20954	5.28273	-4.13725	2.88988	3.28153	1.5389	1.35817	0	0.571215	0	2.49906	2.41663	0.932492	0
AGGTCGCCACTTCGGT-1	Layer1	5	5	5	3	2	6	5	5	5	5	4	6	4	AGGTCGCCACTTCGGT-1	-4.21521	-14.188	-4.51086	3.93357	-0.418544	-3.76055	3.44309	2.736	1.73663	0.400136	1.39265	-3.5579	-1.06408	-2.42148	6.27733	-9.7655	4.90974	3.76253	-1.47215	5.38835	0.287995	-9.0497	4.33473	-9.2068	3.26875	0.883822	0.883822	0.616309	0.758984	0.250001	2.86069	2.95375	0.616309	0
AGGTCGCGGAGTTACT-1	Layer3	1	4	0	2	1	6	2	1	4	2	3	0	0	AGGTCGCGGAGTTACT-1	-4.23472	3.5732	-3.74264	-0.519432	-1.22736	2.59619	5.08064	-2.81982	-3.09061	4.39619	2.35265	3.21379	4.61678	-1.77017	6.35772	-0.175962	2.5827	-3.1483	3.42899	-5.96809	5.82419	-4.04897	7.42058	-1.4891	3.54309	0.521871	0.932814	0.826238	0.618678	0.0821763	3.09806	3.03008	0.66378	0.0821763
AGGTGGTGACCTTCGC-1	Layer6	6	1	5	3	4	2	4	0	2	5	2	4	1	AGGTGGTGACCTTCGC-1	2.4938	-7.88623	-3.85169	4.54296	1.92473	-2.82655	-4.27033	1.54288	7.12622	9.34755	-0.625286	-3.36256	-1.62754	0.00104745	-7.30741	1.9016	2.22586	4.47505	-1.91942	2.6121	-4.14686	3.61873	-6.22537	3.1007	3.43422	1.3598	0.839885	0.422939	0.422939	0.233664	3.18484	2.44485	0.947526	0
AGGTGTATCGCCATGA-1	Layer5	2	1	2	1	4	7	1	0	1	0	1	2	2	AGGTGTATCGCCATGA-1	10.2709	-4.61242	0.876416	-0.00257059	1.62194	4.91149	-0.770329	-0.0838046	2.50371	8.52018	-0.0262554	1.67292	-1.4836	2.46836	-0.256405	5.25059	-0.318098	-4.11746	7.22073	2.45393	0.987633	4.52882	-0.739896	4.70032	3.67583	0.686479	1.70669	0.248356	0.990098	0	2.31868	2.68601	0.990098	0.533443
AGGTTACACCATGCCG-1	Layer2	4	1	0	3	3	1	2	6	4	1	0	5	5	AGGTTACACCATGCCG-1	10.9135	-6.01877	-5.69182	-1.80645	-1.46736	-0.28932	8.78682	-0.171346	-6.58419	2.93725	2.97433	4.57123	3.59345	-4.30368	9.39498	-4.44855	6.41103	-2.71993	4.49082	-3.92073	2.90805	-4.47688	4.42592	-5.11285	3.21584	0.519618	0.891374	0.374495	0.425245	0.264545	2.8046	3.15316	0.859834	0
AGGTTCTCCTTTCCGG-1	WM	7	6	1	0	5	4	3	3	3	3	5	3	3	AGGTTCTCCTTTCCGG-1	-25.2574	5.40209	11.4667	-0.961434	1.67137	-6.62782	-9.5643	2.72629	12.8053	2.99129	-4.11686	-2.95839	-7.14682	1.66438	-10.8301	-4.30406	-10.3042	1.33949	-10.2117	-1.65754	-12.1733	-3.00106	-8.38008	-6.49483	2.12718	2.97439	0.182122	0.182122	0.587254	0	1.64769	1.16233	1.43417	0
AGGTTGAGGCACGCTT-1	Layer5	2	2	2	1	1	7	0	2	1	0	2	1	2	AGGTTGAGGCACGCTT-1	6.61572	13.6953	-0.986034	0.671213	-0.424678	3.62724	3.47743	-2.75334	-1.30923	11.2137	0.929112	0.37688	1.60534	1.12609	-1.15276	6.22594	-0.089979	-3.39019	-1.94268	2.8018	1.62415	6.03196	0.822409	5.66795	3.83282	0.613759	2.17105	0.447827	0.687425	0.132104	2.20276	2.33418	0.880568	0.248775
AGGTTTCACACACCTT-1	Layer6	6	2	4	3	4	2	4	0	2	6	4	2	1	AGGTTTCACACACCTT-1	3.83551	7.5143	-3.76946	4.58218	2.16241	-2.62454	-4.99269	1.42099	6.81041	10.1699	-0.715495	-3.42591	-2.47523	0.51335	-6.82461	2.01643	-2.75699	3.02748	-2.91004	3.19996	-3.67459	3.51079	-7.34728	3.9591	3.25169	0.732242	0.593219	0.238965	0.854276	0	3.1644	2.59652	0.732242	0
AGTAACGTTCATCCTG-1	Layer3	4	2	0	2	3	6	2	1	4	1	3	0	0	AGTAACGTTCATCCTG-1	12.4397	8.93641	-4.41522	-0.794541	-1.23946	1.29256	7.55382	-1.64894	-2.9208	2.44364	2.7753	3.17792	4.09505	-1.49631	8.22479	-1.80318	4.64678	-1.61126	4.91972	-5.33012	3.92134	-5.27027	5.43053	-2.53186	3.27949	0.369149	0.849941	0.28884	0.443486	0.28884	2.87604	3.04892	0.695461	0
AGTAACTATAGCAGCC-1	NA	5	1	5	5	6	6	4	0	0	5	4	5	6	AGTAACTATAGCAGCC-1	6.81404	-12.6203	-1.49044	-2.12439	-2.42753	-3.21066	-3.68079	0.864548	0.532738	5.97691	0.447248	-1.84151	-0.365922	-0.887186	3.9995	-1.81291	4.2772	3.34493	-3.1348	4.69049	1.41848	-1.70936	3.55447	1.741	3.11851	0.507786	1.01678	0.507786	1.16483	0	2.8645	2.37058	0.632412	0.19929
AGTAATGTCTTGCCGC-1	Layer4	2	1	2	1	1	3	0	2	0	2	1	1	6	AGTAATGTCTTGCCGC-1	13.6154	5.88201	-2.40608	0.573001	0.110263	4.66277	4.0292	-1.9924	-0.773975	7.99513	1.87003	-0.0786146	1.04714	-0.0184707	2.92405	3.44091	0.980692	-1.4215	3.91594	1.80462	3.96808	2.15096	3.54008	4.11433	3.53141	0.592814	1.34332	0.126496	1.27034	0	2.77058	2.37107	0.431381	0.431381
AGTAATTTGCAAGCGT-1	WM	7	3	1	6	5	4	3	3	3	5	5	3	3	AGTAATTTGCAAGCGT-1	-27.709	1.34806	10.8806	-2.99485	0.725142	-5.05178	-11.971	0.468482	13.4972	5.03104	-5.79281	-3.01099	-8.46808	2.15125	-10.8027	-3.99078	4.6791	3.65654	-8.72777	-1.27908	-11.4347	-1.88509	-7.50221	-5.19965	2.65393	2.84448	0.193147	0	0.494197	0	1.70006	1.48364	1.20707	0
AGTACATCATTTATCA-1	Layer3	4	2	0	2	3	6	2	1	4	1	3	0	0	AGTACATCATTTATCA-1	15.3537	10.5219	-4.35729	-0.815985	-1.79912	2.91823	7.40989	-0.730738	-3.27314	3.11218	2.24425	3.56837	4.2414	-1.55169	7.83296	-2.61514	6.22875	-1.5377	3.99347	-5.67546	3.91365	-4.52224	5.40108	-2.4914	3.34953	0.629846	1.11418	0.178113	0.680468	0.256532	2.92028	3.01546	0.576524	0
AGTACCTTCGAGTGCT-1	Layer1	5	1	5	5	3	5	5	5	5	5	4	6	4	AGTACCTTCGAGTGCT-1	8.48217	-14.36	-5.93532	3.98327	-1.90783	-2.73889	6.60815	2.99825	-6.05294	-1.55795	2.4474	-2.17543	-0.420498	-3.73646	4.65789	-9.22295	3.14737	5.29503	-3.00142	5.99295	-0.417506	-8.12313	2.28359	-10.2886	2.88098	0.250978	0.761333	1.42024	0.250978	0	3.05659	2.37021	1.94461	0
AGTACGGCCCGTATCG-1	Layer5	2	1	2	1	4	7	4	4	1	4	4	1	2	AGTACGGCCCGTATCG-1	4.55343	1.867	-0.520365	-1.34104	1.24658	5.20244	-1.56277	2.33412	2.2295	7.40789	-0.046939	-1.3996	2.0491	3.3893	-0.422392	6.70353	2.38209	0.874504	-1.63106	4.70008	4.69853	3.59514	1.33934	5.75571	3.65624	0.421225	2.05537	0.421225	0.716695	0	2.49579	2.53807	0.579834	0.503671
AGTACGGGCACCTGGC-1	Layer5	2	2	2	3	1	7	1	4	1	0	1	1	2	AGTACGGGCACCTGGC-1	2.23496	10.6836	0.246689	0.0985322	0.329903	-0.641722	4.90943	-5.43384	-1.52111	11.0228	-0.23582	3.11729	3.14357	1.99919	-1.73792	6.70631	-0.904526	-2.40949	2.82598	2.51694	3.9898	5.98983	-1.63344	7.05062	3.64198	0.653675	1.99148	0.333179	0.719981	0.123809	2.42306	2.54397	0.58266	0.506213
AGTACGTGGCCTGTCT-1	Layer3	1	1	5	2	3	6	0	2	4	1	3	0	0	AGTACGTGGCCTGTCT-1	9.82101	7.53529	-4.55008	1.43992	-1.70997	3.48349	5.56432	0.985872	-3.15825	3.61143	2.10881	-0.733278	2.80612	-1.93107	5.92838	-0.141795	4.4757	1.55491	2.38021	-4.66538	4.70615	-5.09464	5.51606	-2.29229	3.20263	0.381835	0.920742	0.209033	0.657489	0.209033	3.07691	2.98726	0.52913	0
AGTACTCTTATGCCCA-1	Layer4	1	1	2	3	4	3	1	2	0	0	0	0	6	AGTACTCTTATGCCCA-1	15.0195	-5.10697	-2.41521	-1.41632	0.570252	-0.69481	-0.175457	0.185562	-5.05204	8.86535	0.723342	4.6502	2.55411	0.334631	2.57524	3.03663	0.328461	-4.29618	4.96805	-0.91869	5.62874	0.606331	3.61814	4.95868	3.64851	0.73582	1.15511	0.240432	1.18326	0	2.86674	2.3697	0.596303	0.16653
AGTAGAAGGCGCCTCA-1	Layer6	3	3	6	6	5	2	3	0	3	4	4	4	1	AGTAGAAGGCGCCTCA-1	-21.1597	-0.70086	11.3259	-1.52049	0.399892	-4.15426	-8.80118	1.85891	7.44994	6.58426	-2.90193	-3.15812	-3.31389	0.881373	-7.03902	-1.69721	-2.37349	0.55686	-4.51023	2.13233	-7.9265	2.77606	-6.53738	0.163388	2.68002	1.83543	0.441159	0	0.244713	0	2.34436	1.96004	1.25142	0
AGTAGCGTGAACGAAC-1	Layer3	4	1	0	2	3	1	2	1	4	2	3	0	0	AGTAGCGTGAACGAAC-1	6.49444	-4.74846	-6.15516	-0.757143	-3.00041	3.06334	7.68577	1.43633	-3.92206	1.23314	2.69159	2.56177	3.42173	-4.1165	7.31664	-3.76069	2.70346	-2.66583	2.59196	-5.03379	3.57015	-5.32839	4.95666	-3.28923	3.31012	0.27319	1.16285	0.190152	0.349858	0.349858	3.16204	3.283	0.813858	0
AGTAGCTAGACGCCGA-1	Layer1	5	4	4	2	3	5	5	5	6	5	4	6	4	AGTAGCTAGACGCCGA-1	-3.61608	2.72875	-5.70445	4.27355	-3.15324	4.27944	6.07965	2.75008	-5.08128	-1.33213	2.39715	-2.99735	-0.527792	-3.55779	6.07007	-7.01357	3.30155	5.32282	-2.94603	6.66769	-0.226782	-7.94598	2.25267	-9.39481	2.91299	0.776488	0.578044	0.578044	0.33022	0.178679	2.84711	2.73937	1.50884	0
AGTAGGAAGGAAGTTG-1	Layer3	1	2	2	2	1	6	0	1	0	1	3	0	0	AGTAGGAAGGAAGTTG-1	17.0196	8.8011	-3.04914	-0.445534	-1.58038	2.79481	5.18974	-2.89496	-4.11422	4.6076	1.71196	2.62994	4.05165	-0.873692	5.34448	0.18937	6.11984	-2.85823	2.40319	-5.63307	5.29883	-3.83927	7.28801	0.317668	3.37478	0	0.851734	0.39785	0.902542	0.218582	3.05766	3.1189	0.549815	0
AGTAGGTAACATACAT-1	Layer3	1	2	0	4	1	6	2	2	0	1	0	0	0	AGTAGGTAACATACAT-1	8.3267	5.37545	-4.23261	-0.862108	-0.261226	3.43367	6.45969	-2.90344	-1.66249	3.76313	1.72268	3.06181	3.67253	-1.27417	5.4368	0.999909	4.77925	-0.451827	4.86755	0.744818	3.79156	-2.44235	4.52696	-0.812509	3.52247	0.334755	0.95181	0.334755	0.585115	0.124457	2.99334	3.12973	0.334755	0
AGTATAATACTAGGCA-1	Layer4	1	5	2	4	1	3	0	2	0	4	0	1	6	AGTATAATACTAGGCA-1	-3.87495	-13.4937	-1.86816	-0.0930791	0.981428	4.61408	5.72865	-2.1557	1.31637	6.26083	1.80504	0.00562585	2.04676	-0.869485	1.77929	2.10191	-1.35598	0.439055	5.0207	-0.0678751	3.74221	1.96357	3.3708	3.95581	3.54787	0.411202	1.31176	0.156613	1.31176	0	2.63083	2.26662	0.411202	0.291988
AGTATACACAGCGACA-1	Layer6	3	3	6	0	5	4	6	0	2	3	6	4	3	AGTATACACAGCGACA-1	-19.9392	0.296313	11.1406	-0.24593	3.21782	-7.17387	-7.96282	2.12314	10.1487	8.85737	-3.24755	-2.15232	-3.83041	1.15877	-8.72957	-1.03659	-10.861	0.687791	-5.83576	-0.642256	-8.78027	0.658246	-7.4082	-3.19881	2.89439	2.57981	0.367029	0.367029	0	0	1.77119	1.51458	1.23516	0.200259
AGTATCCATAATAACG-1	Layer1	5	4	5	3	2	5	5	5	5	5	4	6	4	AGTATCCATAATAACG-1	-2.14906	4.19045	-4.99489	2.76236	0.0559521	-3.91206	3.71698	3.42367	1.36016	0.257137	0.888895	-2.33612	-1.00719	-3.0965	5.96152	-9.63177	4.63282	3.69272	-1.62575	5.37799	0.203881	-8.68529	3.07591	-8.81297	3.23387	0.674106	1.07314	0.278207	0.495622	0	2.8541	2.6498	0.825507	0
AGTATGCTGGAGACCA-1	WM	7	3	1	0	5	4	3	3	3	3	5	3	3	AGTATGCTGGAGACCA-1	-29.3222	5.97163	10.8041	-2.15609	0.943444	-7.82083	-11.4743	1.45547	12.0885	4.11128	-5.64219	-3.44134	-8.36894	2.35081	-10.4541	-5.98455	-9.15423	2.64578	-9.62233	-2.36342	-12.8316	-0.461918	-8.55113	-6.07476	1.97549	2.95772	0.172428	0.319451	0.172428	0	1.34098	1.18118	1.92187	0
AGTATTTGGCACGACC-1	Layer6	3	3	6	0	5	4	6	0	2	3	6	4	1	AGTATTTGGCACGACC-1	-15.8785	3.57855	8.88986	-1.98351	1.67457	-6.12967	-9.44689	1.85262	9.62037	8.64867	-3.56873	-0.645664	-6.45001	2.84742	-7.91605	-0.086587	-4.86046	2.2193	-5.63606	-0.426019	-7.41819	2.14503	-5.66697	0.145352	2.79447	2.27496	0.280085	0.498643	0.395323	0	2.29144	1.94305	1.51637	0
AGTCAAATGATGTGAT-1	WM	7	3	1	0	5	4	3	3	3	3	5	3	3	AGTCAAATGATGTGAT-1	-23.0369	1.84355	11.5826	-1.68584	2.38149	-6.87663	-10.0837	2.63505	12.594	5.99621	-4.90698	-2.75888	-7.36626	1.87517	-10.1026	-4.07052	-10.9537	0.88386	-10.0287	-1.8683	-12.5815	-1.70604	-8.16342	-6.19834	2.48189	2.90459	0.184846	0.184846	0	0	1.92978	1.29183	1.03932	0
AGTCAACACCACCATC-1	Layer6	3	2	6	0	5	4	6	0	2	6	2	4	1	AGTCAACACCACCATC-1	-2.49181	9.436	11.6564	-1.03878	3.52104	-7.96077	-8.64709	2.03518	9.25524	8.71187	-2.86178	-2.63941	-3.47544	0.831671	-6.94371	0.342862	-3.14747	2.76232	-3.04509	0.401684	-6.58528	2.73395	-5.7982	1.78365	3.23263	2.36142	0.508312	0.603279	0.286112	0	2.58444	2.20997	0.843705	0
AGTCAAGATGACACTT-1	Layer5	1	1	2	2	4	3	2	4	0	1	1	1	6	AGTCAAGATGACACTT-1	14.083	-6.03417	-1.59631	-1.86975	-2.83175	2.6794	-2.05739	1.99784	-0.0155949	6.75575	1.83358	3.15986	2.34919	3.36142	1.64174	3.73865	4.79797	-2.89463	3.5002	1.41584	3.70562	2.807	3.51569	4.95503	3.47632	0.747672	1.17067	0.18415	1.2315	0.0963078	2.8552	2.36126	0.535139	0
AGTCACTAGCTCTCGA-1	Layer3	1	1	0	3	3	6	2	1	0	0	3	0	0	AGTCACTAGCTCTCGA-1	10.4678	-6.90637	-3.34525	-1.86189	-0.514228	-0.556431	8.77895	-1.34237	-5.40623	5.51658	1.69656	4.59447	5.14281	-1.05726	5.5874	0.397217	-2.92422	-2.50247	4.58303	-5.02504	5.60551	-3.6232	5.57274	0.19258	3.52452	0.369571	0.882056	0.316703	0.784953	0.260883	3.03601	2.84753	0.467596	0
AGTCACTCCGCCTCAT-1	Layer1	5	4	4	5	2	5	5	5	5	5	4	6	4	AGTCACTCCGCCTCAT-1	-1.81305	-1.77977	-5.17022	4.57525	-2.30695	5.73688	3.42805	3.9682	1.30853	-2.2805	1.27831	-4.33766	-1.33461	-3.12038	4.19196	-8.65483	4.59548	4.60408	-1.88752	6.89247	-0.467653	-8.70992	3.89612	-10.749	2.81566	0	0.699711	1.51427	0.409846	0	2.15162	2.75309	1.95714	0
AGTCAGCCACCGCCTG-1	Layer3	4	1	5	1	1	6	5	2	0	4	3	0	0	AGTCAGCCACCGCCTG-1	4.52157	-2.96572	-5.33117	3.15861	0.241629	4.73114	4.18811	-0.40558	-0.162963	2.65225	1.70441	-2.34239	1.87838	-1.51901	2.65391	-1.02108	1.27809	1.48719	2.90031	-4.89347	3.92897	-1.54183	3.9814	-1.86477	3.35975	0.358184	0.829505	0.358184	1.0017	0.195044	2.90302	2.73627	0.621359	0
AGTCCAGCGGGTACGT-1	Layer1	5	1	5	3	2	5	5	0	5	5	4	6	4	AGTCCAGCGGGTACGT-1	5.15173	-5.08803	-4.69562	3.76694	-0.0387482	-3.76408	2.99481	2.85144	0.949359	-0.37387	1.25379	-3.02655	-1.52163	-0.177402	5.80195	-9.6245	4.82233	2.94164	-1.91552	6.00734	0.432979	-8.39478	2.77938	-8.8993	3.23468	0.595133	0.965669	0.239875	0.595133	0.239875	2.95299	2.87963	1.44765	0
AGTCCATTGGCTGATG-1	Layer3	1	1	2	2	3	3	1	1	0	1	0	0	0	AGTCCATTGGCTGATG-1	-1.75467	-9.27023	-3.11486	-1.91764	-1.53828	1.73913	8.78062	-1.34545	-5.52453	6.73733	1.63728	3.85511	3.54891	-4.29253	5.02642	2.1982	5.39701	-2.4423	5.20279	-3.74089	6.75689	-2.47856	6.43379	1.75523	3.43849	0.362426	1.33384	0.52998	0.944886	0.232766	2.96249	2.85785	0.627873	0.161034
AGTCCCGCCTTTAATT-1	Layer3	1	2	2	4	1	3	0	2	0	4	3	0	0	AGTCCCGCCTTTAATT-1	-0.00624213	6.53872	-2.36158	-0.428115	0.0745316	-0.545804	3.23583	-3.03398	-1.93237	6.25093	0.120216	0.205587	4.2538	-2.18503	5.09402	1.75137	-0.988758	1.10727	4.14144	-4.09928	4.00149	-1.79329	5.80796	0.399944	3.61759	0.508316	0.883611	0.563682	0.802153	0	2.9826	2.91824	0.758793	0
AGTCGACGGTCTCAAG-1	Layer5	2	2	2	4	1	7	1	4	1	0	1	1	2	AGTCGACGGTCTCAAG-1	3.63766	13.2085	-0.337726	-0.667762	0.379827	-0.33669	5.87971	-4.81174	-0.682855	9.18196	0.112396	4.20489	3.60341	1.09691	-0.285329	5.41153	1.29154	-4.06842	3.51469	1.61308	4.81199	6.40323	1.42517	7.45842	3.61899	0.635394	2.25986	0.259223	0.867508	0	2.31979	2.36714	0.464893	0.259223
AGTCGGCCCAAACGAC-1	Layer5	2	4	2	4	6	7	1	4	1	2	1	1	6	AGTCGGCCCAAACGAC-1	4.1708	7.74364	-1.19117	-0.368594	0.981632	0.41712	-1.89017	-2.21345	1.53199	9.11697	0.633473	2.74156	2.37885	2.41101	1.46022	5.46454	3.29668	-1.83319	5.08993	1.97586	4.08631	4.44833	2.63739	7.40274	3.58924	0.594684	1.59471	0.126993	0.912084	0.239662	2.5689	2.34934	0.856157	0.239662
AGTCGGCTCAACTTTA-1	Layer6	3	3	6	0	5	4	3	0	2	4	6	4	1	AGTCGGCTCAACTTTA-1	-19.0341	3.2104	11.7429	-1.35509	2.58459	-8.17862	-9.57082	0.24435	9.98852	6.6148	-3.42227	-2.8799	-3.85454	1.54172	-7.36014	-0.729679	-1.38899	2.2791	-6.67149	-0.436412	-7.21801	2.40371	-4.51081	2.05401	2.88499	2.0548	1.16166	0.198461	0.363982	0	2.3868	2.0548	1.55433	0
AGTCGGTTGCGTGAGA-1	Layer3	4	4	0	3	3	1	2	1	4	1	3	0	0	AGTCGGTTGCGTGAGA-1	-3.48509	2.63969	-5.2697	-1.76838	-1.62778	0.0462064	8.54957	0.529975	-7.45406	3.85646	2.35803	4.36859	5.33011	-2.02869	8.63302	-2.20934	4.89482	-0.862742	2.58852	-4.71453	5.92664	-5.05633	4.8473	-3.6138	3.18322	0.274362	0.916104	0.744277	0.666328	0.387666	3.20587	3.1634	0.850872	0
AGTCGTATAAAGCAGA-1	Layer4	2	1	2	3	4	7	2	2	0	2	0	1	6	AGTCGTATAAAGCAGA-1	7.68001	-11.2393	-0.806192	-2.00937	1.50031	-1.95863	-1.76747	2.09207	-0.0112027	7.428	2.03229	3.95684	2.21064	0.109826	2.17489	3.59787	0.668543	-0.806968	3.78495	-0.913437	4.69791	2.8357	3.66435	4.58919	3.42546	0.588338	1.30924	0	1.3619	0.095423	2.689	2.16442	0.588338	0.095423
AGTCGTCGACCACCAA-1	Layer3	1	4	2	3	4	3	2	1	0	1	0	0	0	AGTCGTCGACCACCAA-1	-2.41879	3.22994	-2.82162	-2.04425	0.0628672	-0.980134	0.194887	0.536346	-5.58326	7.92571	1.50875	4.90035	3.51388	0.406862	4.58064	2.51115	5.54385	-1.5303	5.33548	-3.52882	6.43134	-1.44144	5.65869	2.04203	3.39921	0.439543	1.2368	0.439543	0.581416	0.274162	3.03462	2.82903	0.624561	0
AGTCGTGGGCATTACG-1	WM	7	3	1	0	5	4	3	3	3	3	5	3	3	AGTCGTGGGCATTACG-1	-28.8808	6.00438	11.7067	-2.41832	2.12103	-8.59731	-10.5948	0.269924	11.4967	5.19525	-5.17946	-2.61086	-7.73114	2.46875	-10.9845	-3.71869	-7.76427	2.65161	-8.9252	-1.65644	-12.6648	-0.360241	-8.58284	-6.63584	2.15706	2.95881	0.170991	0.170991	0.444327	0	1.59251	1.11556	1.55384	0
AGTCTAAAGTATACTC-1	Layer3	4	2	0	3	3	1	2	1	4	1	0	5	0	AGTCTAAAGTATACTC-1	4.94054	3.20157	-4.63237	-1.14172	-1.82967	0.0638044	7.33689	-0.952704	-3.49629	2.40519	2.86508	3.5806	4.89119	-1.65723	8.14078	-2.85573	4.81881	-0.443026	6.04016	-1.46118	2.96141	-4.22409	5.97478	-3.99667	3.34471	0.4394	1.25914	0.274065	0.581239	0.146392	3.27267	3.03802	0.274065	0.0758727
AGTCTCACAAGACTAC-1	WM	7	3	1	0	5	4	3	3	3	3	5	3	3	AGTCTCACAAGACTAC-1	-23.2032	3.18721	10.2257	-2.61618	1.78105	-8.08803	-10.8797	1.66301	11.9099	5.75705	-5.0425	-2.40824	-7.37777	2.30786	-10.9755	-4.34676	-6.89242	2.6542	-7.88935	-0.388795	-10.5692	-1.36895	-7.58283	-5.48347	2.51319	3.06592	0.158612	0	0.295477	0	1.84504	1.0002	1.17387	0
AGTCTGGACATCCTTG-1	Layer3	4	4	5	1	1	6	5	2	0	4	0	0	0	AGTCTGGACATCCTTG-1	13.7566	9.44844	-4.46634	2.95853	0.282149	5.1168	3.6605	0.529609	-0.133727	1.75613	1.8316	-2.38358	1.82872	-2.06942	4.21111	-0.758484	2.15031	0.817791	3.29401	-2.60705	4.23872	-1.99096	4.70369	-1.59231	3.28993	0.28938	0.155121	0.155121	0.51354	0.155121	2.70319	2.81978	0.60922	0
AGTCTTCTCCTCAAAT-1	Layer5	2	1	5	4	1	2	0	4	1	2	1	1	2	AGTCTTCTCCTCAAAT-1	8.41751	-14.1172	-2.33185	1.69197	-0.711763	3.94808	2.65709	-1.16483	0.587254	12.1043	0.828166	0.530977	1.55712	2.26554	-0.377134	5.96145	2.76185	-1.16696	1.37056	2.5547	1.74667	6.49554	-0.934687	7.29356	3.55877	1.02811	2.15549	0.261824	0.85307	0	2.50338	2.6079	0.914886	0.558613
AGTCTTTAAAGTGTCC-1	Layer5	2	1	2	6	4	7	0	4	1	1	2	1	2	AGTCTTTAAAGTGTCC-1	6.46457	-2.8845	-0.0102884	-0.969336	0.336381	-2.80388	-0.99537	0.443177	2.5695	7.92664	0.683548	-0.101802	1.83823	3.05607	-0.398864	4.10323	4.99187	1.05893	-1.08719	1.63768	2.84851	6.16011	0.152313	6.35595	3.64904	0.794151	1.71328	0	0.794151	0	2.41191	2.25002	0.374807	0.141126
AGTGAACAAACTTCTC-1	Layer3	1	4	0	2	3	6	2	1	0	1	0	0	0	AGTGAACAAACTTCTC-1	0.369182	-0.777348	-4.17497	-2.08214	-1.8835	1.0982	8.16915	0.179531	-5.79056	6.04241	2.89739	4.57278	5.71191	-1.32625	5.97967	0.826988	5.72406	-1.74025	5.00156	-3.88877	6.21139	-1.93109	6.17965	-0.94734	3.38042	0.401203	0.83998	0.600319	0.766295	0.220588	3.00821	3.02033	0.45482	0.0790607
AGTGACCTACTTTACG-1	WM	3	3	6	0	5	4	3	3	2	3	6	4	1	AGTGACCTACTTTACG-1	-27.34	4.38476	10.154	-2.11123	1.51284	-8.56588	-10.4529	0.945374	10.0536	8.46877	-4.326	-1.92534	-7.30432	2.40838	-7.79398	-0.302526	-5.5906	2.21146	-7.14887	-0.941914	-7.29684	2.37235	-5.63802	0.27906	2.90956	2.16693	0.172753	0.448344	0.172753	0	2.1883	1.8957	1.80689	0
AGTGACTGTGACACAA-1	WM	7	3	1	0	5	4	6	3	3	3	5	3	3	AGTGACTGTGACACAA-1	-23.1825	2.8486	9.60724	-2.18034	1.12289	-6.41573	-11.1206	1.44899	13.5921	5.29681	-3.86559	-1.91131	-7.76665	2.27131	-10.6783	-6.65489	-9.30923	2.97165	-7.4961	-1.64742	-11.9078	-1.16162	-7.98064	-4.67237	2.60116	2.53916	0.280762	0.280762	0.499731	0	1.74047	1.51853	1.23286	0
AGTGAGACTTCCAGTA-1	Layer5	2	4	2	1	1	7	0	2	1	5	2	1	2	AGTGAGACTTCCAGTA-1	-7.03325	3.30956	-0.916098	0.02385	-0.775537	3.63106	3.15939	-3.15871	-1.65442	10.0073	0.491873	1.91738	2.0907	0.714839	-0.161552	6.94323	3.09931	5.32333	-1.67278	-0.0874969	2.92635	6.19728	-0.0385979	6.77237	3.57473	0.958211	1.93042	0.237313	1.05601	0.12568	2.38968	2.60922	1.0083	0.237313
AGTGAGCCTCGCCGCC-1	Layer3	1	2	2	2	1	6	1	1	0	1	3	0	0	AGTGAGCCTCGCCGCC-1	2.72444	11.012	-3.19844	-0.541337	-1.061	1.72861	5.16734	-3.09869	-2.92859	4.84171	1.13577	2.96309	3.54164	-0.63854	5.68253	1.15265	6.70744	-0.860856	3.80777	-5.80585	6.01228	-3.8894	6.4255	2.10193	3.34767	0.473259	1.07039	0.408359	0.960848	0.264369	2.87037	2.89855	0.473259	0
AGTGAGGGTTTCTGAC-1	Layer3	1	1	0	2	3	6	2	1	4	1	3	0	0	AGTGAGGGTTTCTGAC-1	17.0092	2.8706	-3.62654	-1.18042	-0.994201	0.840204	8.15961	-1.6814	-3.90873	4.24733	2.20232	4.53739	4.61761	-0.766073	6.67627	-0.200055	6.12329	-1.52426	2.52418	-5.36593	6.2882	-4.71998	7.32469	-1.68909	3.5127	0.359358	0.783502	0.783502	0.783502	0.195735	3.13309	3.15637	0.783502	0.102649
AGTGATAACCTGCGCG-1	Layer3	1	4	2	3	4	3	2	1	0	2	3	0	0	AGTGATAACCTGCGCG-1	0.143485	-0.888823	-2.70164	-2.08101	0.0613208	-1.17998	-0.0958494	0.278042	-5.63875	7.96482	1.63315	4.98798	4.7574	-0.321489	4.93706	2.23344	2.25175	-0.696805	4.0887	-4.56735	6.07153	-0.105946	6.19891	1.41043	3.49964	0.458809	1.1773	0.605243	0.605243	0	3.15866	2.81655	0.732948	0.0798917
AGTGATATGAGTAGTT-1	WM	3	3	6	0	5	4	3	3	3	5	5	4	3	AGTGATATGAGTAGTT-1	-24.688	5.73886	10.9122	-1.58529	0.903809	-7.27554	-9.63053	0.772304	10.5843	8.26072	-4.79486	-2.03048	-6.33027	2.32342	-8.29084	-1.57419	3.46713	5.13135	-7.83191	-1.17661	-9.48976	0.478093	-7.16064	-3.04212	2.6016	2.51638	0.168567	0.438785	0.168567	0	2.1855	1.32285	1.50153	0
AGTGATTCAAGCAGGA-1	Layer5	2	2	2	4	1	7	1	4	1	0	1	1	2	AGTGATTCAAGCAGGA-1	10.1358	4.29113	-0.486745	-0.281697	-0.613203	2.22875	4.96432	-4.25149	-1.26296	9.86423	0.715897	2.57143	2.59031	2.54535	1.44892	6.52665	0.653987	-5.65153	5.26992	1.3993	4.62268	4.76133	1.7593	7.17404	3.66559	0.548286	2.06503	0.486097	0.857069	0	2.29979	2.54858	0.811782	0.0992356
AGTGCACGCTTAAGAA-1	Layer3	1	1	2	2	3	3	1	1	0	1	0	0	0	AGTGCACGCTTAAGAA-1	-0.820357	-3.26484	-4.06596	-1.39292	-1.81792	1.0997	7.64333	2.26032	-4.97049	5.96136	1.76281	3.66865	5.4648	-1.29608	4.35971	3.60872	5.17974	-1.54162	3.20107	-3.10698	6.1544	-0.663754	6.61414	1.03686	3.41145	0.630886	1.20739	0.5775	0.729802	0.178476	2.90113	2.90113	0.329871	0
AGTGCGTAGCTCGTAA-1	WM	3	3	6	0	5	4	6	0	3	3	6	4	3	AGTGCGTAGCTCGTAA-1	-21.3441	-0.220717	11.335	-1.80929	3.18912	-7.59497	-8.87959	1.85653	10.7473	7.01564	-3.01078	-2.0745	-3.99351	1.68731	-9.00474	-2.41149	-9.21138	2.98171	-5.58137	-0.342358	-7.98392	1.753	-7.87196	-2.8847	2.8284	2.3593	0.500612	0.396961	0.281311	0	2.15575	1.40762	1.4466	0
AGTGCTAAACACAGCA-1	Layer3	1	3	2	3	4	3	1	1	0	1	0	0	0	AGTGCTAAACACAGCA-1	-14.8955	0.675674	-2.71164	-2.45186	0.109476	-2.0369	-1.60945	0.102614	-5.67093	7.58272	1.10338	4.87054	5.69451	-1.41889	4.2748	2.36104	6.17145	-1.90071	5.44397	-2.6422	6.10225	0.0746007	5.65827	1.62196	3.45971	0.539188	0.981117	0.584457	0.539188	0.0764068	3.18902	2.8494	0.669274	0.0764068
AGTGCTTGCACGAATA-1	Layer5	2	1	2	3	4	7	0	4	1	0	1	1	2	AGTGCTTGCACGAATA-1	9.04762	-0.542776	-0.918631	-1.78112	-0.33315	-0.831299	-1.20876	1.24796	-1.39596	8.44696	0.281366	1.25296	1.77087	1.69504	0.135551	4.8512	2.10732	-4.05796	4.6912	1.71982	4.73523	4.8842	1.30096	6.48169	3.6205	0.622217	1.90475	0.28039	1.14982	0	2.52055	2.43926	0.622217	0.562567
AGTGGCGGCAATTTGA-1	Layer4	1	2	2	4	1	3	0	2	0	0	1	1	6	AGTGGCGGCAATTTGA-1	0.533271	10.3769	-3.1362	-0.104264	-0.0610933	0.879843	3.85925	-2.70886	-2.49412	6.41225	1.35798	1.41049	3.38441	-1.4535	3.68288	3.46079	1.62715	-3.79941	3.03128	1.33014	4.60088	1.34687	4.47018	3.03426	3.56413	0.358761	1.44378	0.562595	1.18346	0	3.00589	2.65059	0.678541	0
AGTGGCGTCTGAAGGT-1	Layer3	1	1	2	3	4	3	1	1	0	2	0	0	6	AGTGGCGTCTGAAGGT-1	12.3883	-8.36002	-4.12381	-2.5803	0.140382	-1.69674	-1.32467	2.21815	-3.29559	7.98193	0.949509	3.95608	4.60158	-2.4938	3.88645	3.35803	3.85075	-2.65802	3.33156	-1.17165	4.63014	0.365817	4.23757	3.43947	3.34	0.613718	1.10271	0.554676	1.02979	0	2.82652	2.62577	0.554676	0.100669
AGTGGCTCCGTCGGCC-1	Layer5	2	2	5	1	6	7	0	0	1	6	2	1	2	AGTGGCTCCGTCGGCC-1	9.85535	10.8913	-2.92983	1.9346	1.0299	5.23344	-3.6662	-0.383366	3.13912	8.6512	0.322233	-1.40141	-1.04047	1.58523	-1.41259	6.10182	-0.440506	3.43356	-1.8377	1.35241	1.3647	5.74514	-1.16053	6.24451	3.54448	0.80203	1.81242	0.186488	0.80203	0	2.26285	2.30463	0.598859	0
AGTGGTGTTACCCGTG-1	Layer6	6	1	2	3	7	2	0	0	2	4	2	2	1	AGTGGTGTTACCCGTG-1	8.44335	-11.5323	1.96203	0.711326	1.92959	-3.54289	-7.87085	-0.91386	6.60054	7.41446	-0.484179	0.797705	-1.93613	2.2718	-4.59813	2.08729	0.46088	-0.0113882	-2.22662	1.7776	-2.98329	5.29788	-5.27611	3.8632	3.48216	1.46088	0.872791	0.420415	0.160585	0.160585	3.08666	2.81408	0.79723	0
AGTGTATTGCGCATTG-1	Layer3	1	4	2	4	1	3	1	1	0	0	1	0	0	AGTGTATTGCGCATTG-1	-3.89059	3.75636	-2.37074	-1.43792	-0.677264	1.04228	5.25371	-4.67508	-3.19348	5.99738	0.460459	4.33238	3.73417	0.243119	5.31637	1.08741	0.627715	-5.73388	3.08229	3.40272	3.68664	-1.43826	6.07025	1.13714	3.5833	0.551973	0.828195	0.603638	0.652765	0.0880882	3.18657	2.93728	0.497492	0
AGTGTGCTAAGATCGC-1	Layer1	5	1	4	3	2	5	4	5	5	5	4	6	4	AGTGTGCTAAGATCGC-1	7.07469	-6.88974	-4.11798	4.03653	-2.76573	-2.72478	2.91009	2.99006	0.150149	-0.461431	-0.0234748	-3.59923	-1.31594	-2.56658	5.97595	-8.77938	3.28612	2.79884	-1.42287	6.46796	1.07935	-8.43116	3.11191	-10.1397	2.83929	0	0.929674	0.569194	0.569194	0	3.05971	2.74535	1.72295	0.324559
AGTGTGGTCTATTGTG-1	Layer3	1	2	5	1	1	6	0	2	0	3	2	0	0	AGTGTGGTCTATTGTG-1	7.22479	3.59402	-3.54367	0.84921	0.723937	5.25096	4.89226	-1.26142	0.551406	3.41973	1.88874	-0.926087	2.05899	-1.96197	3.11385	-0.474402	-7.29054	3.334	0.50523	1.32786	2.71127	-0.757575	3.50436	-0.992308	3.26976	0.402915	0.689319	0.221614	0.402915	0	2.61393	2.95024	0.402915	0.221614
AGTTAAACACTTGCGA-1	Layer6	3	3	6	0	5	4	6	0	2	4	2	4	1	AGTTAAACACTTGCGA-1	-23.4669	3.13499	9.1978	-2.33919	3.0728	-8.65633	-8.96475	1.1924	8.76415	8.97475	-2.46158	-1.37358	-3.05028	1.40268	-6.1856	0.468909	0.855338	3.07144	-3.46398	0.792403	-4.92104	3.85721	-4.36477	2.68593	3.31247	1.77473	1.20937	0.178939	0.178939	0	2.64819	2.34233	1.01651	0
AGTTAAGCGGTCCCGG-1	Layer4	1	1	5	1	1	3	0	2	0	0	0	0	6	AGTTAAGCGGTCCCGG-1	14.4286	3.39503	-3.25251	1.54944	-0.678335	3.61013	3.46634	-1.25075	-2.08796	7.32252	1.55292	-1.31958	1.69006	-0.255919	3.5597	2.40039	0.538852	-2.59763	2.62544	-1.75364	3.41867	0.820419	4.21332	3.56983	3.48535	0.287424	1.43957	0.287424	1.20325	0.105257	2.81244	2.60584	0.441464	0.105257
AGTTAAGTCAACCGCT-1	WM	7	3	1	0	5	4	3	3	3	3	5	3	3	AGTTAAGTCAACCGCT-1	-20.4257	5.03181	12.1281	-1.79152	2.15964	-7.2866	-10.1603	2.31596	10.7572	4.83852	-4.42133	-3.84162	-7.55035	0.996557	-10.5488	-4.21182	-10.7096	1.61766	-10.8087	-2.76226	-13.1458	-1.04138	-10.2343	-6.46122	1.63224	2.89026	0.429688	0.305904	0.164604	0	1.73202	0.888471	2.18298	0
AGTTACCGCACATGGT-1	Layer3	1	1	5	1	6	6	0	2	0	2	0	0	0	AGTTACCGCACATGGT-1	16.719	-5.49958	-3.238	-0.0185055	1.29832	4.90937	4.11508	-1.57179	1.61204	4.12778	0.775858	-0.619866	2.92388	-1.44116	4.949	2.76336	1.77797	-1.72546	6.12388	-2.18203	3.75687	-0.815668	3.15379	-0.906267	3.26801	0.572806	0.229321	0.572806	0.827995	0	2.81675	2.70258	0.572806	0.229321
AGTTACTCTATCGTGG-1	Layer3	1	1	5	1	1	3	0	2	0	2	3	0	0	AGTTACTCTATCGTGG-1	4.39721	-2.71803	-3.98442	1.64247	-0.826246	4.39597	3.80719	-0.609898	-2.24201	5.97303	1.65679	-1.35187	3.00615	-1.85064	4.81605	-0.0875957	1.33704	-2.27572	4.54866	-4.52137	6.03115	-3.40567	5.70021	-0.206184	3.34903	0.704248	0.765522	0.494058	1.07051	0	3.04752	2.78545	0.412879	0
AGTTATTGAAAGGTAA-1	Layer3	4	1	0	4	3	1	2	1	4	2	1	5	0	AGTTATTGAAAGGTAA-1	7.29319	1.39471	-5.19699	-0.77657	-0.486805	0.384121	7.58893	-1.32868	-3.98416	1.50853	2.97281	4.78121	4.98162	-1.51548	7.25332	-3.29901	3.54678	-1.05983	4.11219	1.30494	2.3636	-3.78156	4.44548	-3.2861	3.32875	0.395245	1.26552	0.473707	0.3101	0.395245	3.16387	3.26602	0.677778	0
AGTTCCTACAGAATTA-1	Layer5	6	2	5	1	6	2	4	4	1	4	4	2	1	AGTTCCTACAGAATTA-1	1.99612	1.58728	-4.25708	3.07707	-0.531858	5.42921	-4.22233	-0.834364	4.48013	10.5197	0.479223	-2.80354	1.35832	2.85868	-2.32586	3.87791	0.64385	2.31126	1.59227	-2.76744	-2.18633	3.74954	-3.98027	4.83185	3.66556	0.451368	1.14397	0.250937	0.618256	0	3.21151	2.77988	0.825723	0
AGTTCCTATTTATGTT-1	Layer6	6	2	5	3	4	2	4	0	2	0	2	2	1	AGTTCCTATTTATGTT-1	16.4222	-2.26901	-4.03423	4.02867	1.14699	-2.44607	-3.97138	1.28396	5.97903	10.0441	-0.425752	-3.72662	-2.26643	0.451517	-7.08592	2.60502	-1.56803	-1.05269	-0.646156	0.356262	-3.22685	3.88223	-7.20541	4.46869	3.39249	0.927715	0.266774	0.266774	0.650884	0	3.02372	2.37805	0.650884	0
AGTTCTGCGTTGTATC-1	Layer1	5	2	4	1	2	5	5	5	5	5	4	5	4	AGTTCTGCGTTGTATC-1	11.7999	9.80652	-4.63487	4.11324	-0.872026	5.50388	2.92224	3.2364	-0.133942	-1.00661	1.4265	-3.6963	-0.733534	-2.06959	5.14035	-10.5919	2.91277	4.61312	-0.660242	5.08919	0.814136	-8.64393	2.89271	-11.1034	2.83141	0.823099	0.823099	0.823099	0	0	2.4731	2.71158	1.57539	0
AGTTGACATCGGCTGG-1	Layer1	5	1	4	1	2	5	5	5	5	4	2	6	4	AGTTGACATCGGCTGG-1	3.33399	1.52117	-4.74896	4.39278	-1.41902	5.76906	4.05028	2.87864	-0.45698	-2.02652	2.13038	-3.73002	-0.740911	-3.14132	4.6615	-8.32527	-0.212856	0.880897	-3.41554	1.83266	-0.187691	-7.87629	2.97757	-10.2576	2.73551	0.542834	0.542834	1.35674	0.542834	0	2.8249	2.6112	1.96395	0
AGTTGACGGTCCTTGC-1	Layer6	6	1	5	3	4	2	4	0	2	0	0	2	1	AGTTGACGGTCCTTGC-1	-2.37933	-6.82812	1.76935	-0.51661	2.06047	-3.312	-5.07775	1.5069	4.7949	8.86533	-0.342896	-0.358054	-1.91552	1.58467	-4.7677	2.58919	-1.7886	-1.04497	0.832371	-0.440181	-1.32923	3.5663	-7.72818	3.77254	3.50559	0.938711	0.711865	0.121973	0.328707	0	3.10926	2.88279	1.34909	0
AGTTGCTGACTGATAT-1	Layer2	4	4	5	1	3	6	0	5	5	2	0	5	5	AGTTGCTGACTGATAT-1	-4.72506	4.32017	-5.07058	0.809989	-0.297384	6.0329	6.09953	-0.628635	-0.619311	1.78727	1.87314	-1.41494	0.953668	-2.52001	6.3374	-8.56759	2.06277	-0.307404	1.71255	-3.08768	1.88053	-4.82479	3.71213	-5.43495	3.46588	0.290433	0.922881	0	0.155724	0.290433	2.87254	3.24265	0.922881	0.409132
AGTTTCGCAGGTCGGA-1	Layer3	1	2	5	4	1	3	4	5	0	0	0	0	0	AGTTTCGCAGGTCGGA-1	0.104417	8.54723	-4.03264	2.40001	-0.151111	2.73524	2.76915	-0.599392	-0.981771	5.25631	0.639898	-1.86327	-1.2275	-1.03812	3.27443	1.37103	-0.00610204	-3.20966	4.86714	0.580356	3.82925	-2.35222	4.24599	0.497359	3.4905	0.868241	1.21502	0.465363	0.781701	0	3.01348	2.69646	0.180262	0
AGTTTGCACCTGCCTC-1	Layer5	2	1	2	3	4	7	1	1	1	0	0	1	2	AGTTTGCACCTGCCTC-1	8.77559	-12.6118	0.349212	-0.993206	0.514995	-2.62187	-1.31171	0.698625	3.20066	6.97195	-0.046008	2.78495	5.24703	-1.52227	0.0975754	5.63299	-1.56347	-0.977302	4.13682	-1.85343	3.73775	4.98096	-0.260987	6.95106	3.62297	0.763692	1.87206	0.295543	0.81572	0.206394	2.68373	2.6438	0.650734	0.377391
AGTTTGGCACGGGTTG-1	Layer3	1	7	0	2	3	6	2	2	0	0	0	0	0	AGTTTGGCACGGGTTG-1	-16.2121	16.6069	-4.02073	-1.51512	-2.13926	2.86762	7.15073	-0.0727558	-5.1245	4.87738	2.63211	2.34501	2.9026	-0.289174	6.87387	0.691852	0.270669	-4.80243	5.01141	-3.64123	6.1076	-1.82809	5.98831	-0.65093	3.37291	0.530458	0.979007	0.36278	0.717628	0.161207	3.01207	2.94536	0.580636	0
AGTTTGGCCAGACCTA-1	WM	3	3	6	0	5	4	6	3	3	6	6	4	3	AGTTTGGCCAGACCTA-1	-17.4504	3.92925	9.68764	-2.28194	1.53778	-7.04861	-9.68249	0.204764	10.1892	7.2752	-3.65617	-1.27268	-7.01668	2.04545	-8.45396	-1.39462	-2.01371	2.34043	-6.87472	-0.423545	-8.64249	1.1663	-6.67785	-2.52329	2.66274	2.62019	0.335095	0.585644	0.335095	0	1.78774	1.47788	1.52228	0
ATAAACCATTGGACGG-1	Layer1	5	1	4	5	2	5	5	5	5	5	4	6	4	ATAAACCATTGGACGG-1	-0.946504	-8.60068	-4.60751	4.77698	-3.18571	-2.64538	3.79609	2.95805	-0.853509	-2.30158	1.8386	-3.85298	-0.917406	-3.12246	4.46867	-8.86856	2.90385	3.20506	-2.29006	6.16959	-0.437335	-9.14932	3.54461	-11.2588	2.75644	0.389066	1.34901	0.389066	0.668446	0.389066	2.25767	2.25767	1.75025	0
ATAAACGGACCCGTAA-1	Layer6	6	4	5	0	4	2	4	0	2	6	2	4	1	ATAAACGGACCCGTAA-1	-5.22352	0.738643	10.5558	-0.397895	3.0668	-7.6728	-6.76231	1.63563	8.44693	9.42002	-1.56325	-1.20048	-3.28324	0.908926	-7.38174	1.82122	-2.2836	1.98135	-2.09355	2.68198	-4.67187	3.62222	-6.63541	2.10851	3.13653	2.27092	0.184031	0.184031	0.592338	0	2.3316	2.18381	1.61762	0
ATAAACGTTGCACCAC-1	Layer3	4	1	0	3	3	1	2	1	4	1	3	0	0	ATAAACGTTGCACCAC-1	11.4646	-1.58176	-6.16646	-0.736984	-2.67339	0.805488	8.15248	0.861242	-5.94431	1.9747	3.39565	4.28341	4.55785	-3.45249	7.49528	-1.91115	5.6839	-0.969584	2.73304	-4.26982	4.15536	-4.09465	5.28084	-2.48493	3.25876	0.238994	1.1505	0.307456	0.593279	0	2.97236	3.03485	0.815305	0
ATAAAGGCTCGGTCGT-1	Layer6	6	4	5	1	6	2	4	0	2	5	2	4	1	ATAAAGGCTCGGTCGT-1	4.40861	-8.61337	-3.60007	4.16605	1.71457	6.38579	-5.29027	-1.16969	6.17283	10.9161	-0.525931	-2.9382	-1.50181	-0.0317668	-5.45511	1.16151	1.90411	3.46011	-3.34163	1.51879	-4.08129	3.6749	-5.25837	4.58526	3.28211	1.36034	1.1006	0	0.637393	0	2.79601	2.47834	1.02356	0
ATAAAGGTCAAGTACG-1	Layer3	4	2	0	2	3	6	2	1	4	2	3	0	0	ATAAAGGTCAAGTACG-1	1.08576	10.1193	-5.00824	-1.36142	-2.0085	1.97078	7.3749	-1.35806	-4.26719	3.23411	2.181	4.44604	4.99078	-1.7657	6.25258	-0.417331	3.3346	-2.89389	3.67518	-4.44634	6.33246	-4.4954	7.00365	-1.54494	3.38494	0.321324	0.922596	0.38777	0.450075	0.0905153	3.00257	3.06635	0.450075	0
ATAAATATTAGCAGCT-1	Layer5	6	1	2	1	6	2	0	0	1	6	1	1	1	ATAAATATTAGCAGCT-1	5.05982	-0.425459	1.48712	0.931969	1.91725	6.01646	-3.39249	-2.31646	3.89008	10.6883	-0.0850264	0.533964	-1.92614	1.88013	-2.62483	3.68556	-2.44139	0.232825	3.88068	2.87139	1.86882	4.81044	-4.15757	3.88253	3.55731	0.964061	1.13431	0.396557	0.679755	0	2.94485	2.63753	0.679755	0
ATAACGCCGGAGGGTC-1	Layer5	2	1	2	4	1	7	0	4	1	0	0	1	2	ATAACGCCGGAGGGTC-1	7.07268	-6.09503	-0.839795	-0.394672	-1.17976	3.07133	3.25498	-3.73219	0.440242	10.8582	1.09498	1.48258	2.2292	1.89268	-1.28861	5.33308	0.449856	-2.52736	4.57984	0.75806	3.41366	4.24241	0.269697	5.96172	3.53832	0.579295	1.93758	0.445043	1.0274	0.10626	2.67093	2.35418	0.852429	0.445043
ATAACGGAGTCCAACG-1	Layer5	2	3	2	4	7	7	6	4	1	0	1	1	2	ATAACGGAGTCCAACG-1	-15.7732	4.78053	0.664149	0.19817	0.336751	0.140534	-9.60275	-0.40321	-0.219726	11.4108	-2.87881	-0.297535	2.82112	2.03281	-1.29092	6.25932	-2.3039	-3.21254	1.80535	1.63259	2.45363	5.30866	-1.19653	5.87073	3.64986	0.841784	1.60171	0.285273	0.285273	0	2.77388	2.41894	0.402252	0.152775
ATAAGGTGGAGAACAT-1	Layer6	6	1	2	3	4	2	1	0	1	1	1	2	1	ATAAGGTGGAGAACAT-1	2.05224	-7.42487	1.23276	-0.738968	0.141376	-1.26996	-1.04792	0.169311	4.05016	8.40026	-0.152	2.45091	-1.84584	2.80755	-3.70409	4.22065	5.5074	-0.990906	3.27553	1.44397	0.366592	4.09357	-3.89111	4.69002	3.64619	0.549237	1.04022	0.115102	1.16183	0	3.07906	2.48315	0.681028	0.218313
ATAAGTAGGATTCAGA-1	Layer3	1	1	0	2	1	6	2	1	0	1	3	0	0	ATAAGTAGGATTCAGA-1	17.498	3.5701	-3.9287	-1.03288	-1.09219	1.31342	6.5607	-2.65053	-2.88323	4.81147	2.12372	3.80237	4.85697	-1.54398	6.01671	0.127259	4.82115	-3.10784	2.02141	-4.11269	6.25372	-3.97459	6.71007	1.19933	3.41016	0.448856	0.842376	0.712272	0.507383	0	3.01338	2.98515	0.882236	0
ATAAGTAGGGCGACTC-1	Layer3	1	1	0	2	3	6	1	1	4	0	0	0	0	ATAAGTAGGGCGACTC-1	0.883354	-6.55824	-3.45183	-2.43416	-3.26694	3.43905	8.29234	2.19513	-6.80014	6.2345	1.8909	2.93598	4.5221	-2.19999	6.58561	0.345925	0.254923	-3.28568	4.40164	-4.17626	5.92281	-1.26329	5.3792	-1.44771	3.31396	0.425187	1.16559	0.632934	0.951514	0	2.86303	2.89283	0.584902	0.162651
ATAAGTTACCGCGACG-1	WM	3	6	6	0	5	4	6	3	2	6	6	4	1	ATAAGTTACCGCGACG-1	-10.4902	-17.4535	11.187	-0.874486	3.31208	-8.12419	-8.53825	0.894019	10.354	9.20985	-3.13305	-2.55331	-4.82018	1.52406	-7.75941	-0.609918	-1.98941	3.07907	-6.47427	-0.507851	-7.51985	2.39914	-5.63899	0.709337	3.03743	2.39112	0.551146	0.313072	0.551146	0	2.16562	2.18648	1.61816	0
ATAATACCGTTAGCCG-1	Layer2	4	1	5	1	7	6	5	2	5	5	2	5	5	ATAATACCGTTAGCCG-1	4.91391	1.82941	-3.57635	3.78216	-0.344528	5.96517	-5.9204	-1.0478	-0.361827	1.40032	1.58254	-2.61654	0.293164	-2.02775	6.31308	-8.61129	3.51369	2.59839	-1.41318	1.37112	1.52626	-4.61453	3.51393	-6.37846	3.18052	0.314043	0.745193	0.169299	0.552677	0	2.90912	3.2255	0.829129	0
ATAATAGCTGTTGAAT-1	Layer6	6	2	2	3	4	2	1	0	2	1	2	2	1	ATAATAGCTGTTGAAT-1	-2.00788	9.18662	0.0914653	-0.951738	-2.60296	1.49206	-1.85071	-0.131137	5.7482	9.53752	0.709292	1.00401	-1.8937	2.04571	-7.30709	1.99909	3.09263	-0.524614	-2.6158	-0.307621	-3.55918	4.82342	-7.19852	3.14439	3.43983	1.26307	0.565814	0.226041	1.02079	0.410289	2.86139	2.57825	1.26307	0
ATAATAGTGTAGGGAC-1	Layer3	1	1	0	1	1	6	0	2	0	4	1	0	0	ATAATAGTGTAGGGAC-1	10.4671	-3.1066	-3.78951	0.00486139	0.417334	4.51552	5.44173	-1.25219	-0.339009	3.50169	1.78064	0.0658399	3.05832	-1.72754	3.27644	-0.127157	2.49563	0.57441	1.70945	1.54202	6.71826	-1.08839	6.86796	0.626369	3.24928	0.633773	1.25467	0.258435	0.366276	0	2.78424	2.85458	0.463612	0
ATAATCTTGGAGAACC-1	Layer5	2	1	2	3	4	7	2	4	1	2	0	1	2	ATAATCTTGGAGAACC-1	9.00036	-12.1885	-0.0950164	-1.90525	1.01314	-2.22886	-1.6615	1.56579	1.56523	7.27387	1.37705	4.78697	2.62762	3.35182	1.74294	5.61985	0.255671	0.0206427	2.1168	-0.477142	3.90336	6.03681	-0.0326808	7.30339	3.63089	0.838275	2.16014	0.339188	0.838275	0	2.22765	2.61885	1.03572	0.408633
ATAATTAGCTAAGTAG-1	Layer6	6	4	2	3	4	2	1	1	2	1	0	2	1	ATAATTAGCTAAGTAG-1	-1.61236	-5.79338	1.3285	-0.402955	1.32739	-1.93344	-1.13823	-0.0973849	4.56835	8.71948	0.781002	4.02923	5.39721	-1.13939	-4.23867	3.06989	2.9119	-0.522383	2.36998	-1.01358	-1.26043	3.4849	-7.80293	3.64924	3.51028	0.570835	0.495582	0.228395	0.120704	0	3.11016	2.89385	1.37389	0
ATACAGGCCCTCCAAT-1	Layer5	6	1	2	3	4	7	1	4	1	2	1	1	1	ATACAGGCCCTCCAAT-1	8.51013	-14.0171	0.310123	-1.71998	1.02996	-2.35803	-1.7793	1.12931	3.84539	7.03076	0.159971	2.21242	2.49574	3.45607	-1.4908	4.95435	0.78061	-1.11788	1.24524	2.00663	1.91546	5.73244	-2.1667	5.32765	3.65949	0.821597	1.02381	0.226997	0.637576	0	3.14834	2.67455	0.637576	0.226997
ATACCACGGGCAACTT-1	Layer5	6	1	2	4	6	7	6	4	1	2	1	1	2	ATACCACGGGCAACTT-1	-4.31773	-12.1267	9.05503	-2.44686	3.60711	-8.69902	-6.17591	-1.11505	2.43138	9.56038	-0.491296	-0.211896	2.00364	2.62498	-1.61585	4.13005	1.12573	-2.08119	-0.0776418	1.63797	1.03047	5.46879	-1.73474	5.52074	3.36832	0.885933	1.06482	0.388714	0.745988	0	2.89607	2.49199	1.00868	0.275145
ATACCAGCAAATTGCT-1	Layer2	4	2	0	1	3	1	0	6	4	2	1	5	0	ATACCAGCAAATTGCT-1	8.83479	6.50594	-5.49972	-0.414245	-1.00828	4.64763	7.2908	-1.10653	-2.71626	1.30959	2.37671	1.65966	1.78969	-3.17551	6.74229	-2.22338	2.88423	-1.8707	2.00455	2.7199	1.78836	-3.71417	5.45348	-2.9636	3.48695	0.376387	0.863325	0.475829	0.376387	0.141792	2.82394	3.26911	0.796919	0
ATACCAGGCTAATAGA-1	Layer3	4	2	0	1	1	6	0	2	4	1	0	0	0	ATACCAGGCTAATAGA-1	10.5103	13.5831	-4.63814	-0.910817	-0.420131	4.9316	6.61907	-3.61296	-1.9824	2.40175	2.3277	0.977715	3.45312	-1.20019	6.01666	-1.64169	3.55129	-0.300145	1.99737	-1.50019	5.16837	-2.61789	7.15219	-1.98405	3.45924	0.419969	1.08424	0.714824	0.714824	0.122641	3.06736	3.26009	0.419969	0
ATACCAGGTGAGCGAT-1	Layer1	5	5	4	5	2	5	5	5	5	5	4	6	4	ATACCAGGTGAGCGAT-1	-2.21871	-15.3469	-5.42782	4.41305	-1.75518	5.84874	4.76724	2.59359	-1.54344	-0.90434	2.11649	-3.50934	-0.322948	-3.09975	4.1644	-10.3092	2.78911	4.76525	-2.60061	6.4501	-0.0826001	-9.65235	4.5133	-11.9137	2.92615	0.640667	0.914787	1.38441	0.469064	0	2.95773	2.38649	1.80619	0
ATACCTAACCAAGAAA-1	Layer6	6	2	2	3	4	2	0	0	2	6	0	2	1	ATACCTAACCAAGAAA-1	15.3853	-2.81552	1.12945	-0.93563	1.42487	-2.76744	-1.73129	0.409733	4.94698	8.44492	0.000698339	1.26861	-1.42362	2.34019	-5.54952	2.90187	-3.0611	1.97803	2.28689	-0.104865	-0.557141	3.75873	-6.96577	4.49051	3.63146	0.996998	0.825315	0.355948	0.691935	0	3.04899	2.657	0.537987	0.133229
ATACGCCGATCTACCG-1	Layer1	5	2	5	1	2	6	5	5	5	5	4	6	4	ATACGCCGATCTACCG-1	1.12672	-1.59301	-4.79413	3.39918	1.65104	5.54224	2.8653	2.59913	1.9666	0.57893	1.08253	-3.73313	-1.09312	-2.48769	6.04537	-9.58323	2.89955	4.82376	-2.44401	5.86765	-0.414502	-8.723	3.12884	-8.34208	3.21808	0.447399	1.09019	0.613215	0.447399	0	2.61706	2.55327	0.879874	0
ATACGCCGGCGAAACC-1	Layer5	2	2	2	4	1	2	1	4	1	2	1	1	2	ATACGCCGGCGAAACC-1	0.412619	10.1651	1.0026	-0.481334	0.0717974	1.11063	5.36284	-4.30543	0.658939	10.3488	1.20465	4.90882	2.98128	2.87472	-2.36552	4.97227	1.7215	-2.73026	4.21091	3.3442	3.07057	6.29557	0.861141	7.47781	3.66483	0.650685	1.98834	0.453006	0.912237	0	2.72954	2.57629	0.815662	0.206374
ATACGGAACGTCGTTT-1	WM	3	5	1	0	5	4	6	3	3	3	5	3	3	ATACGGAACGTCGTTT-1	-4.72694	-13.8667	10.3326	-2.07098	1.30548	-6.24139	-9.54468	2.9165	11.3758	4.4372	-3.85095	-2.23872	-6.89355	2.24715	-10.8659	-5.30379	-8.89118	3.08441	-9.36691	-3.04257	-12.2508	-1.38258	-9.58046	-6.55458	2.22218	2.87793	0.394717	0.149559	0.394717	0	1.51492	0.828802	2.09164	0
ATACGGGTTTCGATTG-1	Layer5	2	2	2	3	1	7	0	4	1	5	1	1	2	ATACGGGTTTCGATTG-1	2.34225	10.0856	-1.53963	0.592671	-0.255921	-3.10979	4.21413	-3.33905	-2.42236	9.85895	0.173837	2.12441	2.32147	1.72008	0.301071	7.91603	1.87776	3.4389	2.42708	0.757191	3.25194	5.75904	0.102735	6.79266	3.63661	0.534704	2.1128	0.183973	0.881237	0	2.47714	2.60439	0.838499	0.408765
ATACGGTGAAGATGCA-1	Layer4	1	1	2	1	4	3	0	2	1	2	0	1	6	ATACGGTGAAGATGCA-1	12.2387	-8.8161	-1.95927	-0.732684	1.79226	4.06079	-0.495538	1.36211	1.59434	6.37242	0.142214	0.37169	1.20062	-0.0442284	1.80839	5.16585	2.14466	-1.1484	5.86205	-2.34718	4.90574	1.1264	2.04049	5.08005	3.41462	0.756582	1.5082	0	0.86807	0	2.82338	2.4252	0.48755	0
ATACGTACTTAGCCAC-1	Layer5	2	1	2	3	4	7	1	1	1	6	2	1	2	ATACGTACTTAGCCAC-1	8.79244	-14.32	-1.11924	-1.9994	1.93799	-1.19464	-2.59368	1.46239	2.65535	6.78204	-0.596976	1.87854	4.24954	-0.430201	1.83252	6.09668	-2.26789	2.02024	-2.60676	-0.198395	1.77141	6.47263	0.90144	7.04483	3.67979	0.490671	1.8702	0.423857	0.81838	0.10036	2.4381	2.56763	0.553299	0.352258
ATACGTCCACTCCTGT-1	Layer4	1	1	2	2	4	3	1	2	0	0	4	0	6	ATACGTCCACTCCTGT-1	15.3747	-4.5937	-3.14743	-1.77016	-1.77319	1.80702	0.0100699	0.901408	-0.215225	6.57117	0.0294441	2.4241	2.04727	0.124508	4.61479	3.00888	-0.980517	-3.54828	-0.112641	5.68751	3.22534	1.22599	3.94433	4.58081	3.53347	0.61778	1.12802	0.0907347	1.18769	0	2.74288	2.45424	0.715282	0.173917
ATACGTTATGCACGGA-1	Layer6	6	1	2	3	4	2	1	0	2	2	1	2	1	ATACGTTATGCACGGA-1	2.33944	-7.22371	1.71239	-0.327806	0.318997	-1.79281	-1.72065	-0.314868	4.8185	8.54833	-0.416485	3.03863	-2.1674	2.76748	-4.54939	3.26739	-0.664411	0.206681	0.07736	0.925803	-2.20856	4.77719	-7.8276	3.66199	3.43372	0.551059	0.632392	0.137165	0.365374	0	3.13138	2.84328	1.37127	0
ATACTACCCGTACCAC-1	Layer3	4	1	0	3	3	1	2	1	4	1	0	0	0	ATACTACCCGTACCAC-1	0.297565	-8.18594	-6.22761	-1.93831	-2.10012	-0.341309	7.92877	1.9874	-6.92911	3.57284	3.11752	4.74002	5.27799	-2.61934	8.45015	-1.72797	6.86482	-1.93234	5.0883	-3.9469	4.69656	-4.43146	5.11675	-2.43927	3.22781	0.401706	1.00441	0.401706	0.55478	0.0791765	2.98914	2.97662	0.804658	0
ATACTAGCATGACCCT-1	Layer5	2	2	5	4	1	7	0	2	1	0	3	1	2	ATACTAGCATGACCCT-1	5.15967	11.5023	-1.6901	1.18789	0.115837	4.56439	2.83687	-0.920275	0.0110743	11.1206	1.15794	-0.74833	1.89713	1.64285	-0.500881	5.23118	-0.906829	-2.02964	4.4328	-5.38893	3.7664	3.87005	-0.228104	5.8677	3.63397	0.586616	1.90878	0.148057	0.148057	0	2.17695	2.12114	0.822696	0
ATACTCTCGCCACTCT-1	Layer1	5	5	4	5	2	5	5	5	5	5	4	6	4	ATACTCTCGCCACTCT-1	-0.967667	-21.3158	-5.08342	4.43914	-1.78107	6.22485	3.7138	3.06174	-0.202329	-2.33597	1.79463	-4.03648	-0.577268	-2.7519	4.36631	-8.61085	3.65408	3.40927	-2.2589	6.55179	-1.01704	-8.61368	3.1254	-10.5819	2.8071	0	0.417872	1.12327	0.417872	0	2.67324	2.70842	2.17258	0
ATACTGCCTTACACCG-1	Layer5	2	1	2	3	4	3	1	4	0	2	0	1	6	ATACTGCCTTACACCG-1	10.9539	-13.7467	-0.800306	-2.04277	1.25187	-1.04163	-1.801	1.76738	-4.02121	9.06726	0.983507	3.34748	3.67286	1.59669	2.84044	4.03767	2.79339	-2.68871	4.88888	-1.48591	4.99986	2.96871	2.525	4.85954	3.67344	0.644174	1.38997	0.337872	1.55142	0	2.69241	2.33656	0.471841	0.263495
ATACTTGTTCTCGAGC-1	Layer3	1	1	4	2	6	6	5	2	0	4	2	0	0	ATACTTGTTCTCGAGC-1	9.88193	-9.72109	-4.54761	4.36288	-3.48276	-2.03651	-3.58481	1.1478	1.91348	4.74318	-0.128774	-3.20368	1.89965	-1.86011	4.27392	2.97607	1.61467	1.36105	-2.60378	1.80543	3.3188	-0.461926	4.07861	0.425858	3.43465	0.981259	1.31108	0.485772	1.0565	0	2.9071	2.76013	0	0
ATAGACAACGGGACCT-1	Layer4	2	1	2	4	1	7	1	1	0	0	1	1	2	ATAGACAACGGGACCT-1	0.575017	-10.2773	-1.29011	-0.981523	-0.156276	0.358221	4.0467	-4.06837	-2.16822	8.82788	1.25429	4.28057	3.44743	1.57019	1.46105	3.48912	1.32364	-4.71993	5.24742	2.52667	4.10183	1.96073	2.28356	5.53262	3.49728	0.773308	1.38182	0.41781	1.24228	0	2.64585	2.21577	0.230569	0
ATAGACGAAGAGAAAG-1	Layer6	6	5	5	1	6	2	4	0	2	6	2	2	1	ATAGACGAAGAGAAAG-1	-2.38777	-15.1322	1.03467	0.982467	1.75926	6.18829	-5.28309	-1.73086	4.32422	11.7459	0.061327	-1.33538	-0.752539	0.287832	-3.47636	2.92988	-2.29291	3.40839	-0.734403	0.925881	-1.54179	4.30895	-6.84179	4.94785	3.43827	0.639241	0.91298	0.261092	0.467935	0.261092	2.83971	2.48814	1.12766	0
ATAGAGTACTGGGACA-1	Layer5	2	1	2	4	1	7	0	2	1	0	1	1	2	ATAGAGTACTGGGACA-1	7.9515	-12.9171	-1.62874	0.305254	0.801322	1.03275	4.87826	-2.01782	1.09327	9.81529	1.36211	-0.509797	1.0969	0.0652182	0.598666	7.24741	-0.995111	-3.66422	3.29061	2.09991	3.74822	4.70736	1.65587	6.98247	3.66866	0.469214	1.69206	0.113103	1.14913	0	2.3702	2.44563	0.608805	0.39136
ATAGAGTTATCAACTT-1	Layer4	2	4	2	4	1	3	0	2	0	2	1	0	6	ATAGAGTTATCAACTT-1	-5.50533	4.8796	-1.86592	-0.307594	-0.484989	1.0973	3.80321	-4.00801	-2.36607	7.80276	0.650812	1.33885	2.73178	0.793931	1.52214	3.50637	1.9407	-2.52944	4.20385	1.58748	3.86888	0.949869	2.62848	5.09175	3.54405	0.767273	1.10502	0.253456	1.39351	0	2.7452	2.26739	0.455488	0.134737
ATAGATTTGCAGTCGG-1	Layer2	4	2	5	2	3	5	0	5	6	1	2	5	4	ATAGATTTGCAGTCGG-1	5.8439	4.39891	-5.65591	3.0627	-1.79477	5.41038	5.31642	1.7497	-3.18336	-0.0695566	2.36262	-1.2037	2.05591	-2.66838	7.28924	-5.71943	4.06691	1.95572	-2.09184	3.12144	1.46085	-6.56014	3.49325	-6.94979	3.19311	0.375106	0.923128	0.474282	0.474282	0.141252	2.94728	3.20549	0.923128	0
ATAGCAACTAGGGAAG-1	Layer3	1	1	0	2	3	6	2	1	4	1	3	0	0	ATAGCAACTAGGGAAG-1	7.44115	-13.6089	-3.87056	-2.37859	-3.24814	2.57403	8.83943	1.00034	-7.10783	6.31239	2.09257	4.73311	5.47821	-1.38326	7.59198	0.36733	6.58976	-2.34402	3.7323	-4.46854	5.65444	-1.64137	6.04927	-0.650829	3.28409	0.663116	1.15181	0.385545	0.663116	0.248616	2.9478	2.98652	0.319422	0
ATAGCCTCAGTACCCA-1	Layer2	4	1	5	5	3	6	5	6	5	5	4	5	4	ATAGCCTCAGTACCCA-1	9.24971	-6.0515	-4.51364	2.97432	-2.18392	5.59875	6.50483	1.71425	0.213347	1.16788	0.535481	-3.09089	1.76857	-4.1631	6.30535	-8.75535	5.20478	2.01692	1.26713	-2.90669	1.49861	-7.73605	3.17704	-7.43472	3.16679	0.170856	0.65835	0.556916	0.556916	0	2.84548	2.99597	0.984653	0
ATAGCTGCTCTTGTTA-1	Layer1	5	1	4	3	2	5	5	5	5	4	4	6	4	ATAGCTGCTCTTGTTA-1	9.53355	-6.11059	-3.68072	4.41016	0.0486646	-2.86013	2.14339	3.16345	0.077198	0.0188111	-0.145122	-3.92757	-1.38561	-1.55526	6.18591	-8.77846	2.5171	2.74927	-2.02283	5.01051	1.31293	-8.23531	3.20655	-7.70952	3.14471	0.229755	0.709593	0.709593	0.573729	0	2.86395	2.84911	0.935994	0
ATAGGAATCTAAGCTT-1	Layer1	5	1	5	2	3	5	5	5	6	5	4	6	4	ATAGGAATCTAAGCTT-1	13.5943	-10.9002	-5.71861	4.2586	-3.16691	4.54186	5.40085	2.25361	-5.47882	-1.65195	2.48002	-2.26324	-0.0606506	-3.35196	5.84104	-7.20801	3.11794	5.27073	-2.79114	6.38987	-0.297055	-8.0902	2.19628	-9.41258	2.85037	0.67798	0.574316	0.67798	0.177291	0.177291	2.7686	2.7314	1.50221	0
ATAGGCGGCTATAGAA-1	Layer6	3	1	6	0	7	4	6	0	2	4	6	4	1	ATAGGCGGCTATAGAA-1	0.99263	-8.61392	11.4804	-1.10024	3.65776	-7.94825	-6.39422	-0.790622	8.94335	8.46001	-2.16902	-2.25271	-2.39109	-0.148969	-5.99967	0.513162	-0.202106	1.07022	-4.2908	-0.219456	-5.90563	3.68941	-5.99854	2.8072	3.33593	1.99236	1.02	0.22579	0.22579	0	2.96999	2.33916	0.924208	0
ATAGGCTAGCTTCGCA-1	Layer3	1	2	5	4	1	3	0	1	0	2	0	0	0	ATAGGCTAGCTTCGCA-1	15.6149	-2.39869	-3.33409	0.426348	-0.627695	2.58103	3.88217	-1.99765	-2.88142	6.04586	1.77251	0.707479	4.18261	-1.72136	4.55416	2.13665	3.18674	-1.46818	4.5849	-3.49607	6.32727	-1.23086	5.58106	1.22405	3.39462	0.7189	1.1743	0.422707	0.947116	0	2.91022	2.72158	0.505376	0
ATAGGGATATCCTTGA-1	Layer5	2	1	2	4	1	7	1	4	1	0	1	1	2	ATAGGGATATCCTTGA-1	9.42628	-0.440239	-0.00305022	0.275724	0.36516	0.562294	5.46121	-4.87437	-1.11384	10.552	0.799258	2.12819	2.9644	2.37372	-1.24554	6.02446	-1.22714	-2.7818	1.72572	1.60892	2.8805	5.11117	0.635461	6.4698	3.72523	0.661542	1.9372	0.661542	0.811095	0.145222	2.27753	2.38386	0.941164	0.384506
ATAGGTTGGGCAGATG-1	Layer6	6	3	2	4	6	2	6	0	2	0	1	2	1	ATAGGTTGGGCAGATG-1	-15.4114	2.7323	2.13455	0.309552	-2.9064	-2.08955	-7.76604	-0.11757	2.5525	11.8915	-1.04191	1.51156	-2.82732	2.40065	-5.13234	4.23159	-1.84645	-0.959784	1.31107	2.20708	-0.959958	4.87818	-5.99079	3.91208	3.65618	0.984374	1.15656	0.154962	0.407357	0.154962	3.02582	2.37226	1.04512	0
ATAGTCTTTGACGTGC-1	Layer3	4	2	5	2	1	6	0	5	4	4	0	0	0	ATAGTCTTTGACGTGC-1	13.3307	9.8273	-4.7271	2.4477	-1.26671	3.89193	4.7373	0.489841	-2.6894	2.84297	2.08535	-1.13007	-0.0398182	-2.84352	6.59304	-2.33816	0.338307	0.933559	3.84283	0.140152	3.85971	-2.10921	6.44213	-1.97973	3.25846	0.535214	0.92964	0.463637	0.111514	0.111514	3.0856	3.15836	0.66462	0
ATAGTGAAGCGTTCTC-1	Layer6	3	3	6	0	5	2	6	0	2	6	2	4	1	ATAGTGAAGCGTTCTC-1	-16.7958	3.1768	11.5005	-0.447366	2.24541	-7.90643	-8.59305	1.74213	8.41002	10.0218	-3.6046	-2.37413	-3.85205	1.42067	-7.17218	0.339324	-2.79303	2.50846	-3.5745	1.80351	-5.55064	2.87419	-6.8655	2.51916	3.11235	2.13899	1.01082	0	0	0	2.65562	2.19614	1.17781	0
ATAGTTCCACCCACTC-1	Layer3	1	1	2	3	3	3	1	1	0	1	0	0	0	ATAGTTCCACCCACTC-1	14.5167	-4.42084	-3.61262	-1.9241	-0.450031	-0.278836	8.82683	-1.3093	-5.67417	6.86472	1.04332	4.78606	4.65022	-0.701144	5.69848	1.21166	6.52861	-1.35788	3.62918	-1.68059	5.76557	-0.860733	6.54134	1.09626	3.46004	0.544757	1.10248	0.149222	0.895426	0.279041	3.11995	2.97078	0.754485	0.149222
ATATAAAGCGCTCGTG-1	Layer6	6	2	2	3	4	2	1	1	2	4	0	2	1	ATATAAAGCGCTCGTG-1	-2.30587	8.0929	1.63194	-0.707036	1.95635	-2.7681	-2.74747	1.38774	4.65871	7.83024	-0.41821	2.10138	-1.86917	2.724	-5.25523	2.85012	-0.489064	0.648198	1.65716	-0.848439	-1.39277	3.50889	-7.81703	4.38535	3.48666	0.972144	0.640017	0.26147	0.852187	0	3.05266	2.59539	0.715853	0.139256
ATATAAATGTAGCTGC-1	Layer5	2	1	2	3	4	7	1	4	1	0	1	1	2	ATATAAATGTAGCTGC-1	10.281	-13.0008	-0.137979	-1.90537	1.67301	-1.23466	-2.55347	1.70722	3.57394	6.83782	0.988508	2.64732	2.13833	3.50459	1.32403	5.54678	-2.22865	-0.543205	5.16358	1.66227	3.33707	4.22353	-1.13745	5.81294	3.66583	0.856922	1.69332	0.553644	0.803183	0	2.82005	2.53265	0.907921	0.314658
ATATAACACGGGCGCA-1	Layer3	1	4	5	3	3	6	0	1	6	6	3	0	0	ATATAACACGGGCGCA-1	-4.94417	0.603865	-3.06436	-2.15115	-1.27162	-2.30352	7.82211	3.0367	0.0202895	6.13465	1.83217	-1.04432	4.48171	-2.86979	8.14997	-4.63953	-3.31312	1.76336	2.5369	-4.14324	5.02819	-0.756329	5.01882	-0.820678	3.39688	0.217216	1.15799	0.395566	0.678262	0.217216	2.961	2.89614	0.678262	0
ATATACGCTCGTGACG-1	Layer3	4	2	0	3	3	1	2	1	4	1	0	0	0	ATATACGCTCGTGACG-1	1.03232	-2.35268	-6.61637	-1.98964	-0.900802	-1.32878	8.94621	0.0620838	-7.14694	2.04636	2.27772	5.07758	5.4021	-1.75687	7.9289	-2.92704	6.73628	-2.23887	3.96001	-2.14748	5.44198	-2.41296	5.48356	-3.53477	3.44107	0.422367	1.07401	0.300386	0.233319	0.300386	3.1349	3.28664	0.876101	0
ATATAGAGTATTGGTC-1	WM	7	3	1	0	5	4	3	3	3	3	5	3	3	ATATAGAGTATTGGTC-1	-26.8319	5.98297	11.1641	-1.5438	2.16497	-7.27066	-11.1216	1.6581	12.5514	3.09746	-5.36304	-2.65746	-7.63037	2.02755	-10.9997	-5.72596	-9.04237	2.92648	-9.95159	-2.75044	-12.1508	-0.944623	-9.42534	-7.34166	2.32173	3.07037	0.432291	0.307869	0.307869	0.165736	2.54294	1.30939	1.30939	0
ATATCAACCTACAGAG-1	Layer3	1	1	0	2	3	6	2	1	4	1	0	0	0	ATATCAACCTACAGAG-1	4.03724	-3.13636	-3.6207	-2.31174	-3.30851	3.11728	8.89548	1.79613	-6.67598	6.21099	1.87285	4.31979	5.64121	-1.60973	6.37719	1.4318	6.11516	-1.60557	3.68119	-3.27994	5.92767	-1.55605	6.18062	-1.14364	3.39352	0.28148	1.02532	0.594831	0.638689	0.218185	2.92945	2.89859	0.54896	0.0781385
ATATCAATTCCAGCCT-1	WM	3	3	6	6	7	4	3	3	3	4	5	4	3	ATATCAATTCCAGCCT-1	-21.7775	1.86339	11.7228	-1.80359	-0.160078	-4.34084	-8.67553	1.07289	9.8956	5.06464	-1.31329	-3.54259	-7.17768	0.997763	-7.83534	-2.86544	0.990755	2.80151	-9.71201	-0.518962	-10.1424	0.542945	-7.57632	-3.32427	2.95296	2.25934	0.408471	0.408471	0.224948	0	1.91721	1.25919	1.32836	0.224948
ATATCGGTAGGGAGAT-1	Layer3	4	1	0	2	3	6	2	1	4	1	0	0	0	ATATCGGTAGGGAGAT-1	2.27238	-5.80158	-4.22395	-2.35371	-2.55636	1.66869	7.73468	1.51147	-6.94742	5.07088	2.44893	4.45295	3.02152	-4.84491	8.2681	-1.28096	6.78257	-2.1105	4.06055	-2.34317	5.47128	-3.2559	6.30272	-2.56722	3.30045	0.642307	0.886393	0.602012	0.318714	0.37186	3.03225	2.89266	0.916864	0
ATATCGTGCCAGACCC-1	Layer3	4	2	0	2	3	6	2	1	4	2	0	0	0	ATATCGTGCCAGACCC-1	1.83824	8.50366	-5.57212	-1.37635	-2.79858	1.54001	9.23711	-0.0345423	-4.44169	2.6035	2.63614	3.81194	3.02654	-3.90006	7.14392	-1.45515	1.18348	-2.17873	4.55036	-4.43967	4.93047	-3.37418	6.44612	-3.51566	3.43112	0.537763	1.19234	0.707392	0.440775	0.333361	3.15922	3.20518	0.667605	0
ATATCGTTCCTCGAAC-1	Layer3	1	1	2	3	4	3	1	1	0	1	0	0	0	ATATCGTTCCTCGAAC-1	1.67685	-7.57402	-3.31706	-1.91144	-1.10066	-0.163108	-0.599489	1.80699	-5.87435	7.47639	1.23475	3.5918	5.13889	-1.6459	5.08351	1.86063	4.32252	-2.83809	5.03703	-3.33609	6.349	-1.075	6.21954	1.23468	3.49491	0.590405	1.17964	0.279061	0.715952	0.279061	3.20839	3.07273	0.754527	0.0773979
ATATCTCCCTCGTTAA-1	Layer4	1	2	2	4	1	3	0	2	1	1	0	1	6	ATATCTCCCTCGTTAA-1	8.41202	9.5702	-2.55877	-0.691849	-0.20816	2.7514	4.22226	-3.91865	-1.74454	6.86595	1.06851	1.38636	2.89023	0.0147583	1.49088	4.89707	6.26419	-2.78971	2.66605	-1.08815	4.35448	2.23865	3.50411	4.64307	3.43343	0.829581	0.936418	0.229898	0.936418	0	2.85721	2.3574	0.416697	0.327653
ATATCTTAGGGCCTTC-1	Layer6	6	5	5	1	6	2	4	2	2	4	2	2	1	ATATCTTAGGGCCTTC-1	-2.06847	-15.2916	-3.65705	4.42603	0.000471609	5.92592	-5.24555	-0.800064	6.18412	11.007	-0.909971	-2.55956	-0.0264145	-0.348921	-4.99472	1.59042	-0.552368	0.63365	-0.511818	0.526262	-2.88093	4.29041	-5.28366	3.30241	3.4615	1.40298	1.13423	0.454332	0.175387	0.324554	2.83928	2.58545	1.13423	0.175387
ATATGTCTCCCTAGCC-1	Layer3	1	4	2	3	4	3	1	1	0	2	1	0	0	ATATGTCTCCCTAGCC-1	-3.18831	3.29041	-2.44912	-2.23365	-1.28383	0.36654	-0.942987	1.58756	-4.16476	7.18347	1.23592	3.36469	5.18372	-0.875771	3.61479	2.86398	2.46916	-3.06649	3.87018	1.73412	4.85582	-0.644058	5.12649	1.81811	3.50988	0.507084	0.876901	0.456086	0.555606	0.152816	3.1586	2.88613	0.646112	0.0793242
ATATTCAGTTAAACCT-1	WM	3	3	6	0	5	4	3	3	3	3	6	4	3	ATATTCAGTTAAACCT-1	-25.6724	1.51852	11.123	-0.978993	2.70103	-8.23984	-9.44512	2.23363	10.7651	6.78632	-4.44084	-2.5336	-7.47915	1.31571	-8.80497	-1.79771	-6.50567	2.69428	-5.34752	0.147585	-8.9898	0.994801	-6.46029	-1.98142	2.44237	2.79494	0.575378	0.328513	0.177686	0	1.45993	1.36526	1.66353	0.177686
ATATTCCACATAGTGA-1	Layer5	2	4	2	3	4	7	1	1	1	2	0	1	2	ATATTCCACATAGTGA-1	11.9478	-10.9341	0.32613	-1.29562	-2.04185	1.07886	-0.997759	0.254352	2.79846	7.40772	0.649957	2.75555	-0.71192	1.27173	-0.894138	4.90248	1.7333	-0.677767	1.55503	-0.938875	3.61192	4.72477	-1.03774	6.47955	3.64754	0.930658	1.46519	0.227956	0.878864	0	2.67893	2.4421	0.705134	0.32501
ATATTCCCACAGGTCA-1	Layer3	1	2	2	1	1	6	0	2	0	1	3	0	0	ATATTCCCACAGGTCA-1	9.78107	11.4079	-3.55999	-0.807823	-0.888496	4.54827	5.95828	-2.51336	-1.32505	4.15973	2.11125	-0.120104	3.18424	-1.14684	4.02148	-0.0039039	4.64271	0.36808	3.62608	-4.21411	4.77305	-2.32277	5.85381	-0.948752	3.3101	0.299741	0.530051	0.530051	0.299741	0	2.88766	3.10549	0.717122	0
ATATTGCTGTCAAAGT-1	Layer3	1	1	2	1	1	6	0	2	0	2	0	1	0	ATATTGCTGTCAAAGT-1	13.0191	4.04323	-3.28903	-0.545309	0.0649595	4.63014	5.32095	-1.8791	-0.574705	3.69879	1.76033	-0.443718	2.93972	-1.3159	3.70546	0.278746	3.46563	-0.411259	5.45744	-0.892518	6.68437	-0.537221	4.91806	0.144652	3.39338	0.423844	0.949133	0.333516	0.72059	0	3.01541	2.9346	0.583184	0
ATATTTAACCCTCAAG-1	Layer6	6	1	2	3	6	2	0	0	2	0	2	2	1	ATATTTAACCCTCAAG-1	7.04275	-0.583042	1.53827	0.519247	1.52361	5.18832	-2.52037	-1.57227	3.68014	11.0089	0.158281	0.356451	-1.25143	1.49958	-4.68869	2.54245	-2.85084	-1.16676	-0.391553	0.865085	-0.804209	3.95595	-6.56317	4.60614	3.40951	0.927995	0.849404	0.764106	0.764106	0	3.1096	2.65263	1.06877	0
ATCAAACACTGTTCCA-1	Layer3	4	2	0	2	3	6	2	1	4	1	3	0	0	ATCAAACACTGTTCCA-1	-0.958209	-7.48093	-4.09891	-1.76363	-2.77379	2.94274	8.5093	0.216466	-6.36863	4.5012	2.24254	3.53905	3.82834	-3.20843	6.9604	-0.857227	4.35563	-1.3054	2.70814	-5.81841	4.94024	-3.25575	5.94022	-2.70435	3.35739	0.331938	0.914663	0.580725	0.488498	0.212042	3.01784	2.98655	0.704845	0
ATCAAACGAAGGTTTG-1	WM	7	3	1	0	5	4	3	3	3	3	5	3	3	ATCAAACGAAGGTTTG-1	-28.9323	2.45852	10.4184	-3.00474	1.79897	-8.58597	-11.4402	-0.299408	12.4682	6.17234	-5.86193	-2.4049	-8.21987	2.65478	-9.9934	-2.76621	-10.8417	1.96414	-9.33545	-3.0026	-11.2066	-0.191915	-8.43697	-5.90801	2.18073	3.00214	0.590789	0	0.183448	0	2.06	1.33997	1.53134	0
ATCAATCTGGGCTGCA-1	Layer6	6	1	5	6	6	2	4	0	2	6	2	2	1	ATCAATCTGGGCTGCA-1	12.9586	-6.93741	-2.45426	2.80828	0.427343	-3.46863	-4.47697	-0.982943	5.39057	11.4983	-0.660354	-1.51416	-1.60786	1.28276	-5.58052	2.23996	-2.82904	2.25848	-1.31096	0.961808	-2.76073	4.06178	-6.92991	3.8737	3.63776	0.983766	0.91911	0	0.288858	0	3.00849	2.61931	0.983766	0
ATCAATGCCGTGGCTG-1	WM	7	3	1	0	5	4	3	3	3	3	5	3	3	ATCAATGCCGTGGCTG-1	-25.0512	-0.421372	11.9719	-1.20209	2.30314	-7.01823	-10.05	2.40518	12.3654	4.07676	-4.60101	-3.36311	-7.07516	1.74454	-11.0251	-5.22034	-11.0095	2.59378	-9.4919	-2.94692	-12.78	-2.17624	-10.2666	-6.66206	1.78088	3.15716	0.180154	0.180154	0.180154	0	1.71204	1.08992	1.15418	0
ATCACATTAGAATATC-1	Layer5	2	2	2	4	1	7	1	4	1	0	1	1	2	ATCACATTAGAATATC-1	0.19948	12.7253	-0.0198939	-0.0736413	0.0190177	1.46676	5.99079	-4.57972	-2.26636	9.59538	1.2351	2.44715	3.05402	2.28194	0.31009	7.90126	-0.309693	-3.13838	3.86459	3.58385	3.68839	5.88128	0.341061	7.62565	3.64137	0.594373	2.1171	0.340711	0.841278	0	2.49006	2.67399	0.796534	0.265789
ATCACGTGCTAATTAA-1	WM	3	3	1	0	5	4	6	3	3	3	6	4	3	ATCACGTGCTAATTAA-1	-25.4069	0.709038	10.6352	-2.42059	3.01376	-7.9434	-10.3799	2.52348	10.8702	6.74718	-3.57073	-1.83848	-7.04144	2.78748	-9.32932	-2.21067	-10.8186	2.29229	-6.21648	-0.566512	-9.58009	0.337276	-6.49819	-3.0643	2.75023	2.60481	0.424863	0.424863	0.16251	0	1.92033	1.65538	1.58558	0
ATCACTTCATCCTCGC-1	Layer5	2	1	5	4	1	7	0	4	1	0	0	1	2	ATCACTTCATCCTCGC-1	12.2539	-12.607	-2.02589	0.940478	0.55611	2.26999	3.62779	-2.32699	-0.73078	11.4176	1.02197	-0.226536	1.82875	1.90746	-0.560864	6.97584	-2.78187	-2.34282	3.99661	-1.03215	3.46266	3.63191	0.400569	7.30401	3.69054	0.688343	2.16369	0.364771	0.841806	0.104402	2.09839	2.55606	0.793222	0.198926
ATCAGACGGCACGCCG-1	WM	7	3	1	0	5	4	3	3	3	3	6	4	3	ATCAGACGGCACGCCG-1	-27.5001	5.62408	11.3858	-2.46303	1.94239	-8.78049	-10.969	-0.299704	10.8052	6.8004	-4.71815	-2.73962	-8.18584	1.60305	-9.36928	-2.36621	-5.69383	3.06779	-4.70123	-0.411627	-8.45921	1.21267	-7.90564	-2.80166	2.89836	2.24182	0.498929	0.498929	0.280263	0	2.17059	1.36387	1.6181	0
ATCAGCCTCATGCTGC-1	Layer4	1	1	2	3	4	3	1	1	0	1	3	1	6	ATCAGCCTCATGCTGC-1	1.47815	-6.28621	-2.06098	-2.24274	0.100448	-1.35009	-0.467844	0.534369	-4.96715	8.98022	0.726489	4.15294	3.1367	0.664509	3.08273	3.21657	4.71183	-2.1662	3.64633	-5.06531	4.77215	1.65581	3.64511	4.30388	3.49453	0.571289	1.24786	0.294508	1.05903	0	2.81348	2.57699	0.618512	0
ATCAGCTCGTCCACTA-1	Layer6	3	7	6	0	5	4	3	3	2	6	6	4	1	ATCAGCTCGTCCACTA-1	-16.5468	16.4147	11.569	-1.52415	2.64256	-8.26044	-9.7352	0.931917	10.0558	6.1566	-3.43272	-2.7745	-5.30255	1.67225	-7.52906	-0.733839	-2.29666	1.60879	-4.12606	0.47985	-7.35789	2.62165	-5.89992	0.738377	3.00038	2.43808	0.471841	0.471841	0.589964	0	2.45548	1.9501	1.38997	0
ATCAGGTCGCCATTGC-1	Layer3	4	1	0	2	3	6	2	1	4	1	0	0	0	ATCAGGTCGCCATTGC-1	10.5402	-0.463914	-5.55845	-1.48612	-2.54862	2.09321	7.86269	0.915117	-5.04168	3.16138	2.75165	2.32331	4.3546	-1.85306	8.70496	-0.450363	6.00346	-1.9432	5.17853	-1.68905	3.82664	-3.95329	5.31964	-0.924472	3.22597	0.388031	0.489868	0.274635	0.817223	0.274635	2.93688	3.05529	0.744875	0
ATCAGTAGGCAGGGAT-1	Layer5	2	2	2	4	1	7	0	4	1	0	0	1	2	ATCAGTAGGCAGGGAT-1	3.01523	9.68191	-0.870489	-0.39096	-0.0403228	1.01714	5.32788	-4.55922	-2.29498	9.34791	0.948849	2.07259	2.5519	1.92304	0.68284	6.42661	0.826006	-4.74944	3.05346	0.657902	4.45463	4.84334	1.98465	6.69296	3.68983	0.783684	2.12267	0.359459	1.24909	0	2.55686	2.36315	0.623319	0.102682
ATCATAGCCCTATGTA-1	Layer3	4	5	0	3	3	1	1	1	4	1	3	0	0	ATCATAGCCCTATGTA-1	-1.11023	-24.2415	-6.6126	-1.90416	-2.40047	-0.339977	8.47927	0.586024	-7.11219	2.41776	1.70109	3.83822	5.41721	-1.3671	8.13654	-1.35698	5.85737	-1.76299	2.93445	-4.01012	6.17781	-3.48067	6.02114	-3.20208	3.39935	0.700115	0.942764	0.379054	0.440241	0.440241	2.93337	3.17223	0.60411	0
ATCATCCAATATTTGT-1	Layer6	6	1	4	3	6	2	4	0	2	6	2	4	1	ATCATCCAATATTTGT-1	3.68538	0.361822	-3.6507	4.11639	2.35944	-2.60709	-5.48507	-1.64726	7.21139	10.6474	-0.635627	-3.08982	-2.43804	0.554317	-5.84142	0.780714	-1.97694	2.19038	-3.37018	0.00152831	-5.05031	4.2267	-6.57884	2.8628	3.20006	1.64914	1.17599	0.4449	0.4449	0	2.92587	2.32684	0.610038	0
ATCATCTGCCCAGTGT-1	Layer3	4	2	0	2	2	1	2	2	4	0	0	0	0	ATCATCTGCCCAGTGT-1	11.6576	10.6891	-5.62604	-0.762619	-0.81835	1.05104	4.84626	4.50716	-5.01214	2.47308	3.20816	3.27884	3.89767	-2.14384	7.61685	-2.02493	1.21902	-3.30131	3.67416	-2.98149	4.13761	-4.51675	6.96364	-2.71883	3.42036	0.365685	0.794859	0.632867	0.632867	0.199466	3.26444	3.26022	0.68983	0.104698
ATCCAACGCAGTCATA-1	Layer5	2	1	5	4	6	7	0	0	0	0	0	1	6	ATCCAACGCAGTCATA-1	0.584317	-9.10799	-1.6734	0.932579	1.08457	3.12065	-3.75737	-1.25318	1.90123	6.74665	0.72769	-1.88695	1.75469	2.73439	1.84703	2.77784	-2.33343	-0.933384	3.6402	-1.30806	3.35845	2.35615	2.80001	7.44439	3.51412	0.635898	1.16994	0.138125	0.781596	0.367666	2.77009	2.34944	0.711398	0.138125
ATCCAATGGAGGGTCC-1	Layer6	6	1	4	1	6	2	4	0	2	4	4	2	1	ATCCAATGGAGGGTCC-1	3.516	-3.97912	-3.37401	3.98898	2.11521	6.07626	-5.22565	-1.43092	7.51674	11.0597	-0.603988	-3.09887	-2.11347	0.323643	-5.76444	1.26467	1.09524	2.90952	-2.0669	3.81387	-3.71005	3.34445	-6.60805	2.97662	3.4172	0.805949	0.805949	0.402479	0.402479	0	2.69967	2.2945	1.17244	0.221353
ATCCACATCGACAGAA-1	Layer5	2	2	5	3	4	7	4	0	1	4	1	1	1	ATCCACATCGACAGAA-1	-13.3914	2.50447	-1.84474	-1.13142	1.52914	-2.62277	-4.23943	1.57794	3.822	7.67059	-0.977922	-0.947404	-2.36895	1.1467	-0.532936	4.0928	-2.12117	1.02696	3.47408	3.78668	2.38179	6.26145	-7.57214	3.82119	3.57265	1.2281	1.07561	0.149266	0.279118	0	3.11669	2.33572	1.3182	0
ATCCACGCTAAATGTT-1	Layer3	4	2	0	2	3	6	0	1	4	0	0	0	0	ATCCACGCTAAATGTT-1	7.11563	12.3677	-4.72301	-1.05741	-1.81307	2.06343	7.2081	-1.85518	-3.97296	3.1233	2.58014	2.4007	4.3192	-1.36678	6.276	-0.811133	-0.473801	-4.9673	4.38546	-2.86382	6.4382	-4.93464	7.29868	-2.52826	3.42373	0.189826	0.765335	0.486809	0.607674	0.27274	3.15133	3.31593	0.765335	0.189826
ATCCAGAGCAACAACC-1	Layer6	3	3	6	0	5	4	6	0	3	3	6	4	1	ATCCAGAGCAACAACC-1	-21.3992	3.87443	9.93839	-1.54235	2.67951	-8.64747	-9.92641	0.904353	10.7042	8.72919	-4.2074	-1.26198	-3.88281	1.52422	-9.11445	-1.36007	-6.02392	2.20334	-6.41328	-0.993581	-8.55763	1.31073	-5.92149	-0.210016	2.66224	2.35839	0.318778	0.318778	0.172038	0	2.09599	1.28871	1.86314	0
ATCCAGGATTCGTGAA-1	Layer6	3	3	6	0	5	4	6	0	2	6	2	4	1	ATCCAGGATTCGTGAA-1	-23.6363	2.63658	9.56058	-2.38202	2.19629	-9.00038	-9.50368	0.776282	8.72745	8.59981	-3.34603	-1.7008	-3.42713	1.81185	-6.59679	0.274627	-1.98305	2.42657	-3.75451	0.795934	-5.27438	3.97391	-4.55327	2.56771	3.12538	2.09569	1.1198	0.171985	0.318686	0	2.64874	2.4593	1.38693	0
ATCCCATCCACAGCGC-1	WM	7	3	1	0	5	4	3	3	3	3	5	3	3	ATCCCATCCACAGCGC-1	-27.0559	0.642251	11.5791	-2.16279	1.56025	-6.73059	-10.8472	0.745435	11.9296	3.71904	-5.38	-3.51475	-7.94427	1.22704	-11.5799	-5.10863	-10.8107	1.13002	-10.7033	-2.76246	-12.6858	-2.36475	-9.53372	-7.3163	2.35211	3.02304	0.430596	0.164999	0.306589	0.164999	2.55255	1.08967	1.08967	0
ATCCTACCTAAGCTCT-1	WM	3	3	6	0	5	4	6	3	3	3	6	4	3	ATCCTACCTAAGCTCT-1	-20.884	5.16269	11.0961	-0.807698	2.22742	-8.07307	-9.51838	2.15123	10.3744	8.04267	-4.28262	-1.89122	-6.69353	2.3998	-8.69197	-1.60788	-11.0549	2.04301	-7.3853	-0.752742	-9.48047	0.118061	-6.97022	-2.75434	2.50372	2.62027	0	0.622558	0.195503	0	2.095	1.44429	1.67118	0
ATCCTGAATCGCTGCG-1	Layer5	6	1	5	1	6	2	4	4	1	0	2	1	1	ATCCTGAATCGCTGCG-1	6.70012	-5.62011	-2.75555	3.24459	1.92524	6.03968	-4.83144	-1.52564	3.53734	9.98917	-0.726755	-1.89793	0.529511	2.59785	-1.15785	4.70359	-2.4417	-0.209942	0.127083	1.29875	2.16057	5.95271	-3.60167	4.42588	3.7035	0.904711	1.26446	0.237042	0.589165	0	3.0538	2.56781	0.790148	0
ATCCTGCGTGGAATGG-1	WM	3	3	6	0	5	4	6	3	3	3	5	4	3	ATCCTGCGTGGAATGG-1	-14.5175	0.81761	9.33584	-2.00534	0.403618	-4.90088	-8.72195	2.34512	10.5163	8.17564	-2.72242	-1.10879	-6.94545	2.95369	-8.74247	-1.8592	-10.9993	2.19249	-7.82568	-1.20733	-9.54109	-0.01241	-7.56852	-3.36114	2.79267	2.55399	0.436515	0.436515	0.167576	0	2.3843	1.45485	1.77931	0
ATCCTGCTGCAGATAG-1	Layer1	5	2	4	5	3	5	5	5	5	5	4	6	4	ATCCTGCTGCAGATAG-1	-2.45371	6.58843	-5.13898	4.54149	-1.33322	5.80066	4.90758	2.31079	-0.371129	-1.85766	2.186	-3.75483	-0.743306	-3.15281	3.57208	-9.40867	4.3552	5.01502	-1.70764	7.16171	-1.02583	-9.56428	3.05125	-10.9333	2.57812	0.565754	0.924873	1.56942	0.565754	0	2.48751	2.42218	1.64563	0
ATCGACCCAATACAGA-1	Layer6	6	2	5	4	4	2	4	0	2	2	2	4	1	ATCGACCCAATACAGA-1	6.16534	6.0201	1.38568	0.982243	0.758707	-2.3337	-6.48275	0.770641	6.58293	10.3183	-1.02375	-2.12023	-2.68296	1.16316	-7.622	2.09738	1.46089	-0.647972	-2.81527	0.597411	-4.76873	3.26327	-7.13966	4.30381	3.36825	1.00434	0.297153	0.297153	0.525936	0	2.69738	2.1926	0.868815	0
ATCGACTCTTTCCGTT-1	Layer5	2	3	5	4	1	7	0	4	1	0	1	1	2	ATCGACTCTTTCCGTT-1	-2.21573	10.4563	-3.01385	1.60963	0.284184	3.82504	2.68275	-1.20599	0.706269	11.0512	0.510994	-0.917326	1.40575	1.98451	-1.02124	5.47576	-2.00493	-2.33504	2.04554	2.92502	1.71914	5.92873	-1.05425	7.39251	3.56374	1.11097	2.00842	0.292336	0.927424	0	2.64424	2.36812	1.11097	0.292336
ATCGCACGATTGTTCA-1	Layer1	5	7	4	6	2	5	5	5	5	5	4	6	4	ATCGCACGATTGTTCA-1	-16.0514	16.37	-4.75882	3.34398	0.34495	-3.74234	2.80583	3.80759	0.425876	-0.259144	1.14181	-3.55781	-1.22368	-2.42299	4.30254	-8.73571	4.51709	4.61594	-1.45209	6.50843	0.333978	-8.96204	2.28714	-10.9038	2.94895	0.695531	1.25617	0	0.407055	0	2.64348	2.67858	1.61325	0
ATCGCACGCCGGGAGA-1	Layer5	6	2	2	4	6	2	1	4	1	0	1	1	2	ATCGCACGCCGGGAGA-1	-1.84892	10.8751	1.66172	0.328285	-0.370917	2.09861	-2.04257	-2.24638	1.878	11.0792	0.00756412	1.30521	2.37934	2.08852	-1.8447	6.1045	-1.05282	-0.559722	2.64167	3.25541	1.70859	5.94662	-2.48641	6.95904	3.55368	0.777577	1.20967	0.289722	0.777577	0	2.6225	2.69316	1.20967	0.289722
ATCGCCAGTCAACATT-1	Layer3	4	1	0	2	3	6	2	1	4	1	3	0	0	ATCGCCAGTCAACATT-1	13.6913	-6.0775	-5.12147	-1.86413	-1.19606	0.331269	8.7634	0.250226	-5.88607	5.08768	2.46715	4.18202	5.43497	-1.92116	6.92601	-0.456179	6.86069	-0.821847	2.05964	-4.0761	5.96701	-3.92448	5.84391	-1.33644	3.37662	0.268605	1.07359	0.693871	0.837068	0.0742114	2.94985	2.86576	0.571174	0.0742114
ATCGCTGCGTGCAGCA-1	Layer2	4	2	0	3	3	1	2	1	4	1	1	5	0	ATCGCTGCGTGCAGCA-1	3.16891	13.4113	-6.22446	-0.668266	-2.40103	0.0880241	8.43044	0.486615	-5.31004	2.26066	2.67135	4.54914	4.00579	-3.89394	7.71075	-2.31814	6.32615	-2.15967	3.94956	1.46266	2.54985	-4.33636	6.0758	-3.78576	3.34921	0.460384	1.30096	0.223606	0.735172	0.154481	3.25711	3.06637	0.28826	0
ATCGGAGACAGACGGC-1	Layer5	2	1	2	3	4	7	1	4	1	0	4	2	2	ATCGGAGACAGACGGC-1	10.8364	-8.9646	-1.66424	-1.81485	1.03764	-1.47873	-2.17411	2.09136	3.18984	7.23663	0.829766	2.14316	2.19481	3.32253	0.783049	5.20448	0.311695	-2.61748	-0.566284	5.47001	0.471778	4.69907	-1.20447	6.22407	3.56995	0.945992	1.66704	0.251871	0.828087	0	2.77494	2.40017	0.888776	0.357427
ATCGGCAAGCAGTCCA-1	Layer3	1	1	2	1	1	3	0	2	0	1	3	0	0	ATCGGCAAGCAGTCCA-1	17.0475	0.284104	-2.83869	0.279148	-1.19362	3.34324	4.37947	-3.05722	-3.06028	6.35656	1.60352	0.784091	3.47769	-1.2805	4.57297	0.509379	4.75446	-0.162235	3.61662	-5.87743	6.05283	-1.98664	6.28019	1.88563	3.4227	0.51779	1.20166	0.255189	0.936263	0.0924899	3.13535	2.94058	0.627071	0.0924899
ATCGTGGAAAGTCTGG-1	WM	7	3	1	0	5	4	3	3	3	3	5	3	3	ATCGTGGAAAGTCTGG-1	-25.6403	-0.268735	11.914	-1.29727	2.43696	-6.76848	-10.057	2.73015	12.3281	5.37456	-4.38116	-3.53575	-6.96798	0.912102	-10.474	-5.41239	-10.2501	2.53259	-10.6292	-2.26834	-13.4445	-1.80548	-9.53455	-6.81318	2.29681	2.89632	0.328442	0.328442	0.328442	0	1.5039	0.679051	1.76815	0
ATCGTTAGCTAGCGGA-1	Layer3	1	1	0	2	3	6	2	1	0	1	0	0	0	ATCGTTAGCTAGCGGA-1	-2.12221	-12.9626	-5.09631	-2.2198	-1.85398	1.21727	9.11309	-0.316403	-4.83848	5.09055	2.0222	4.56629	5.57837	-1.48423	6.11936	0.745155	4.71764	-2.17696	5.5066	-2.81775	6.11141	-1.18271	6.06814	-0.162048	3.4877	0.49805	1.02071	0.39483	0.828997	0.149607	3.02956	2.90512	0.39483	0.0775986
ATCGTTCACTTTCGCC-1	Layer3	4	2	5	2	3	6	2	1	4	0	3	0	0	ATCGTTCACTTTCGCC-1	1.88007	7.94299	-4.82177	0.226966	-2.76556	3.49323	7.14987	1.31083	-4.70774	3.88103	2.63671	2.27611	3.64023	-2.58018	8.71128	-0.351578	-1.16398	-4.2627	3.13135	-5.95672	5.01813	-4.38258	6.00336	-0.0553908	3.39343	0.535949	0.748701	0.340167	0.699604	0.0964873	3.09877	2.97749	0.647972	0
ATCTAATATCCTACGG-1	Layer6	6	1	5	3	4	2	4	0	2	4	2	2	1	ATCTAATATCCTACGG-1	0.404896	-10.1957	0.255718	-1.76231	1.38757	-2.56783	-3.13894	1.62126	5.28837	8.21431	0.550022	-2.28118	-2.35415	1.79928	-3.88008	3.21285	0.384435	1.41798	-2.52935	0.167514	-2.65617	5.35861	-7.06861	3.67174	3.60373	1.00911	0.626784	0.299091	0.420648	0	3.07932	2.81472	0.873187	0
ATCTAGCTTGTGAGGG-1	Layer6	6	1	2	0	4	2	2	0	2	0	1	2	1	ATCTAGCTTGTGAGGG-1	10.4825	-9.95586	1.32385	-0.524259	0.916167	-3.73313	-1.09306	-0.148404	5.12127	7.82927	0.234087	3.48797	-1.51875	2.74704	-5.81036	0.74177	-2.64983	-0.819451	-0.572386	0.847895	-2.77287	5.57178	-4.85091	3.01009	3.37123	1.19467	0.991976	0.546442	0.114384	0	3.00905	2.43552	1.15729	0
ATCTCCCACGGAATAT-1	Layer3	4	1	0	3	3	1	2	1	4	1	0	0	0	ATCTCCCACGGAATAT-1	1.48664	-6.67639	-6.6155	-1.88573	-1.75386	-0.932387	8.87498	0.534794	-7.01271	2.28688	2.43769	5.08101	4.44626	-3.26388	8.16412	-2.64699	6.0971	-1.58234	4.68664	-3.71674	5.01473	-3.04265	5.08808	-3.73367	3.31202	0.313533	1.01798	0.551873	0.508534	0.365962	3.0703	3.2104	0.671644	0
ATCTCCCTGCAATCTA-1	Layer4	2	2	5	4	1	3	0	2	0	2	1	0	0	ATCTCCCTGCAATCTA-1	13.3804	9.65343	-2.44053	1.08769	-0.996445	2.75363	3.25478	-1.66759	-0.996014	8.14799	1.01609	-1.39934	1.46604	-0.755506	1.93503	3.39362	1.96767	-2.34938	3.44205	2.00244	3.68866	-0.52142	4.52167	-1.17649	3.21244	0.383521	0.876438	0.484435	0.576091	0.271269	2.92354	2.77969	0.876438	0
ATCTCGTGAGCGAAAC-1	Layer2	4	1	0	3	3	1	2	1	6	1	0	5	5	ATCTCGTGAGCGAAAC-1	12.2678	-6.95556	-6.23906	-1.49827	-1.26407	-0.948736	8.1545	0.668003	-7.1267	2.47474	3.00063	4.89127	4.46189	-3.27323	8.31758	-5.27396	5.28717	-3.28576	5.2208	-2.99574	1.97553	-4.7584	4.58979	-5.2431	3.19229	0.463687	0.987868	0.409225	0.290503	0.0809117	2.8584	3.19919	0.955983	0.0809117
ATCTGACATGGAAGGA-1	WM	7	3	6	0	5	4	3	3	3	3	5	3	3	ATCTGACATGGAAGGA-1	-24.7161	3.3361	10.8583	-1.16618	2.92816	-7.76733	-9.9166	2.0313	11.9373	6.51705	-4.49918	-2.75498	-7.08795	2.28492	-9.61634	-3.79504	-10.9104	0.931097	-10.181	-2.43476	-11.7001	-0.663442	-8.36726	-5.05058	2.20968	2.81043	0.184668	0.184668	0.340492	0	1.62065	1.62065	1.53703	0
ATCTGATAGTGTCTTA-1	Layer1	5	1	5	3	2	6	5	5	5	3	4	6	4	ATCTGATAGTGTCTTA-1	5.14812	-3.69157	-4.38497	2.99283	-2.61129	-0.340505	6.21952	0.161986	0.194786	0.288209	0.699458	-3.00323	-1.58332	-2.28621	6.31422	-8.66488	-5.59339	0.829196	-0.499424	7.51292	1.21885	-8.37886	3.14155	-8.26991	3.22416	0.65046	0.65046	0.65046	0.476823	0	2.45887	2.58165	0.798361	0
ATCTGCACCTCTGCGA-1	Layer3	1	2	2	1	1	3	0	1	0	1	3	0	0	ATCTGCACCTCTGCGA-1	10.26	11.5516	-4.07673	-0.359338	-1.45583	3.90369	4.77079	-1.92293	-3.06447	5.631	1.6308	2.41964	4.27197	-1.65977	5.59108	1.09227	6.5162	-1.2143	3.63885	-6.4028	4.69853	-1.49818	5.62629	2.65321	3.38625	0.628147	1.17369	0.459168	0.937667	0.0926941	2.92729	2.81747	0.628147	0.0926941
ATCTGCTGTTATCGCC-1	Layer6	6	1	2	0	4	2	1	0	2	0	1	2	1	ATCTGCTGTTATCGCC-1	7.2067	-13.5588	9.46906	-0.880423	1.58051	-4.73809	-7.16741	1.41309	6.52617	8.0721	-0.541129	2.05614	-2.54534	2.16939	-7.04994	1.76538	-2.54437	-1.16717	-0.641248	1.36028	-3.05683	5.66729	-5.71509	3.55306	3.37966	1.17074	0.747726	0.245334	0.527754	0	3.02541	2.42372	0.679641	0
ATCTGGGCTGTTCTTG-1	Layer6	6	4	2	3	4	2	0	0	2	2	1	2	1	ATCTGGGCTGTTCTTG-1	0.993481	2.10155	1.50346	0.156554	0.180448	-1.99212	-1.37402	0.0665181	4.30774	7.59698	0.340859	1.00798	-2.02489	1.70202	-4.0488	3.137	1.33537	-1.25487	5.18127	2.326	0.944257	6.0417	-7.8626	3.86717	3.56029	0.833713	0.902022	0.150772	0.595345	0.150772	3.0058	2.42055	1.28196	0
ATCTGGTTAAGACTGT-1	Layer5	2	4	5	4	1	7	0	4	1	0	1	1	2	ATCTGGTTAAGACTGT-1	-4.19227	1.747	-2.6525	1.54583	-0.550305	1.4439	2.75407	-1.27986	-0.144462	11.4968	0.92846	-1.05874	1.78077	2.09625	-1.73137	6.55379	-2.26799	-3.55558	0.261452	0.791347	1.01632	5.72308	-1.25934	6.60148	3.54493	0.65534	1.64212	0.268957	0.571825	0	2.90589	2.32806	0.870748	0
ATCTGTAATTGTACCC-1	Layer3	1	2	2	4	1	3	0	2	0	4	0	1	0	ATCTGTAATTGTACCC-1	1.20663	12.7096	-3.1671	-0.810762	0.823116	2.63608	6.04598	-2.80902	-0.63626	5.81611	1.60233	1.12363	2.11891	-1.00802	2.97307	1.85174	-0.960324	0.928523	3.71824	0.911481	3.98926	2.1411	4.52955	1.66676	3.67543	0.703057	0.703057	0.136018	1.2872	0	2.7639	2.77305	0.62819	0
ATCTTAGGGCATTAAT-1	WM	7	3	1	6	5	4	3	3	3	5	5	3	3	ATCTTAGGGCATTAAT-1	-25.5143	0.00429579	11.1623	-2.82018	0.799069	-4.9786	-10.8666	2.41854	13.6976	4.94568	-4.25426	-3.61008	-8.04372	1.46425	-10.7559	-4.61067	3.63226	3.53304	-8.15815	-1.87616	-11.8503	-1.98964	-7.69512	-5.23524	2.55713	2.93086	0	0	0.486278	0	2.01107	1.05736	1.41858	0
ATCTTATCGCACACCC-1	Layer3	4	1	0	2	3	6	2	1	4	1	3	0	0	ATCTTATCGCACACCC-1	4.01114	-2.42764	-5.68781	-2.1023	-3.58811	2.89794	7.88931	2.94401	-7.57765	5.07984	2.72303	2.15106	3.83751	-2.83202	7.38982	-0.3185	6.87429	-1.83093	2.23397	-5.05469	5.0012	-0.314524	6.33821	-2.82886	3.30659	0.412455	0.784456	0.467255	0.615655	0.227343	3.08792	2.97726	0.519207	0
ATCTTGACCTGCAACG-1	Layer5	2	1	2	1	6	7	4	4	1	6	0	1	2	ATCTTGACCTGCAACG-1	3.66007	-1.81386	-0.310148	0.704564	1.92862	4.7044	-3.92808	-1.79433	1.06887	9.37604	-0.201143	-1.86537	0.638278	2.61872	0.0558517	6.54145	-2.36599	1.81822	1.75298	-2.56424	3.60342	4.50604	1.28703	7.14588	3.71299	0.816962	1.83804	0.453855	0.958673	0	2.38685	2.54295	1.1577	0.296113
ATCTTGACTTGTCCAA-1	Layer3	4	1	0	2	2	6	2	1	4	1	0	0	0	ATCTTGACTTGTCCAA-1	14.8476	0.390529	-4.62056	-1.20828	-0.867267	0.8239	4.79567	4.60117	-3.34616	3.56277	2.81501	3.52539	4.14808	-1.31737	7.22625	-1.66551	5.93576	-1.21355	3.67588	0.0722268	3.71566	-3.52355	5.69613	-3.70433	3.46025	0.337449	1.15291	0.393151	0.27846	0.27846	3.0741	3.14223	0.790321	0.0772143
ATGAAGCCAAGGAGCC-1	Layer5	2	2	2	4	1	7	0	4	1	0	1	1	2	ATGAAGCCAAGGAGCC-1	4.40312	4.30407	-0.164088	0.196077	0.155039	3.09511	4.99462	-3.7725	-0.691858	9.06672	1.20172	-0.350765	2.22399	2.23478	-0.0105594	7.37212	-2.10692	-2.52748	5.52293	1.36401	4.51727	4.3713	1.05718	5.86807	3.63465	0.542604	1.95332	0.25324	0.542604	0	2.48084	2.10472	0.542604	0
ATGACGCCGGCTCTAA-1	Layer4	1	2	2	4	1	3	0	2	0	6	1	1	6	ATGACGCCGGCTCTAA-1	-0.136181	9.30765	-1.33211	0.0977235	0.0933552	0.842227	5.42212	-3.20092	-0.744617	7.39312	0.362195	0.58408	1.55291	-0.354173	2.51863	3.89886	-0.766017	2.84098	2.33095	3.30021	3.90639	2.53854	3.32731	4.30747	3.60319	0.811254	1.36568	0.245249	0.679449	0.130124	2.80727	2.43561	0.245249	0.348478
ATGACGCGTTCTATCC-1	WM	7	3	1	0	5	4	3	3	3	3	5	3	3	ATGACGCGTTCTATCC-1	-27.0464	3.29515	10.4425	-2.2371	2.27828	-8.57266	-10.9241	0.225809	12.0078	5.87749	-5.13094	-1.92119	-7.46703	2.86336	-11.1548	-3.84325	-11.3691	1.20514	-7.42086	-1.18682	-10.3476	-0.258637	-6.93711	-3.65646	2.57099	2.66076	0.3432	0.186251	0.3432	0	1.93687	1.24031	1.45292	0.186251
ATGACTATCAGCTGTG-1	WM	3	3	6	0	5	4	6	3	3	3	2	4	3	ATGACTATCAGCTGTG-1	-25.5967	-0.200591	9.23046	-2.08545	1.15351	-6.70447	-10.3256	1.39306	11.1962	7.07333	-4.23103	-0.711539	-7.08462	3.0716	-9.52981	-2.62091	-6.16155	2.72381	-2.91273	-0.0288426	-8.41773	1.02123	-7.22982	-2.9148	2.65736	2.77674	0.33774	0.33774	0	0	2.00531	1.48503	1.48503	0.183061
ATGACTATGCGACATT-1	Layer5	2	1	2	2	4	7	1	1	1	0	0	1	6	ATGACTATGCGACATT-1	3.95686	-9.98407	-0.470431	-1.90106	-2.19385	1.15942	-1.87451	1.73322	-0.566012	7.56518	0.933724	2.71159	-0.927381	0.215416	0.0195076	4.4829	0.429366	-4.25845	1.07751	-1.21907	4.69523	4.84532	2.8258	5.12554	3.59494	0.600796	1.32961	0.18722	1.21425	0.0979851	2.71494	2.28781	0.480992	0.18722
ATGAGGAGTGTTAATC-1	Layer4	2	1	2	4	6	3	0	0	0	1	1	1	6	ATGAGGAGTGTTAATC-1	6.50296	-2.81063	-0.478531	0.309552	1.13918	2.66168	-3.02298	-1.24047	1.82277	6.6993	0.906517	-0.563727	-0.280892	1.08627	1.7839	2.25991	5.54456	-1.22964	2.30406	0.937305	3.24361	2.91983	2.61881	7.37576	3.40836	0.475402	1.31881	0	0.862674	0.376034	2.6452	2.35957	0.7963	0
ATGATCGGGAATAGAC-1	Layer4	1	1	2	1	1	3	0	2	0	2	1	1	0	ATGATCGGGAATAGAC-1	15.4088	1.53253	-2.89032	-0.749115	0.866717	3.85705	6.21968	-4.02811	-0.930127	6.23575	1.99155	1.6098	1.45311	0.130465	2.8147	2.41436	3.31495	-1.25839	5.44459	1.48748	4.27899	1.83033	4.59734	2.11561	3.5938	0.636175	1.12327	0.582459	0.826129	0	2.97427	2.82776	0.781915	0.0942227
ATGATGCAATGGTACA-1	WM	3	3	6	0	5	4	3	3	2	3	6	4	1	ATGATGCAATGGTACA-1	-19.478	5.25783	10.9989	-1.72314	0.81064	-6.87119	-9.43938	0.486192	10.4436	8.04963	-4.13321	-2.63327	-6.15084	1.71738	-7.91818	-0.862472	-10.603	1.60529	-7.50159	-0.946135	-7.73652	2.14962	-5.71169	0.0915065	2.89284	2.16304	0.168285	0.438141	0.312288	0	2.26321	1.84292	1.50012	0
ATGCACGCGCTGTTCA-1	WM	7	3	1	0	5	4	3	3	3	3	5	3	3	ATGCACGCGCTGTTCA-1	-28.7569	3.23448	11.971	-0.750457	2.01943	-6.41396	-9.86205	2.93972	11.1384	3.79986	-4.36858	-3.29588	-7.51943	1.38151	-9.69822	-6.40995	-9.61074	1.55782	-9.85877	-1.9101	-13.5281	-1.32705	-9.47453	-7.12923	2.31936	3.04935	0.302072	0.162399	0.302072	0.162399	2.47926	1.01642	1.38569	0
ATGCACTACCGCATTG-1	Layer5	2	1	2	4	6	7	0	4	1	0	1	1	2	ATGCACTACCGCATTG-1	8.74547	-2.85961	0.655931	0.503511	0.66119	1.69009	-3.10997	-2.22069	1.42333	9.60948	0.237161	-0.0906545	1.59577	2.55011	-0.872035	5.31221	-1.25	-3.62879	3.26858	3.7858	2.47381	4.95833	1.1531	7.12854	3.66611	0.635848	1.89687	0.200616	1.09841	0	2.49385	2.48463	0.847126	0.287607
ATGCATGATCCAGGAT-1	Layer5	2	1	5	1	1	2	4	4	1	0	1	1	2	ATGCATGATCCAGGAT-1	6.00698	-10.6095	-2.51107	2.01824	-0.760048	5.25239	3.30339	-0.660049	0.911667	11.9698	0.0113987	-0.804561	1.08623	2.86278	-1.61083	4.88793	-0.615407	-4.60957	1.08946	1.76006	0.825514	6.0913	-1.57096	6.79471	3.68971	1.02714	1.52303	0.243616	0.524513	0	2.61661	2.48775	0.743564	0.346268
ATGCATTCCGTGATGG-1	Layer1	5	2	5	5	3	5	5	5	5	5	4	6	4	ATGCATTCCGTGATGG-1	5.17418	11.1946	-5.23941	3.16629	-1.41102	5.28337	5.1951	0.605004	-1.14445	-1.0468	1.59615	-2.84006	-1.15911	-2.44716	5.77985	-9.84387	4.28263	3.07883	-2.00726	5.02644	0.679719	-8.23002	3.60601	-11.0446	2.79802	0.606003	0.348221	0.810768	0.980647	0	2.69097	2.39763	1.79152	0
ATGCCAATCGCTCTGC-1	Layer3	4	1	0	2	3	1	2	1	4	1	3	0	0	ATGCCAATCGCTCTGC-1	14.1934	-9.82371	-5.20869	-1.50006	-2.04708	1.65162	8.89998	0.266789	-5.75709	3.0984	3.05261	3.23419	3.39905	-3.6811	8.0422	-2.74796	6.02937	-2.72112	3.50278	-6.4942	4.58349	-5.60608	4.574	-4.0315	3.1626	0.276692	1.09603	0.786343	0.493184	0.335365	3.08915	3.04083	0.629457	0
ATGCCATTTGCGACCA-1	Layer5	1	1	5	2	4	3	0	4	1	2	0	1	2	ATGCCATTTGCGACCA-1	16.782	-5.64517	-1.94644	-0.922097	-2.38129	3.74721	-2.06779	2.60478	-2.49362	7.82593	1.20087	-0.582451	1.66609	3.09654	0.368482	5.19683	1.67931	-3.48981	4.64351	-0.752723	4.66481	2.47824	1.73437	6.26693	3.64102	0.731399	1.75631	0.113129	1.41444	0	2.59054	2.33627	0.113129	0.306991
ATGCCGGTCTTGCATA-1	Layer6	2	4	2	4	1	2	0	0	1	0	1	1	1	ATGCCGGTCTTGCATA-1	0.598121	4.10543	0.598835	-0.128038	-0.195374	0.745198	4.89776	-4.10566	1.09568	11.6881	-0.119257	1.3875	-1.75915	2.15894	-2.25072	4.84308	-0.900147	-2.30139	3.39266	3.70955	0.764305	5.77937	-3.55039	4.76555	3.60286	0.577635	1.2076	0.419508	0.941428	0	2.85001	2.46938	0.648214	0.231593
ATGCCGGTTGATGGGA-1	Layer5	2	1	5	1	1	7	0	2	1	0	1	1	2	ATGCCGGTTGATGGGA-1	12.1858	-7.49237	-2.9397	1.16826	-0.972882	3.44372	3.3217	-1.32111	-1.60036	7.59871	0.936851	0.124753	2.23084	1.01952	0.336648	7.5855	-0.908064	-3.52991	2.09539	1.36984	2.68485	5.23329	2.0729	6.14127	3.38203	0.836603	1.56999	0.389215	1.40924	0.305178	2.55688	2.31842	0.605784	0.112396
ATGCGACAATTGGTCC-1	Layer2	4	1	5	2	3	5	1	6	6	5	4	5	5	ATGCGACAATTGGTCC-1	6.65723	-10.3296	-5.62072	3.99874	-3.35823	3.73834	7.10493	3.01914	-5.73388	-0.84199	0.839267	-1.55019	1.85183	-4.57839	6.64501	-6.62423	3.54901	5.05221	1.69736	-2.59345	0.460823	-7.60893	3.85392	-7.97023	3.01536	0.537542	1.25027	0.537542	0.537542	0	2.72365	2.66348	1.43582	0
ATGCGACAGTCCCATT-1	Layer6	6	2	2	4	6	2	0	0	2	0	1	2	1	ATGCGACAGTCCCATT-1	-1.21322	6.44607	1.58509	0.153354	0.374172	4.47909	-6.29475	0.140115	3.06416	11.423	-0.59218	0.498542	-2.43385	1.36555	-4.53316	3.20295	-1.12922	-0.87487	2.99645	3.57291	-0.892488	3.80484	-4.39188	4.70969	3.47615	0.84868	0.712728	0.260064	0.466264	0	3.00357	2.65445	0.968342	0
ATGCGAGTCCCACCAC-1	Layer3	1	1	0	2	3	6	2	1	0	1	3	0	0	ATGCGAGTCCCACCAC-1	11.7648	-14.4905	-3.86103	-1.79423	-1.7357	2.40389	8.12243	-1.20895	-5.47063	4.83689	2.55768	4.8252	4.72266	-2.77917	6.59629	0.655721	5.98397	-3.01413	3.66262	-5.52628	4.97837	-4.20671	5.70268	-1.83605	3.45783	0.419467	0.795711	0.474996	0.625181	0.231568	2.98373	2.94793	0.577582	0
ATGCTCAGTGTTGCAT-1	Layer3	1	1	2	1	1	3	0	2	0	4	3	0	0	ATGCTCAGTGTTGCAT-1	13.412	3.17066	-3.05856	-0.58552	1.21924	4.21132	5.51104	-3.71645	-0.264446	4.15562	2.30927	1.07147	2.5522	-0.902056	3.20884	0.127415	-1.91298	1.3246	1.82884	-5.14293	5.3712	-3.34038	4.38529	-1.65435	3.32301	0.312146	0.741491	0	0.65018	0.312146	2.95149	2.90245	1.0409	0
ATGCTCTGGCGCGGTA-1	Layer5	2	1	2	3	4	7	1	4	1	5	1	1	2	ATGCTCTGGCGCGGTA-1	6.30285	-12.2493	0.147027	-1.49704	0.633158	-2.26553	-1.16314	1.25593	1.98031	7.17857	0.813007	3.25075	2.28215	3.18994	1.60476	5.67733	2.86751	5.12773	4.29837	3.37085	3.40188	5.6079	1.09205	6.92495	3.64746	0.867272	1.90717	0.100917	1.03146	0	2.3962	2.53165	0.614906	0.425873
ATGCTTAGGAGTTGAT-1	Layer2	4	1	0	3	3	1	2	6	6	2	0	5	5	ATGCTTAGGAGTTGAT-1	6.31513	0.240978	-6.8201	-1.82952	-1.35025	-1.12052	8.50746	0.63488	-6.81778	1.63234	3.20904	4.25056	2.70921	-4.65314	7.81762	-5.56951	1.41073	-0.318261	2.87421	1.14654	3.85433	-4.36843	4.62647	-6.70491	3.13524	0.421122	0.83689	0.579701	0.123029	0.123029	2.75961	2.84687	1.24917	0
ATGGAAATTTAAGGAG-1	WM	3	5	3	6	7	2	3	3	3	3	5	4	3	ATGGAAATTTAAGGAG-1	-1.87385	-18.733	12.2265	-0.794346	-0.135377	-3.81424	-12.0209	5.25886	8.87018	5.36309	-2.96452	-4.0073	-7.19994	0.870811	-7.33118	-2.30225	-3.96187	2.72083	-9.7136	-0.482187	-7.95539	2.24914	-8.46747	-3.73372	2.69379	2.46161	0.651895	0.477961	0	0	2.3512	1.14573	1.32376	0.267269
ATGGAGCAGGCCGTGA-1	Layer6	6	6	5	1	6	2	4	0	2	6	1	2	1	ATGGAGCAGGCCGTGA-1	-9.66938	-16.6916	10.335	-0.123078	-0.379051	6.10408	-5.4841	-0.767117	5.91452	10.7321	-1.13148	-1.76413	-2.81136	1.13866	-4.98351	1.75046	-2.43702	2.41258	-0.617551	1.38144	-3.20123	5.25527	-5.21207	4.57713	3.32431	1.36917	0.776034	0.329984	0.329984	0	2.8349	2.41275	1.01496	0
ATGGATCCGGCGTCCG-1	Layer5	2	2	2	2	1	7	0	2	1	0	1	1	2	ATGGATCCGGCGTCCG-1	11.506	9.2793	-0.82519	0.462708	-0.634188	2.73576	4.84926	-3.03874	-2.02519	9.1898	0.861433	1.28173	2.17914	1.3877	1.3678	4.83807	0.908659	-5.18099	4.21265	1.9851	3.47137	3.94853	1.26558	5.92595	3.55983	0.469533	1.79736	0.541799	0.891257	0.113194	2.31338	2.34833	0.541799	0.307153
ATGGATTGACCAAACG-1	Layer6	6	2	2	4	6	2	0	0	2	4	1	2	1	ATGGATTGACCAAACG-1	8.64565	7.89073	0.925283	0.910744	0.773651	2.59503	-3.12206	-1.31049	2.59963	11.6099	-0.297283	0.0593833	-1.97485	1.56938	-3.93249	4.02349	-0.994629	1.97694	0.387356	0.933469	-1.93029	5.18837	-4.70965	3.66613	3.58573	0.994835	1.228	0.354922	0.82339	0.132801	3.08546	2.73075	0.616342	0.132801
ATGGCAGCATTACGAT-1	WM	7	3	1	0	5	4	3	3	3	3	5	3	3	ATGGCAGCATTACGAT-1	-29.5452	3.84805	11.0632	-1.75159	1.48078	-7.40911	-11.2001	1.64781	13.0534	3.58382	-5.47615	-2.19719	-7.91031	2.46881	-11.2648	-6.31065	-10.658	1.93519	-10.9978	-2.77407	-13.4142	-1.7166	-10.3443	-7.00187	2.04862	3.25968	0	0.181271	0	0	1.47672	0.871787	1.15881	0
ATGGCTGGAAATGGCC-1	Layer3	4	1	5	2	3	6	0	1	4	1	3	0	0	ATGGCTGGAAATGGCC-1	15.9852	1.11608	-5.08017	0.979107	-2.90121	3.00609	7.14061	1.44909	-4.67397	3.69451	1.44696	0.271384	3.88029	-2.62758	8.79161	-0.380693	5.04866	-1.06946	2.78517	-5.02634	3.78399	-4.4054	5.27846	-0.838567	3.23989	0.27193	0.577309	0.384407	0.738949	0.14518	3.01429	2.95098	0.27193	0
ATGGGAACGGAAGCGG-1	Layer3	4	2	0	2	3	6	0	1	4	2	2	0	0	ATGGGAACGGAAGCGG-1	14.8251	9.33821	-5.43416	-1.02469	-2.05899	2.54201	7.72501	0.18393	-4.28086	3.17493	2.17765	1.97091	3.77988	-2.45572	7.51361	-0.458067	3.48956	-2.42803	-0.00530138	-0.0736389	5.36898	-2.15655	6.41078	-1.82003	3.28835	0.107643	1.03617	0.374733	0.585314	0.204818	3.10246	2.88034	0.585314	0
ATGGGACCTGCTGAAC-1	WM	7	3	1	0	5	4	3	3	3	3	5	3	3	ATGGGACCTGCTGAAC-1	-25.5584	-0.00239638	11.8556	-0.624588	2.39226	-6.85328	-9.67647	2.67383	12.8327	4.86772	-4.72331	-3.33794	-7.10752	1.58955	-9.36007	-6.57155	-9.07277	2.65584	-10.0674	-2.56447	-13.1987	-0.692507	-9.69439	-5.95734	2.1178	2.85	0.153752	0.153752	0.153752	0	1.42499	0.845701	1.99002	0
ATGGGCCTCGGCCTCT-1	Layer5	1	1	2	2	4	3	0	4	1	0	1	1	2	ATGGGCCTCGGCCTCT-1	10.9601	-1.33325	-1.86615	-0.994782	-2.63883	2.98928	-2.08947	2.70661	-1.84031	7.73293	0.038707	0.317395	2.20473	3.39986	1.08866	5.37661	-1.76527	-4.43246	4.43453	1.12502	4.64024	3.65196	2.45084	6.20047	3.56807	0.890086	1.94049	0.286105	1.32449	0.199524	2.58442	2.28573	0.10473	0.286105
ATGGGTGTATACCTCC-1	WM	7	3	1	0	5	4	3	3	3	3	5	3	3	ATGGGTGTATACCTCC-1	-29.286	2.70077	11.2717	-2.68841	1.38856	-7.74599	-11.8947	0.286952	13.6586	4.55157	-5.87259	-3.32858	-8.42309	2.46471	-10.6225	-6.62498	-11.1974	1.12432	-10.992	-2.83629	-13.5541	-1.51347	-10.4389	-6.79934	1.65024	3.21273	0.182649	0.182649	0	0	1.61101	0.789528	1.22516	0
ATGGTATTTACTGATT-1	WM	7	3	1	6	5	4	3	3	3	6	5	3	3	ATGGTATTTACTGATT-1	-21.4007	2.04499	11.9034	-1.68924	0.557084	-4.91686	-10.6193	2.41255	13.6295	4.85228	-4.41769	-3.78946	-7.26024	1.36305	-10.8089	-4.95636	-2.96128	3.37507	-8.67649	-1.2854	-11.9523	-1.50391	-7.79176	-5.40482	2.48773	3.0161	0.185925	0	0.597367	0	1.99256	1.17793	1.17793	0
ATGGTCGCGTGGTTTC-1	Layer5	2	4	2	2	4	7	1	4	1	2	0	1	2	ATGGTCGCGTGGTTTC-1	-0.103921	2.89373	0.12199	-0.331027	-0.713797	1.43954	-0.612625	0.224164	0.45419	8.58041	0.223842	1.92979	2.75705	2.7777	0.625798	6.84574	2.70116	-2.38633	4.30281	-2.63345	4.21144	5.47049	-0.521273	8.33888	3.75472	0.192097	2.06472	0.424921	0.820101	0	2.45919	2.64836	0.820101	0.275874
ATGGTGCTCAAAGCCA-1	Layer1	5	4	4	5	2	5	5	5	5	5	4	6	4	ATGGTGCTCAAAGCCA-1	-1.63029	0.174679	-5.51329	4.39117	-1.99885	5.54673	4.21151	3.21107	-1.60993	-0.886045	2.34952	-3.20847	-0.873477	-3.00217	3.99764	-10.1215	3.29245	5.40141	-2.752	6.95851	-0.208625	-9.60035	4.60841	-12.0068	2.90936	0.624468	1.00595	1.35863	0.624468	0	3.014	2.50751	1.7774	0
ATGTAAGGCTGCTCTT-1	Layer3	4	2	0	3	3	1	2	1	4	1	3	0	5	ATGTAAGGCTGCTCTT-1	12.6744	-1.84606	-5.29536	-1.38242	-1.43619	-2.03864	8.17971	-1.1593	-4.53014	2.94852	3.09774	3.28852	3.14957	-3.28862	8.55742	-3.52813	5.85734	-0.523136	4.61411	-5.41153	3.23813	-5.3619	5.42786	-5.17456	3.22703	0.521308	0.931973	0.414208	0.356025	0.356025	2.89149	3.0693	0.663108	0.082067
ATGTACATGCGGTGAG-1	Layer2	5	1	5	5	2	6	4	0	0	5	4	5	5	ATGTACATGCGGTGAG-1	3.26932	-3.72622	-3.93856	3.14459	-1.04132	-3.24709	-3.9215	0.675469	6.25399	8.65718	-0.0767713	-3.14735	-0.639085	-0.71544	5.03504	3.84488	3.60038	2.66584	-1.63504	4.93914	1.25865	-1.94247	5.43009	-4.4872	3.31017	0.687053	0.81982	0.447557	0.132011	0.132011	3.07938	3.07938	1.09048	0
ATGTACGATGACGTCG-1	Layer6	6	1	2	3	4	2	1	0	2	0	0	2	1	ATGTACGATGACGTCG-1	12.5428	-4.67212	1.34565	-0.543969	-0.894037	-2.49084	-0.888896	-0.0789776	4.63032	8.40403	0.989712	4.37387	-1.90045	2.66178	-5.17773	1.98296	-2.9091	-2.80714	1.87365	-2.094	-1.43899	4.77887	-5.24103	2.98278	3.38643	1.20137	0.745261	0.286755	0.366583	0	2.99774	2.49984	0.745261	0
ATGTAGCGCGCGTAGG-1	Layer5	2	1	5	5	4	7	4	0	1	5	1	1	2	ATGTAGCGCGCGTAGG-1	3.48644	-6.23921	-3.79155	3.52201	-2.72434	-2.99699	-4.43496	1.6579	3.26369	8.03749	-0.457664	-1.92901	-1.51533	-0.291322	-0.936991	3.73292	3.48465	3.13071	0.86574	1.32196	2.18197	5.79267	-1.34445	7.0263	3.37616	0.818899	1.74217	0.309164	0.544979	0	2.32613	2.5754	0.967093	0.434007
ATGTGAAAGCCTAATG-1	Layer6	3	3	6	0	5	4	3	0	2	5	2	4	1	ATGTGAAAGCCTAATG-1	-19.2537	2.9725	9.75807	-2.70056	2.31003	-8.88415	-10.1655	-0.227124	9.02158	7.98338	-4.45945	-2.38047	-4.0065	1.77494	-6.40291	-0.198889	4.42878	2.24851	-2.99191	2.92483	-5.44459	3.12312	-4.30215	2.64864	3.21437	1.71892	1.15993	0	0.181542	0	2.44672	2.39363	1.15993	0
ATGTGCATCCGACGCA-1	Layer5	2	2	2	4	1	7	0	4	1	0	1	1	2	ATGTGCATCCGACGCA-1	5.04453	4.50503	0.0826222	0.679036	0.824472	3.39687	5.37992	-3.9389	1.5455	10.5616	0.110016	0.580472	1.68987	2.623	-0.588575	5.37528	-2.09675	-1.4297	2.20546	2.86873	2.47542	5.94621	-2.28581	7.13616	3.55852	0.777605	1.34979	0.289734	0.777605	0	2.62255	2.6932	1.25862	0.289734
ATGTGGACATCTTGAT-1	Layer6	6	1	5	3	4	2	4	0	2	6	2	2	1	ATGTGGACATCTTGAT-1	5.4934	-9.08816	-1.11886	1.10936	1.71363	-1.04629	-4.81953	0.903434	3.62692	9.82643	-0.393227	-0.83313	-2.18304	1.32744	-4.00738	4.13567	-1.02024	3.37302	-3.6201	1.15656	-2.79625	5.48255	-5.88371	4.08543	3.37839	0.74962	0.608214	0.246117	0.681414	0	3.09414	2.30947	1.17322	0.130611
ATGTGTAGTTTAGTCA-1	Layer2	4	2	0	2	3	1	0	6	4	1	2	5	0	ATGTGTAGTTTAGTCA-1	11.4018	10.2904	-5.43892	-0.216624	-1.32419	4.14371	6.2626	-0.680584	-2.93785	1.772	2.47455	0.584004	2.57953	-3.38938	6.98228	-2.50234	4.46976	0.290521	0.0475179	1.74921	1.94159	-3.67467	4.55371	-3.43257	3.38587	0.51097	1.36976	0.587947	0.336575	0.125206	3.15876	3.33017	0.726123	0
ATGTTACGAGCAATAC-1	Layer3	4	1	0	1	3	6	0	6	0	2	2	0	0	ATGTTACGAGCAATAC-1	9.25958	-1.5819	-5.20776	-0.346357	-0.51223	5.28533	6.12859	-0.587292	-0.420356	2.57015	2.42976	0.525208	2.04681	-3.75045	2.60767	-1.20558	1.20328	-1.25298	0.746103	2.39302	4.21381	-4.49235	4.06106	-2.24488	3.31199	0.588454	1.16418	0.182572	0.693898	0.336901	2.97695	3.14559	0.588454	0
ATGTTCGTCGACCCAC-1	Layer5	2	5	2	1	4	7	1	4	1	4	1	1	2	ATGTTCGTCGACCCAC-1	-2.31787	-15.495	0.425914	-0.928752	1.85712	4.30533	-0.655841	1.1256e-05	1.53949	7.39697	0.355718	3.76995	3.2596	2.42292	0.0820768	5.87377	-2.22637	0.792953	1.87375	3.14979	3.83799	4.96301	0.69212	7.38069	3.64121	0.791473	1.96953	0.125814	0.791473	0	2.61027	2.42688	0.728791	0.429368
ATGTTGTAGTCTGTTT-1	Layer6	3	3	6	0	5	4	6	3	2	3	2	3	3	ATGTTGTAGTCTGTTT-1	-16.4573	1.89473	10.5811	-0.261054	3.03915	-7.06779	-8.06588	2.0797	10.2678	8.87931	-4.2937	-1.9742	-6.14597	1.84573	-8.66195	-1.53639	-10.0903	2.45509	-3.44757	-0.146811	-9.63927	-0.12142	-6.7519	-1.97555	2.9387	2.26634	0.183176	0.590062	0.337936	0	2.20177	1.79602	1.92129	0
ATTAAACATGCGGACC-1	Layer6	6	1	4	3	6	2	4	0	2	4	2	4	1	ATTAAACATGCGGACC-1	1.49572	-5.79162	-3.35508	4.44113	1.73508	-2.56366	-4.27998	0.4044	7.60351	10.4061	-0.472079	-3.664	-1.90372	-0.0835379	-7.26188	1.24572	0.0658894	2.3525	-3.25167	-0.0446035	-5.70107	3.12137	-7.02109	2.88302	3.35648	1.41367	1.15616	0.483783	0	0	2.80669	2.39381	1.15616	0
ATTAATACTACGCGGG-1	Layer5	2	6	2	4	1	7	1	4	1	0	1	1	2	ATTAATACTACGCGGG-1	-9.53457	-16.8502	-0.0327883	-0.156609	0.461264	-0.0654274	3.87976	-4.74665	-0.542664	11.3702	0.275369	1.22023	2.60808	2.27767	-0.305997	7.11413	-0.931615	-4.24922	4.27004	3.39496	3.84555	5.62178	0.426596	7.4133	3.64801	0.680016	2.22767	0.256325	1.08107	0	2.18478	2.60738	0.629418	0.177964
ATTAATGAACCAGTCG-1	Layer5	2	2	2	4	1	7	1	4	1	0	0	1	2	ATTAATGAACCAGTCG-1	4.61627	9.6729	0.125089	0.175017	-0.329647	1.8945	6.10607	-4.77339	-2.19436	10.5564	0.241687	3.70866	3.22418	2.177	-1.63235	6.81276	-0.853223	-3.49557	4.9822	0.363643	3.19932	5.24164	-1.87186	6.8737	3.74876	0.875153	1.99609	0.323251	0.763062	0	2.33077	2.59067	0.567143	0.323251
ATTAATTCGGTCACTC-1	Layer3	1	1	5	4	1	3	0	2	0	2	1	0	0	ATTAATTCGGTCACTC-1	13.1969	3.1913	-3.55518	1.80759	-0.972718	3.68053	2.92875	-1.01979	-1.24908	6.74499	1.98324	-1.21344	2.6966	-1.90235	3.92345	2.26276	2.41188	-1.91388	3.91975	2.4345	3.46454	-0.131995	4.74746	0.382261	3.51672	0.618466	1.09778	0.251039	1.04901	0	2.93572	2.82361	0.356302	0
ATTACAACTACCGGCC-1	Layer3	1	2	5	2	1	6	0	1	0	1	2	0	0	ATTACAACTACCGGCC-1	16.3957	10.1151	-3.89701	1.36595	-1.77295	1.86477	3.11615	-0.805994	-3.61938	4.50162	0.808999	-0.207162	3.79498	-2.3051	5.78452	1.36444	6.55332	-2.00515	-0.27381	0.29198	2.43527	-0.418421	6.42811	1.04806	3.46354	0.590302	1.05683	0.638652	0.539495	0	3.17697	3.09543	0.771082	0.0856204
ATTACATGTCAGTCTT-1	Layer3	4	1	0	2	3	1	2	6	4	0	3	0	0	ATTACATGTCAGTCTT-1	15.0848	1.11755	-5.45194	-1.53707	-1.77495	1.79743	7.95437	-0.0467427	-6.03751	3.61294	2.64247	4.96755	3.41501	-4.55048	8.55535	-2.19021	-0.890669	-4.44903	2.9415	-4.39018	4.94102	-3.485	6.72559	-2.46331	3.33159	0.632481	0.989923	0.462591	0.670798	0.0709457	3.01242	3.07885	0.707701	0
ATTACCACACTGCCTG-1	Layer2	4	1	0	2	3	1	0	6	6	1	4	5	5	ATTACCACACTGCCTG-1	12.2943	-11.1038	-5.94922	2.80793	-3.54227	2.50633	7.55789	2.4861	-6.15407	0.481554	1.2704	-0.387374	1.73267	-4.39187	8.25326	-5.36064	6.99734	-1.20807	-2.33302	3.56897	1.37415	-5.2829	4.78476	-4.89998	3.27399	0.384539	1.20737	0.504715	0.171913	0.171913	3.02537	3.15738	1.14966	0.0896465
ATTACGCGCTGGCAGG-1	Layer6	6	1	5	1	6	2	4	0	2	6	1	2	1	ATTACGCGCTGGCAGG-1	4.28443	-1.64074	-2.88866	3.72879	1.98291	6.22538	-5.24253	-1.60558	5.25755	11.2996	-0.618391	-2.63141	-2.1811	0.444134	-5.55933	1.75322	-1.23871	3.22782	1.73462	0.681734	-1.72564	4.17395	-6.85518	4.53637	3.3856	1.04649	0.706292	0.706292	0.344004	0	3.05016	2.79709	1.18118	0
ATTACTAGCCTCTTGC-1	Layer3	1	1	2	1	1	3	0	2	0	0	0	0	0	ATTACTAGCCTCTTGC-1	11.4485	-1.40826	-3.43059	-0.387687	0.231267	4.25697	4.66734	-2.0197	-0.964739	5.54175	0.890405	-0.765473	2.52994	-1.34753	3.63753	2.24987	-0.179506	-3.20509	4.73279	-2.90623	3.96966	-1.83912	5.08243	1.41912	3.39159	0.475197	1.23353	0.311154	0.796003	0	3.02472	2.80779	0	0.114815
ATTACTTACTGGGCAT-1	Layer3	1	2	0	2	1	3	1	2	0	2	3	0	0	ATTACTTACTGGGCAT-1	1.92513	10.9594	-3.70719	-0.587073	-1.63427	2.89756	4.74671	-2.99071	-3.6387	5.31517	1.81821	2.1933	3.38164	-0.452352	5.19117	0.320247	2.16188	-1.73113	2.8084	-4.74739	6.11086	-3.5428	6.52052	2.19055	3.41432	0.430738	1.18211	0.279929	1.11379	0.102266	2.89707	2.6639	0.498391	0.102266
ATTAGATTCCTCAGCA-1	Layer3	4	2	0	2	3	6	2	1	4	4	0	0	0	ATTAGATTCCTCAGCA-1	8.7359	13.2041	-4.54013	-0.623018	-1.04527	2.02928	6.94743	-0.741918	-3.40029	4.18541	2.51642	3.67374	4.65761	-1.45405	6.56798	-0.420732	-0.267685	0.409605	4.59705	-2.70672	5.95841	-2.99793	7.48949	-1.54937	3.57317	0.449605	0.843555	0.921814	0.616017	0.0904031	3.03828	3.19335	0.88345	0.0904031
ATTAGATTGATAGCGG-1	Layer4	1	2	2	4	1	3	0	2	0	0	0	1	2	ATTAGATTGATAGCGG-1	15.7695	7.54873	-2.74613	-0.63221	0.865073	3.42617	5.83762	-2.35181	-0.754379	7.65385	1.49533	0.623646	1.41187	0.973726	2.3863	4.3341	0.407232	-3.23346	5.22614	-0.547261	4.07037	1.73022	2.4734	6.39002	3.53725	0.779929	1.44659	0.36672	1.1208	0	2.94523	2.42803	0.258765	0.137729
ATTAGGCGATGCTTTC-1	Layer6	6	1	2	1	6	2	0	0	2	0	1	2	1	ATTAGGCGATGCTTTC-1	10.5228	-10.2533	-0.435573	0.65554	-0.20762	4.85197	-2.98559	-0.686464	3.13305	10.6243	0.238162	0.303368	-1.77779	1.64409	-5.22534	3.20544	-1.82195	-3.16096	1.64798	2.59921	-1.73698	4.38401	-5.99508	4.49201	3.33745	0.834244	1.00702	0.360717	1.00702	0	2.99045	2.4546	1.1543	0
ATTATACTTTGCTCGT-1	Layer5	2	2	2	4	1	7	0	2	0	1	3	1	6	ATTATACTTTGCTCGT-1	13.2618	12.779	-1.33185	0.578682	-0.226081	2.30089	5.21314	-2.90701	-2.051	9.02883	0.990855	1.01956	2.52916	0.835605	2.32457	3.67414	5.28788	-3.68495	4.08009	-4.03583	4.48226	1.07777	2.65523	5.0056	3.5872	0.726909	1.68793	0.428099	1.2251	0.125385	2.63603	2.16881	0.33701	0.125385
ATTATAGCTACTTTAC-1	Layer2	4	2	0	3	3	1	2	1	4	1	3	0	5	ATTATAGCTACTTTAC-1	2.08649	5.03993	-6.56598	-1.83431	-1.1352	-2.03562	8.53274	-0.220348	-5.44345	2.65437	2.64639	4.34919	5.12187	-1.62703	8.41038	-3.3253	4.76231	0.980147	4.89943	-5.14789	3.15345	-5.4456	5.44769	-5.03445	3.23466	0.510516	1.06993	0.459247	0.348079	0.348079	2.87565	3.04378	0.605784	0.0799831
ATTATCTCGACAGATC-1	Layer3	4	2	5	1	3	6	0	2	4	2	0	5	0	ATTATCTCGACAGATC-1	15.3488	-2.11478	-4.92174	0.801837	-1.779	4.13702	5.74577	-0.439329	-2.50963	2.7203	2.20189	-0.839757	1.89713	-1.03204	6.80029	-2.27589	1.6278	0.454203	1.74533	-2.00461	3.22912	-3.04479	5.57226	-2.79362	3.41012	0.274916	0.948604	0.146876	0.388408	0	2.88639	3.28204	0.388408	0
ATTATGAGACCCAATT-1	WM	7	3	1	0	5	4	3	3	3	3	5	3	3	ATTATGAGACCCAATT-1	-24.6695	0.940687	11.9788	-0.861144	2.50237	-6.88125	-9.55867	2.67277	12.9009	3.51176	-4.48574	-3.40619	-7.31864	1.29256	-10.6515	-6.22849	-10.9012	2.03866	-9.8756	-1.58149	-12.4421	-3.15151	-10.182	-6.87856	1.80763	3.27639	0.185517	0.185517	0	0	1.40059	1.11133	1.34905	0
ATTATGCCATAGGGAG-1	Layer5	2	2	2	4	1	7	0	4	1	0	1	1	2	ATTATGCCATAGGGAG-1	-1.15679	8.62835	0.0273927	0.523967	0.484984	3.00903	5.55946	-4.87938	-0.286073	9.95593	0.986579	1.42422	2.45918	1.3174	1.77126	6.62806	-1.1497	-2.08016	0.802382	1.62863	3.86231	5.58448	1.27903	8.40059	3.75594	0.862745	1.88943	0.672311	0.803208	0	2.57945	2.6399	0.672311	0.242108
ATTATTATGTCCGTCA-1	WM	3	3	1	0	5	4	6	3	3	3	5	3	3	ATTATTATGTCCGTCA-1	-25.6444	4.42669	9.28459	-2.53944	1.9071	-8.21456	-10.8582	0.220939	12.0964	6.36456	-4.71681	-1.10187	-7.82904	2.96674	-10.1883	-6.35536	-10.3207	2.58131	-9.80278	-2.69507	-12.2012	-2.42848	-10.2029	-5.6551	2.55252	2.61142	0.383457	0.383457	0	0	1.88831	1.61946	1.52235	0
ATTCAAAGTACCTGTT-1	Layer1	5	2	5	3	3	5	5	5	5	5	4	6	4	ATTCAAAGTACCTGTT-1	12.1258	8.32013	-4.51296	3.80745	-1.20921	-3.25745	6.46328	0.504719	0.926826	-0.291831	0.634464	-3.71801	-1.30179	-2.48107	5.36447	-8.5694	4.9379	3.09857	-1.6646	4.7617	1.28032	-8.20934	2.58448	-10.8616	2.79877	0	0.975548	0.438818	0.742769	0	2.33842	2.83176	1.16424	0
ATTCAACCATTTAAGG-1	Layer3	4	1	0	2	3	6	2	1	0	1	3	0	0	ATTCAACCATTTAAGG-1	1.62583	-7.12887	-4.33285	-2.15028	-2.62564	1.24976	8.45708	1.53125	-4.5766	4.32041	1.72767	3.66286	5.18775	-2.25305	6.28169	0.191977	4.293	-1.32464	4.21835	-4.7602	5.82068	-3.76121	5.27214	-1.18429	3.41632	0.255181	1.00948	0.725557	0.815222	0.395072	3.06099	2.95579	0.627053	0
ATTCACTGATGTTGGA-1	Layer6	6	1	5	3	4	2	4	0	2	6	2	2	1	ATTCACTGATGTTGGA-1	9.43069	-7.37582	-1.72636	-1.17584	1.88191	-1.97904	-2.88208	1.45125	4.97033	8.1946	0.312163	-0.876386	-1.24731	0.949317	-4.02239	3.70745	-3.74574	2.7102	-0.840629	1.08119	-1.63594	4.98983	-6.31508	3.98096	3.55582	0.842009	0.975043	0.402383	0.975043	0.152831	3.16917	2.55639	0.842009	0.285372
ATTCAGGACCTATTTC-1	Layer3	1	6	5	2	3	6	0	1	0	1	1	0	0	ATTCAGGACCTATTTC-1	-10.6971	-17.6477	-5.44459	3.46201	-1.41112	2.24651	5.38125	2.00454	-3.74062	5.63761	2.10306	-1.17351	3.44755	-2.65941	4.68944	0.121192	5.33819	1.85875	0.195548	6.28218	4.52409	-5.01402	6.44157	2.17201	3.39277	0.444239	1.1031	0.289367	1.24154	0.106035	2.87171	2.61302	0.51352	0.106035
ATTCAGGATCGCCTCT-1	Layer3	4	2	0	2	3	1	0	1	4	1	3	0	0	ATTCAGGATCGCCTCT-1	16.4164	8.00057	-5.98532	-0.704453	-1.64844	4.39969	7.71806	-0.807685	-5.09517	1.89071	2.55319	1.22831	3.40094	-2.68874	7.95313	-4.16831	6.42822	-1.66943	2.32591	-4.09872	4.38617	-5.60008	5.49314	-3.48054	3.23766	0.323825	0.965166	0.764172	0.390694	0.323825	3.05718	3.05267	0.889545	0.0913034
ATTCAGTAGCAGGGTC-1	Layer4	1	4	5	1	6	3	4	0	0	4	1	0	0	ATTCAGTAGCAGGGTC-1	-9.00855	1.75887	-3.43358	3.58849	1.8062	6.10706	-4.56292	-1.19289	2.18772	5.61892	-0.143567	-2.36951	-1.03503	-0.037278	2.03813	1.22316	1.42889	0.55286	6.48392	1.98727	3.15042	0.0107655	3.45255	0.683272	3.27127	0.809359	0.712324	0.604851	1.36313	0.188755	3.01162	2.25314	0.484421	0.188755
ATTCATATACTGTCCA-1	Layer6	6	3	6	0	4	2	6	0	2	6	1	4	1	ATTCATATACTGTCCA-1	-15.8888	3.77414	2.79643	0.199536	2.47681	-7.36723	-7.30906	0.5969	7.7934	9.65877	-1.01835	-1.06568	-3.42398	1.67558	-7.41557	1.72249	-1.59518	2.36123	1.46441	2.69531	-5.05124	3.41706	-6.88872	2.91091	3.33142	1.5458	0.61623	0.249963	0.249963	0.249963	2.73973	2.46735	1.5458	0
ATTCATCGTTGAGGCA-1	Layer3	1	1	2	3	4	3	1	1	0	1	0	0	0	ATTCATCGTTGAGGCA-1	13.01	-3.79106	-2.67027	-2.23142	0.403472	-0.982252	-0.143943	0.789722	-5.40473	7.72859	0.874805	3.98484	4.82122	-0.923546	3.64041	3.44161	5.68503	-2.81549	5.2969	-1.91487	5.8303	0.567764	4.79202	2.52914	3.45689	0.468312	1.26971	0.661969	0.82414	0	3.00139	2.76835	0.705043	0.0818821
ATTCCCACATAAACAA-1	Layer3	1	4	5	1	6	3	4	2	0	4	0	0	0	ATTCCCACATAAACAA-1	-9.02224	2.04942	-2.67199	-0.766342	1.42733	6.28259	-4.08024	-1.57463	1.69886	4.96399	-0.269149	-1.39642	1.88179	-2.23348	2.33013	1.11296	2.59743	0.0560419	5.31811	-1.32532	3.86284	-0.834104	3.36971	0.309766	3.24581	0.640561	0.640561	0.752327	1.24365	0.20244	3.01048	2.32237	0.514713	0
ATTCCTAAGACGTGGA-1	Layer2	4	1	0	2	3	1	2	6	4	0	2	5	5	ATTCCTAAGACGTGGA-1	10.6004	-5.76094	-6.2313	-0.927511	-1.80358	1.37751	7.55728	0.162889	-5.97751	2.65865	3.18815	4.48439	2.9353	-4.70507	7.86539	-4.38257	1.15342	-4.24349	-2.645	-0.354571	2.4944	-4.37394	4.67015	-5.33153	3.22257	0.604742	1.04598	0.653932	0.314252	0.16942	2.80941	3.08051	0.869045	0
ATTCCTCCGCCAGTGC-1	Layer4	1	1	2	1	6	3	4	0	0	0	0	1	6	ATTCCTCCGCCAGTGC-1	8.70708	-6.15465	-2.01911	-0.852421	1.88225	5.16439	-3.08178	-1.77912	0.673173	6.33142	0.0980446	-1.69374	0.104769	0.454647	2.09843	2.37894	-1.04401	-1.41553	2.17834	0.865407	3.74044	2.07957	2.84054	7.42651	3.41712	0.568579	0.671512	0.324167	1.06966	0.453821	2.74402	2.33993	0.764832	0
ATTCCTTCCAGGCGGT-1	Layer1	5	4	4	5	2	5	5	5	5	5	4	6	4	ATTCCTTCCAGGCGGT-1	-8.31963	2.33468	-4.81107	4.75851	-1.53811	5.90195	4.0319	3.99284	-0.471467	-2.28165	2.08428	-3.75936	-0.922724	-3.04	4.00873	-9.19212	4.85799	2.23232	-2.725	6.08352	-0.944131	-8.7008	3.3728	-10.7819	3.03169	0	0.427425	1.29924	1.14206	0	2.76836	2.66254	2.30918	0
ATTCGACGCCGGGCCT-1	Layer5	6	1	5	1	6	7	4	4	1	4	1	1	2	ATTCGACGCCGGGCCT-1	9.99953	0.687418	-2.65422	3.06748	1.97198	6.08248	-4.73167	-1.7329	2.97709	8.90587	-0.713975	-2.70875	0.845342	2.69571	-0.917113	4.69456	-1.68893	1.47478	0.220058	1.16967	2.48608	5.68711	-1.83874	5.98993	3.56012	0.836615	1.46881	0.135748	0.546366	0	2.97606	2.36047	0.45842	0
ATTCGTGCTATCTCTT-1	Layer3	4	1	0	3	3	6	2	1	4	5	3	0	0	ATTCGTGCTATCTCTT-1	5.64609	-11.584	-5.18322	-2.08019	-1.42014	0.238049	8.54561	0.315279	-6.81721	4.45699	2.53667	4.64992	5.53348	-2.01135	8.88888	-3.61018	4.48697	3.23856	3.14245	-6.05141	6.06282	-4.77691	5.24165	-3.8705	3.27572	0.439423	1.08882	0.743661	0.536184	0.488973	3.04561	3.11443	0.536184	0
ATTCTCGTCTCTTTAG-1	Layer3	4	2	5	1	1	6	0	2	0	0	4	0	0	ATTCTCGTCTCTTTAG-1	10.871	12.7163	-4.63602	0.491915	-0.510054	4.43579	5.8674	-1.0649	-1.47471	2.56555	2.3608	-0.544286	2.98736	-1.88082	5.23766	-0.0253094	0.558306	-3.15031	-1.32505	4.80702	5.0725	-4.2375	4.29899	-0.755268	3.3724	0.304767	0.727031	0.163949	0.727031	0.163949	3.01646	3.0423	0.727031	0
ATTCTGAGTATGAACT-1	Layer3	1	7	0	1	3	6	0	1	4	1	3	0	0	ATTCTGAGTATGAACT-1	-3.19556	-4.22547	-3.97017	-0.496106	-1.53691	4.31027	6.09117	-0.851922	-3.54055	3.74691	2.68022	1.1456	3.48832	-2.63068	5.87046	-0.264734	4.98677	-0.40488	2.16379	-4.74159	6.17427	-4.98865	7.20189	-1.79097	3.37459	0.483863	0.808553	0.483863	0.711584	0.188505	3.08885	3.03547	0.808553	0
ATTCTTCGTACTTATG-1	Layer3	1	5	0	2	3	6	2	1	4	2	3	0	0	ATTCTTCGTACTTATG-1	-1.17262	-24.0924	-4.43591	-1.34387	-1.96994	2.53615	8.30024	-0.933758	-3.57334	4.4177	1.65828	3.37795	4.45634	-1.60014	7.1925	0.0587965	2.89747	-3.04136	3.1968	-4.29283	5.44583	-4.19628	7.13255	-1.62019	3.47533	0.370783	1.06736	0.445381	0.445381	0.290167	3.06449	3.05924	0.640662	0
ATTGAAGATCTTAGTG-1	Layer6	6	2	5	1	6	2	4	0	1	4	2	2	1	ATTGAAGATCTTAGTG-1	-2.12419	-12.52	-2.68842	3.56049	1.13843	5.57513	-4.42051	-2.02089	4.58493	10.5598	-0.0834522	-1.47004	-1.62203	1.27982	-2.97421	3.9637	0.922962	2.80464	-1.45945	0.23141	-1.58681	4.34133	-4.98761	4.5967	3.26241	1.3719	0.864294	0.331014	0.462834	0	2.81512	2.43344	1.0173	0
ATTGACGTAACTCGGT-1	Layer3	1	2	5	1	1	6	0	2	0	0	3	0	0	ATTGACGTAACTCGGT-1	9.21627	13.033	-4.15752	0.509375	-0.824392	4.16492	4.98698	-0.94905	-2.85062	4.40463	1.95716	1.03455	2.78456	-1.57964	6.52559	0.43863	0.247305	-3.75609	2.86403	-6.13207	6.43246	-4.13708	6.9492	-0.814186	3.38409	0.205328	0.705904	0.705904	0.812531	0	3.14514	3.0309	0.705904	0
ATTGATAGCAACGAGA-1	Layer1	5	4	4	1	2	5	5	5	5	5	4	6	4	ATTGATAGCAACGAGA-1	-0.718482	0.277861	-4.49038	4.80474	0.0680003	5.77383	2.67742	3.40788	-0.217627	-1.19079	1.18242	-3.33432	-1.34206	-2.32112	5.25015	-10.0972	3.7953	3.48823	-1.322	6.83722	0.467969	-8.96095	2.5113	-10.8628	2.79614	0	1.16231	0.437822	0.437822	0	2.5286	2.72671	0.741299	0
ATTGATCACCACATTT-1	Layer6	3	5	3	6	7	2	3	0	3	3	5	4	3	ATTGATCACCACATTT-1	-1.59401	-19.2056	12.1973	-1.25199	1.06532	-4.84908	-12.0192	5.2571	8.735	5.53537	-2.99906	-3.87394	-3.53616	0.784504	-7.22882	-2.13973	-7.35234	2.73177	-7.8367	-1.98458	-8.86932	1.61949	-8.4572	-3.69324	2.92375	2.47914	0.265158	0.647581	0.265158	0	2.0774	1.5355	1.39535	0
ATTGATGAGTCCTAAC-1	Layer3	1	2	5	2	4	3	1	1	0	0	0	0	0	ATTGATGAGTCCTAAC-1	15.0844	9.84872	-2.29408	-1.00796	-2.13116	3.28886	-1.29011	2.21085	-3.90666	7.03117	1.38037	2.59543	4.93159	-2.06399	4.34468	2.39126	0.968216	-3.28091	4.22237	-2.50779	5.11569	-0.794834	4.7222	-0.0726351	3.50099	0.260569	1.02461	0	0.849939	0	2.88022	2.71729	0.369148	0
ATTGCCTATTAGACCG-1	WM	7	3	1	0	5	4	3	3	3	3	5	3	3	ATTGCCTATTAGACCG-1	-24.3608	2.84945	10.2808	-1.74621	1.33921	-6.63715	-11.0414	1.71148	13.8296	4.57245	-5.49352	-2.05306	-8.14713	2.84971	-10.5401	-6.56582	-8.05448	2.8426	-9.35004	-3.05811	-12.2786	-3.1513	-10.0649	-6.33325	2.02826	2.86232	0.386276	0.145972	0.273325	0	1.91913	1.25693	1.87191	0
ATTGCCTTTATGTTTG-1	Layer4	1	1	2	3	4	3	1	2	0	1	0	0	6	ATTGCCTTTATGTTTG-1	0.950266	-6.81102	-3.14235	-2.01199	0.499538	-1.86168	-1.2956	0.931274	-3.59173	8.24931	0.46676	3.34808	1.75768	0.338779	3.95243	3.43996	6.29752	-1.56837	5.39436	-3.54253	4.79795	0.729885	4.26929	3.28256	3.42543	0.56258	1.5636	0.56258	0.614966	0	2.90554	2.68058	0.38662	0
ATTGCGATCAGTAACT-1	Layer3	1	1	5	2	3	6	1	1	0	2	0	0	0	ATTGCGATCAGTAACT-1	8.56953	-9.89333	-4.40112	0.624201	-2.41088	3.92064	6.80599	1.2302	-4.75479	5.42101	1.63564	1.80641	3.85629	-1.90956	4.42904	3.20066	3.98115	-2.02429	4.78659	-3.68839	6.30647	-0.883355	6.60099	0.637869	3.33405	0.523894	1.26909	0.523894	0.580516	0.179601	2.82944	2.8859	0.523894	0
ATTGCTGCTCCTCCAT-1	Layer6	6	5	5	1	6	2	4	0	2	6	2	2	1	ATTGCTGCTCCTCCAT-1	-1.00283	-24.4532	0.895258	1.14977	1.21079	5.95785	-4.75974	-1.28948	4.75866	11.7745	-0.514161	-1.56422	-1.78623	0.991902	-5.69134	2.2926	-1.29829	3.20578	-2.09733	2.01494	-3.01838	3.27041	-7.15077	4.8008	3.31228	0.945561	0.815102	0.273724	0.665033	0.273724	2.99027	2.60963	1.25812	0
ATTGGATTACAGCGTA-1	Layer3	4	5	0	3	3	6	2	1	4	0	3	0	0	ATTGGATTACAGCGTA-1	-1.00052	-24.6635	-4.45576	-1.81008	-1.95955	0.646337	8.09599	1.18246	-5.57651	4.7411	2.91434	3.99119	5.28597	-2.31532	6.88621	-1.76749	-1.98782	-0.917727	4.25757	-5.15515	5.36661	-3.79217	6.25408	-1.25004	3.40529	0.391363	0.621755	0.51318	0.51318	0.454125	2.97965	3.00369	0.719687	0
ATTGGGAATATCTTGG-1	Layer3	1	2	2	1	1	6	0	2	0	2	1	0	0	ATTGGGAATATCTTGG-1	9.58929	13.0018	-3.39977	-0.837344	0.226082	3.8662	5.82975	-2.25476	-1.75277	3.2212	1.93931	0.336966	2.94902	-0.958647	5.02901	0.296237	2.24465	-2.295	4.24197	1.66534	3.82359	-1.29265	4.53985	-0.667583	3.46188	0.379019	0.730115	0.267913	0.730115	0	3.02088	3.07907	0.479005	0
ATTGGTTGTGCATTAC-1	NA	5	1	5	6	6	6	4	0	0	5	4	5	6	ATTGGTTGTGCATTAC-1	6.98928	-13.3798	-2.02927	-2.43012	-0.121033	-2.78276	-3.60774	0.973369	0.668469	5.96686	0.315925	-2.30723	-0.476184	-1.80918	3.94962	-1.86608	3.55474	3.58569	-2.83897	4.75944	1.48955	-1.66553	3.56948	1.62543	3.21589	0.187519	0.893544	0.481661	1.04952	0	2.98412	2.44399	0.70866	0.187519
ATTGTACAACTCGGCT-1	Layer3	1	1	2	2	4	3	2	1	0	1	0	0	0	ATTGTACAACTCGGCT-1	6.07028	-8.49452	-3.06128	-2.09092	-2.95913	3.34681	-1.06478	2.39897	-5.43561	7.0719	1.72258	3.82615	5.25303	-1.63296	5.83752	2.02233	5.13918	-0.89128	4.74859	-4.11068	6.35046	-2.20343	5.80416	0.127435	3.45764	0.277804	1.01568	0.336676	0.892418	0.215249	2.9324	2.74022	0.542623	0
ATTGTCGCAATACCTT-1	Layer3	1	1	5	2	1	3	0	2	0	2	0	0	0	ATTGTCGCAATACCTT-1	16.8096	3.72826	-2.78608	0.816696	-1.26182	2.97252	3.7302	-2.14584	-1.29676	6.49009	1.17389	0.742401	3.3135	-1.20092	4.22544	1.57473	2.35057	-1.80111	1.72968	-0.520467	4.29022	-0.198945	4.77705	1.34586	3.43319	0.994415	1.05552	0	1.1131	0	2.82371	2.43266	0.70403	0
ATTGTGACTTCGCTGC-1	Layer1	5	1	4	5	3	5	4	5	6	5	4	6	4	ATTGTGACTTCGCTGC-1	6.97566	-13.1856	-5.75235	4.07603	-1.97324	-2.8749	6.85595	3.09639	-5.87215	-1.19345	0.612292	-3.30338	-0.569322	-3.17905	6.50052	-6.61668	2.3566	4.55172	-3.13408	6.092	-0.544674	-8.53229	2.34478	-10.2719	2.80671	0	0.461841	1.50894	0.257349	0	3.18578	2.56751	1.96899	0.257349
ATTTAACTCGTATTAC-1	Layer3	1	6	5	1	1	6	0	2	0	0	2	2	0	ATTTAACTCGTATTAC-1	-10.5757	-17.5796	-3.79771	0.692092	0.279705	4.45647	4.81609	-1.48983	-1.65833	4.40772	1.6962	-0.550379	2.7199	-1.6672	4.95938	0.91101	-0.114118	-1.63028	-1.11953	0.653069	-0.733188	3.1637	5.02407	-1.06525	3.45414	0.402828	0.68919	0.402828	0.624915	0.221562	2.94348	2.94999	0.68919	0
ATTTACAGTTTACTGG-1	Layer5	2	1	2	1	6	7	0	0	1	0	0	1	2	ATTTACAGTTTACTGG-1	6.57856	-4.37226	0.281595	0.79604	1.80154	5.23716	-3.62751	-2.02027	2.235	9.91425	1.43408	0.357548	-0.043782	0.748116	-0.119117	5.45761	-0.973205	-2.97238	3.72362	-2.71542	2.71202	4.48594	1.01793	5.75796	3.68254	0.932017	1.63035	0.228413	0.8255	0	2.46618	2.32608	0.767661	0.228413
ATTTACTAAGTCCATT-1	Layer3	4	2	0	2	3	1	0	6	4	1	3	0	5	ATTTACTAAGTCCATT-1	2.55077	11.8025	-5.6582	0.181243	-1.88278	2.99416	6.10795	0.201229	-3.99025	2.64993	2.92435	0.992888	2.03619	-3.42742	8.56837	-3.39647	4.76184	0.875097	1.57965	-3.78288	3.01749	-5.34437	5.03369	-5.37418	3.2692	0.530674	0.799818	0.530674	0.477828	0.300133	2.91788	3.11473	0.580867	0.0838904
ATTTCATTATTTCGCG-1	Layer3	1	3	2	4	1	3	1	2	0	0	0	0	0	ATTTCATTATTTCGCG-1	-2.18834	10.5939	-2.26393	-1.0402	0.193411	-0.0571921	4.08265	-4.7897	-2.06775	7.26389	-0.357737	2.97681	3.10444	-1.22544	2.87225	1.39297	-0.199471	-4.60024	5.85489	-0.609549	4.15122	-0.46398	5.15808	1.58969	3.43078	0.325393	1.07257	0.325393	0.968672	0.0917983	2.91767	2.63758	0.392527	0.0917983
ATTTCCGGGTTCTGCG-1	WM	7	5	1	0	5	4	3	3	3	3	5	3	3	ATTTCCGGGTTCTGCG-1	-24.6173	4.47466	10.8118	-1.26373	3.04314	-8.20924	-10.0466	1.37122	12.6993	6.58248	-4.98622	-2.03799	-7.06473	1.89987	-10.1889	-5.68172	-9.09639	2.68234	-7.94982	-1.43187	-12.0276	-0.0887372	-9.51786	-5.19581	2.33865	2.70506	0.567965	0.764075	0	0.174934	2.01486	1.00082	1.93531	0
ATTTGCCTAGTTACGA-1	Layer1	5	1	4	5	3	5	5	5	5	5	4	6	4	ATTTGCCTAGTTACGA-1	6.86134	-0.65472	-5.36392	4.00543	-1.85603	5.61769	5.65288	2.53211	-1.9468	-0.728878	1.93721	-3.11105	-0.741803	-3.14576	4.25228	-9.53617	4.39285	2.87248	-1.74004	7.22717	-0.333538	-9.73447	4.74944	-12.1554	2.90936	0.624468	1.00595	1.35863	0.624468	0	3.014	2.50751	1.7774	0
ATTTGCGCGAGTAGCT-1	WM	7	3	6	0	5	4	6	3	3	3	5	3	3	ATTTGCGCGAGTAGCT-1	-23.1176	2.42138	9.71397	-2.45465	1.43837	-7.20069	-10.5675	0.0886274	12.0743	5.95116	-3.99874	-1.47199	-7.36327	3.07825	-10.976	-3.58329	-8.28669	2.47078	-9.05143	-1.8407	-12.1017	-1.2503	-8.10379	-5.62535	2.37611	2.94718	0	0	0	0	1.84719	1.16642	1.58275	0
ATTTGTCTTGGGAGCT-1	Layer5	2	2	2	4	1	7	0	4	1	0	3	1	2	ATTTGTCTTGGGAGCT-1	-2.69727	1.15965	-0.86578	-0.253998	-1.17511	3.349	3.87824	-2.15344	-0.333865	9.65234	-0.293441	0.974917	1.95158	2.53966	0.421869	5.38128	-2.50693	-3.77632	3.70243	-6.3597	4.1098	3.70563	1.86556	6.84569	3.68167	0.345668	1.89879	0.602054	0.758732	0.187696	2.58662	2.50572	0.657053	0.416185
ATTTGTTCCAGGGCTC-1	Layer5	2	1	2	4	1	7	0	4	1	2	1	1	2	ATTTGTTCCAGGGCTC-1	12.4046	2.89598	-1.17008	0.788924	-0.252539	2.90667	3.54921	-3.28802	-1.10614	10.1954	1.13131	-0.135338	2.07745	1.64222	-0.514407	6.89067	2.96674	-1.7822	3.14887	2.9642	2.95779	5.15527	-0.339503	7.05409	3.60989	1.07214	1.89125	0	0.804389	0.128621	2.43639	2.64188	0.973467	0.344849
CAAACGAGTATCGCAG-1	WM	3	3	6	5	5	4	6	3	3	3	5	3	3	CAAACGAGTATCGCAG-1	-20.9076	2.6908	11.296	-1.34747	-1.97789	5.95342	-9.68336	1.47176	11.9466	7.91277	-4.01747	-2.82474	-6.72768	2.00576	-8.92036	-2.38067	-8.20232	3.09719	-7.27975	-1.56081	-10.2359	-0.971894	-8.01609	-3.55109	2.74196	2.64139	0.285134	0.506746	0.506746	0	1.88843	1.14569	1.72618	0
CAAACGGTCGCACTTT-1	Layer5	2	2	2	4	6	7	0	0	1	0	1	1	2	CAAACGGTCGCACTTT-1	4.77153	11.2228	0.163573	0.648652	0.296657	0.0336031	-2.68736	-2.27164	2.25276	10.2108	-0.440159	1.16511	-1.14604	1.63402	-0.0926238	5.67853	-1.58777	-3.64789	5.5078	1.55981	2.61145	5.21401	0.902898	5.77869	3.70835	0.695858	2.01002	0.358302	0.890492	0	2.53641	2.38974	0.765032	0.13421
CAAACGTGGTCTTGCG-1	Layer3	4	1	0	2	3	6	2	1	4	1	0	0	0	CAAACGTGGTCTTGCG-1	12.8362	-1.53172	-3.89623	-1.76498	-2.3395	1.81583	9.02505	-0.774262	-3.85961	2.8304	2.17128	3.60834	4.61331	-1.33448	6.62036	-1.22069	4.87849	-0.29043	5.36277	-2.42939	5.65492	-1.5252	7.03004	-2.81374	3.45582	0.262247	0.74167	0.58756	0.469812	0.182237	3.16076	3.23031	0.692892	0.0952638
CAAACTACGATAGAGA-1	Layer3	1	4	2	4	1	3	2	1	0	1	0	0	0	CAAACTACGATAGAGA-1	1.49615	2.45397	-3.40104	-1.05005	-0.124756	0.21956	6.184	-3.34044	-2.75998	5.32397	1.89695	3.92602	4.51927	-1.11169	4.43188	1.48065	4.83295	-3.22494	5.20688	-2.42851	6.03606	-1.79278	5.71805	1.80058	3.49649	0.406504	0.995214	0.471173	0.877287	0.0955937	3.02339	2.81834	0.643331	0
CAAACTATTGAGCTTC-1	Layer3	1	1	2	4	1	3	1	1	0	1	1	0	0	CAAACTATTGAGCTTC-1	-4.67413	4.63607	-2.84766	-1.05924	0.199039	0.00417304	6.254	-4.15607	-1.92355	6.06664	0.91723	4.42085	3.49003	-0.00962941	4.43953	1.09032	5.49055	-0.785714	4.91964	2.70317	4.33474	-0.261836	5.08664	3.17258	3.52279	0.670156	1.57239	0.192371	0.555276	0	3.04163	2.79598	0.614365	0
CAAACTCGCGACGCCG-1	Layer3	4	4	0	2	3	1	2	1	4	1	3	0	0	CAAACTCGCGACGCCG-1	-2.14826	1.26344	-5.98605	-1.6407	-2.34186	1.93367	8.03117	0.819816	-6.58976	3.83149	2.89324	4.95496	5.27752	-2.31752	9.35436	-4.54349	5.23236	0.867338	4.45374	-5.43409	6.39037	-4.73984	6.57318	-3.47181	3.24404	0.612077	0.867736	0.65285	0.65285	0.3248	2.9936	2.91773	0.988989	0.0739479
CAAAGATTATTGGGCC-1	WM	7	3	1	0	5	4	3	3	3	3	5	3	3	CAAAGATTATTGGGCC-1	-25.8722	2.76384	11.3067	-1.07269	3.12905	-7.64228	-9.39494	2.32003	11.5092	5.90979	-4.35906	-3.03226	-6.27484	1.91268	-10.0987	-5.9628	-10.1004	2.69827	-8.87516	-0.833645	-12.2886	-1.81278	-8.18107	-6.11039	2.16372	3.00858	0.456004	0	0.176124	0	2.04647	1.25379	1.45254	0
CAAATCTCTCACAAGG-1	Layer6	3	1	6	0	5	2	6	0	2	4	2	2	1	CAAATCTCTCACAAGG-1	0.290936	-6.10698	11.0634	-1.85443	2.26337	-8.24412	-8.77775	1.32788	8.20802	10.4204	-3.20551	-2.81915	-3.57399	1.22057	-5.70407	1.04886	0.708073	0.136166	-2.11832	1.66698	-1.80309	4.90655	-6.03792	2.35623	3.22078	1.49616	0.886476	0.185479	0.477093	0	3.06243	2.56678	1.04174	0
CAAATGCGGAGTGTTC-1	Layer1	5	6	5	5	2	5	5	5	5	5	4	6	4	CAAATGCGGAGTGTTC-1	-9.72774	-17.1378	-4.99121	4.02035	-1.85066	5.75606	3.63814	3.18416	-1.8344	-0.813748	1.31997	-3.70071	-0.535571	-2.09581	4.04212	-9.94809	3.75926	2.86165	-2.61906	6.75621	0.00460449	-9.69395	4.64872	-12.0587	2.94431	0.262332	1.02953	1.30823	0.641788	0	3.04914	2.6945	1.80817	0
CAAATGTCCTTCCGTG-1	Layer6	3	4	6	0	5	4	6	0	2	4	6	4	1	CAAATGTCCTTCCGTG-1	-6.17507	-0.17151	10.3294	-0.87854	2.66049	-8.27101	-7.8818	1.55975	9.86834	9.16815	-3.37281	-1.64612	-3.63916	1.53783	-7.6355	-0.104243	-0.850802	0.680479	-6.64579	-1.26191	-7.52753	2.34595	-5.62904	0.724108	3.01974	2.40249	0.802313	0.47955	0.343754	0	2.24175	2.02336	1.62969	0
CAAATTGTCAGCAAGC-1	Layer3	1	1	2	4	1	3	1	1	0	1	0	0	0	CAAATTGTCAGCAAGC-1	14.0891	2.8178	-2.57134	-0.862068	0.535176	0.617615	5.78954	-4.44092	-1.13896	6.1135	1.22129	4.79443	4.0092	-0.389329	4.36847	1.88857	4.43592	-2.51117	5.14536	-2.85019	4.05667	-1.85627	4.5501	0.266834	3.5225	0.561828	1.22742	0.140436	1.18223	0	2.90078	2.68924	0.373166	0
CAACAGAATAACGCTA-1	Layer2	4	2	0	2	3	1	2	6	6	0	0	5	5	CAACAGAATAACGCTA-1	12.8485	7.74226	-5.99241	-0.770524	-2.45786	2.7039	8.22824	-0.242895	-4.50392	1.02196	2.97088	2.79414	3.07732	-3.8231	7.77203	-4.80362	-0.0883763	-2.66548	0.483798	-0.703598	2.0379	-4.52773	4.20064	-6.77849	3.11938	0.490129	1.06388	0.871946	0.321733	0.11912	3.09677	2.94918	1.22483	0
CAACAGTGCCAAACGG-1	Layer2	4	2	5	2	3	5	5	6	6	5	4	5	5	CAACAGTGCCAAACGG-1	0.665641	7.16399	-5.8787	3.86363	-1.98999	5.21382	6.33663	2.7542	-3.83264	0.0629274	2.24604	-2.89412	2.28075	-4.69119	7.38798	-5.60427	4.25916	3.02627	-1.70821	6.04053	1.16986	-6.52999	3.78918	-6.00424	3.26683	0.518067	1.03321	0.448301	0.203969	0	2.85017	3.06696	0.70219	0.107176
CAACATGGCCTGATAA-1	Layer1	5	5	5	3	2	5	5	5	5	5	4	6	4	CAACATGGCCTGATAA-1	-2.41827	-16.5436	-4.71557	3.66481	-0.822151	-3.5847	2.9968	2.78835	1.11207	-0.250573	0.792196	-4.02372	-1.36855	-1.45038	4.22545	-10.7656	5.01075	2.52452	-0.999649	5.48362	-0.142262	-9.2463	3.90825	-11.4137	2.92188	0.356756	0.9987	0.9987	0.619165	0	2.38507	2.42379	0.9987	0
CAACCTACCGAGCAGT-1	Layer3	4	1	0	2	3	1	2	1	4	1	2	0	0	CAACCTACCGAGCAGT-1	9.98399	-7.65216	-5.59121	-2.13644	-3.48201	2.98304	7.63252	2.23414	-7.18299	4.24544	2.37495	3.79806	4.96481	-2.94014	8.07696	-0.863261	5.86577	-0.77411	-0.514365	0.293246	4.40467	-3.46221	5.93859	-3.19738	3.36074	0.559262	0.980314	0.40519	0.605761	0.222979	2.94803	3.13832	0.605761	0.0799793
CAACGACCCGTTTACA-1	Layer5	2	4	2	4	1	7	0	4	1	0	1	1	2	CAACGACCCGTTTACA-1	0.362696	-1.15726	-0.685245	0.567603	0.499182	3.05381	4.31643	-2.41216	-0.499108	9.01103	1.14935	0.714764	1.82304	1.49598	1.60939	6.76421	-0.990998	-4.38593	3.86661	1.84871	3.89625	3.02483	1.39633	8.34294	3.73837	0.798735	1.92307	0.43401	0.858062	0	2.69851	2.71663	0.596169	0.43401
CAACGGTTCTTGATAC-1	Layer3	1	2	5	1	1	6	0	2	0	2	1	0	0	CAACGGTTCTTGATAC-1	15.6418	-2.60674	-3.9151	0.0203452	0.289251	5.34347	5.41053	-1.53516	-0.753415	4.56464	1.53884	-1.92106	2.49141	-2.0332	3.06154	0.00482365	1.13173	-1.63444	5.42723	1.01463	4.96583	-0.978187	5.47594	1.96519	3.43248	0.380215	1.16232	0.456316	0.527033	0.20807	2.92822	2.85109	0.768485	0
CAACGTGGTGGAGTCT-1	Layer2	4	1	0	3	3	1	2	6	6	1	0	5	5	CAACGTGGTGGAGTCT-1	5.94509	-5.67846	-6.86255	-1.86776	-2.37726	-0.258844	8.73113	1.34572	-6.96262	1.69481	3.21784	4.00437	3.00395	-4.77251	7.68514	-5.91207	6.3004	-2.59333	4.3626	-4.71831	1.81325	-4.94507	4.65295	-6.68532	3.12389	0.341833	0.735601	0.668287	0.240342	0.127374	2.67994	2.81072	1.31287	0
CAACTATATCGAATGC-1	Layer3	1	2	2	4	1	3	1	2	0	2	1	0	6	CAACTATATCGAATGC-1	0.23291	12.8071	-2.75692	0.016788	-0.7772	2.51947	4.61822	-3.53035	-2.25049	7.43892	1.35916	1.84071	1.70162	0.717858	3.49914	1.99939	4.0149	-1.72376	3.24734	2.9072	4.27797	0.342354	4.45957	3.3842	3.47065	0.656765	1.3581	0.543603	1.15266	0.0981892	2.90305	2.57826	0.601784	0.0981892
CAACTCCAACGTTTAG-1	Layer3	4	2	0	2	3	6	2	1	4	0	3	0	0	CAACTCCAACGTTTAG-1	11.4271	6.2626	-3.95204	-1.31195	-1.59177	1.38357	8.62177	-1.15874	-4.81843	3.08141	2.14962	3.16503	4.20565	-1.86864	6.90553	-0.0782564	-0.597439	-5.05016	2.19546	-4.73696	5.91778	-4.35875	6.6422	-1.26542	3.42173	0.305201	0.886899	0.53871	0.53871	0.164199	2.88774	3.12155	0.589463	0.0854659
CAACTCCGTAACTTGC-1	Layer1	3	3	6	5	5	4	3	3	3	4	4	6	1	CAACTCCGTAACTTGC-1	-24.8468	0.402454	11.3693	-1.64458	-2.01037	-3.27311	-9.75245	0.333583	10.8109	9.92871	-3.80929	-3.19973	-6.36481	1.64453	-7.3232	-1.92622	0.387098	3.6124	-3.09811	4.05736	-0.281493	-7.73279	-7.75749	3.31549	3.28565	1.46445	0.530649	0.530649	0.161276	0	2.84931	2.7197	1.50412	0
CAACTCCTTGATCCCG-1	Layer3	1	1	5	1	1	3	5	2	0	0	1	1	0	CAACTCCTTGATCCCG-1	10.6612	-13.0366	-3.38627	0.902912	-0.333318	4.82505	4.80951	-0.940889	-0.900191	6.06452	1.25864	-2.99441	2.58735	-2.02814	3.86657	1.80217	-2.18144	-0.882355	5.47323	0.775134	4.03149	1.43334	4.63466	1.69459	3.43954	0.52593	1.20983	0.129629	0.978656	0	2.97279	2.688	0.347284	0.129629
CAACTGCTCATCCGAT-1	Layer6	6	2	5	0	4	2	4	0	2	6	2	4	1	CAACTGCTCATCCGAT-1	-2.47817	9.59038	10.2669	-0.263215	2.36872	-5.36672	-6.67083	1.67081	7.12526	9.28291	-1.19361	-0.432858	-2.98877	1.0981	-7.30342	1.15511	-2.60513	3.06288	-2.91757	0.781831	-4.99101	4.21903	-6.31298	2.21465	3.24794	1.99302	0.342796	0.478295	0.342796	0	2.83005	2.2388	1.04379	0
CAACTTGTAGTGGGCA-1	Layer2	4	4	0	2	3	1	0	6	5	1	2	2	4	CAACTTGTAGTGGGCA-1	14.2114	9.25169	-5.50974	0.048389	-0.550245	3.30519	6.5561	-1.06456	-1.98117	0.796116	1.90759	-1.07815	1.08661	-2.72393	5.53355	-8.374	4.93966	0.0801974	-1.43692	0.982524	-3.35248	3.24199	3.02374	-8.63253	3.2944	0.455472	1.35702	0.253447	0.253447	0	2.9535	3.09365	1.19624	0
CAAGAGGGCGGAGTAC-1	Layer6	2	2	2	4	1	2	1	4	2	0	0	2	1	CAAGAGGGCGGAGTAC-1	10.1524	2.54974	0.147948	-0.474877	-0.506298	1.0395	4.94035	-4.83646	3.0964	9.95431	0.709296	3.95277	-0.874549	2.80853	-5.07398	3.33049	0.983988	-4.30927	3.88103	-1.6905	-0.858122	4.13082	-2.82801	5.0516	3.54867	0.814973	1.19067	0.108374	0.708127	0	3.08863	2.60096	1.08042	0.108374
CAAGATATTATAACGT-1	Layer5	2	2	2	2	4	7	0	4	1	1	0	1	2	CAAGATATTATAACGT-1	0.623383	-3.00696	-1.23904	-1.97481	-2.54348	1.42578	-0.767891	1.97055	-0.464317	7.87928	0.118848	1.51108	2.5959	2.62561	0.0782775	6.09209	4.50376	-2.92125	5.8454	-1.68868	3.98439	5.35981	0.496134	7.99614	3.70779	0.670047	1.77116	0.100783	0.991987	0	2.39493	2.46943	0.614263	0.192332
CAAGCAACGTCGGAGT-1	Layer5	6	1	2	1	6	2	4	4	1	0	1	1	2	CAAGCAACGTCGGAGT-1	4.69594	-5.19927	0.691392	0.501912	1.88539	5.31861	-3.87798	-2.18994	2.56947	10.4176	-0.295285	-0.86957	0.908181	2.19501	-0.519247	4.31916	-1.63084	-3.86691	2.97185	1.07071	2.97973	4.66071	0.425252	7.04438	3.60368	0.418551	1.90469	0.329173	0.774475	0	2.8011	2.53088	0.576409	0.329173
CAAGCACCAAATGCCT-1	Layer5	2	1	2	4	1	7	1	4	1	0	1	1	2	CAAGCACCAAATGCCT-1	9.18758	-2.65361	-0.275758	0.278307	0.373714	2.39869	5.80836	-4.54101	-1.14897	10.2156	0.276908	3.22855	2.81081	2.61015	1.14627	6.67074	0.70853	-5.75884	1.73529	1.8329	1.31829	5.22952	0.502224	6.13934	3.59987	0.673955	2.03309	0.325551	0.969024	0.0918481	2.49013	2.44944	0.853042	0.51485
CAAGCGGCACATAATT-1	Layer6	2	1	2	3	4	7	1	0	1	0	1	2	1	CAAGCGGCACATAATT-1	12.3425	-12.1094	0.138064	-1.97261	1.40415	-1.28493	-2.22803	1.28115	4.36593	7.05505	0.472003	2.62344	-2.02616	2.4398	-1.68735	4.75287	-2.29078	-4.01595	3.84522	1.37091	-0.167683	4.04703	-3.94266	4.52515	3.68065	0.489742	0.971888	0.321458	0.759596	0	3.06091	2.57508	0.698648	0
CAAGGATCGCATGTTC-1	Layer6	6	2	5	3	4	2	4	0	2	4	1	2	1	CAAGGATCGCATGTTC-1	-1.74226	7.9526	-3.98062	3.33237	0.956613	-3.00653	-5.40754	1.24762	5.58319	10.1924	-1.16333	-1.81318	-2.38222	0.880141	-6.77123	2.05746	-0.820472	1.96922	1.08096	2.60459	-0.780475	4.50478	-6.39875	3.44475	3.41989	1.22776	0.644527	0.263668	0.644527	0	3.1624	2.44749	0.644527	0
CAAGGTCCTATAGGCT-1	Layer3	4	1	0	2	3	6	2	1	4	2	0	0	0	CAAGGTCCTATAGGCT-1	2.06406	-6.74395	-4.97887	-1.86466	-2.53242	2.27503	8.46814	-0.629391	-6.89995	5.7568	1.71118	4.867	5.08586	-1.95332	6.48672	-1.21767	1.8268	-2.75976	3.60632	-0.893195	4.55916	-4.6075	6.41717	-1.93932	3.32396	0.53326	1.04706	0.721112	0.53326	0.301762	3.00117	2.86033	0.721112	0.0843962
CAAGTGAACTTTGGTT-1	Layer2	4	1	0	1	3	1	0	6	4	0	1	5	4	CAAGTGAACTTTGGTT-1	6.15134	2.67354	-5.41211	-0.063004	-1.46054	3.9413	6.14784	-0.249348	-2.68435	1.52427	2.78557	0.172061	2.12912	-4.08965	6.64764	-2.93918	-0.704276	-2.67024	5.14139	1.23751	2.42479	-4.03693	3.55352	-7.07167	3.18703	0.34683	1.12262	0.603853	0.483577	0.188377	3.06905	3.00953	0.711204	0
CAAGTGTGGTTGCAAA-1	Layer4	1	2	2	4	1	3	0	2	0	1	0	0	6	CAAGTGTGGTTGCAAA-1	4.72772	4.91762	-2.08612	-0.0785145	-0.466203	1.69809	4.11778	-3.19824	-3.52382	7.49717	1.7295	2.14194	1.74198	0.0827078	1.0848	3.69666	4.13155	-3.28313	5.46117	-1.93544	5.45222	0.179541	4.3693	3.73552	3.56135	0.612948	1.18039	0.248386	0.990184	0.172246	2.94681	2.53798	0.505549	0.172246
CAATAAACCTTGGCCC-1	Layer5	2	1	5	1	1	7	0	0	1	1	1	1	2	CAATAAACCTTGGCCC-1	-4.13765	-8.38917	-2.5001	1.34021	-0.61853	4.45006	2.96808	-1.03555	-0.0291155	11.3362	0.720725	0.290512	-1.65491	1.10258	-1.38927	5.25797	4.30405	-1.63562	3.05756	2.66497	1.46462	4.32474	-1.98115	5.39125	3.66674	0.999638	1.44994	0.295248	0.415541	0	3.0158	2.37849	1.11866	0.295248
CAATACGCTCTGAGGC-1	Layer5	2	1	5	3	6	7	4	4	1	4	0	1	2	CAATACGCTCTGAGGC-1	11.8454	-1.41037	-0.861321	0.896866	1.95948	4.15366	-2.74346	0.17235	3.14683	8.50617	0.0523782	-0.864293	1.11271	2.851	-1.60671	6.20747	0.50111	0.483974	6.1843	-2.34304	3.68558	3.87031	-1.17742	6.49991	3.37992	0.710666	1.63732	0	0.895878	0	2.65693	2.59706	0.97703	0.603374
CAATATGTAGATTTAC-1	Layer1	5	1	5	5	3	5	5	5	6	5	4	6	4	CAATATGTAGATTTAC-1	-4.17909	-7.81191	-5.62761	3.67093	-1.24085	-3.19541	6.3712	2.35949	-5.5778	-1.83234	1.4371	-3.11185	-0.725187	-3.41681	5.52736	-7.49409	4.82451	3.63409	-2.61733	5.29502	-0.603777	-8.33456	2.15798	-9.51038	2.94947	0.467854	0.334835	0.785329	0.181367	0	2.70269	2.70269	1.52156	0
CAATATTCTTGACCTA-1	WM	7	3	1	0	5	4	3	3	3	3	5	3	3	CAATATTCTTGACCTA-1	-27.4931	6.7343	10.548	-1.87224	0.159755	-5.7532	-10.878	1.42899	13.6767	7.07921	-5.59901	-2.13071	-7.89223	3.04469	-10.8999	-2.83041	-10.0138	2.90339	-8.8986	-2.62891	-11.6007	-1.04505	-8.78254	-6.75469	2.17386	2.98645	0.173998	0.451176	0	0	1.84395	1.34828	1.29766	0
CAATCCATTATCCGTT-1	Layer1	5	2	5	5	4	5	4	5	6	5	4	5	5	CAATCCATTATCCGTT-1	3.44773	9.89507	-4.64575	4.65	-0.46095	-3.37361	-2.5766	0.399765	-5.01603	-0.874571	-0.226774	-3.36904	-1.11088	-2.66121	6.64738	-6.62041	3.47741	4.44553	-2.21998	5.01651	0.831038	-8.3929	4.13763	-7.71257	2.73382	0.535195	0.881932	1.06036	0.211821	0	2.92823	2.3225	1.823	0
CAATCCCTATACCAGC-1	Layer3	1	2	0	2	1	6	0	2	0	2	0	0	0	CAATCCCTATACCAGC-1	6.53433	10.2341	-3.62755	-0.714284	-0.978708	1.70269	5.14784	-2.24304	-3.39467	5.10457	1.9402	0.63795	3.82844	-1.78131	5.15189	1.87176	2.84367	-1.70252	4.12197	0.539079	5.55214	-2.42125	5.90108	0.923278	3.52288	0.679798	0.733157	0.623429	0.679798	0.195837	3.13364	2.7948	0.50016	0
CAATCCTGCCGTGGAG-1	Layer2	4	1	5	1	2	1	5	6	5	0	1	5	5	CAATCCTGCCGTGGAG-1	6.34151	-1.6284	-4.4288	2.37439	-0.207298	4.96542	4.02055	5.42782	-0.887139	1.06052	1.20684	-2.27521	1.97634	-4.14096	6.24814	-8.70177	0.0275949	-1.74523	1.57551	2.46455	1.66935	-3.6569	3.5407	-6.60861	3.2303	0.490774	0.720746	0.352336	0.612356	0.352336	3.09645	2.91934	0.907594	0.191606
CAATGCGAGAAGTATC-1	Layer5	2	1	2	2	4	7	1	4	1	2	1	1	2	CAATGCGAGAAGTATC-1	7.74131	-13.5897	-0.0282532	-1.32198	0.966723	-0.533507	-0.8251	1.22534	-3.41153	9.13207	0.703836	3.96647	2.77266	3.15545	0.886905	7.34977	0.56599	-0.671592	5.24568	2.35477	4.62028	5.67516	0.753114	6.46471	3.7413	0.407388	2.18364	0.407388	0.736968	0	2.48321	2.29095	0.407388	0.0804868
CAATGGAATCTACATA-1	Layer3	1	1	5	2	3	6	0	1	4	1	3	0	0	CAATGGAATCTACATA-1	17.4921	2.42794	-4.27638	0.766608	-2.87031	3.31124	6.89981	1.07687	-4.24466	3.92287	2.12872	0.308705	4.56825	-1.77699	7.99053	-0.986111	5.24575	-0.169716	3.03716	-4.59377	3.88837	-4.21315	6.05619	-1.21693	3.34795	0.294946	0.522422	0.619303	0.788769	0.158308	2.95396	3.17023	0.707622	0
CAATGGATCTCTACCA-1	Layer5	2	2	2	4	1	7	1	2	1	0	1	1	2	CAATGGATCTCTACCA-1	2.01805	11.8243	-0.948364	-0.045918	-0.194388	1.97146	3.72601	-4.03728	-1.41826	10.4933	0.362461	2.41852	2.79609	1.19527	-0.927063	6.95371	-0.883921	-2.97668	2.83702	1.98865	3.63289	4.3563	-0.156206	6.69821	3.58945	0.84635	1.82511	0	0.84635	0.216741	2.62664	2.6861	0.84635	0.394771
CAATGGTCGGCCTGGG-1	Layer2	4	2	5	1	3	1	0	6	4	1	2	5	5	CAATGGTCGGCCTGGG-1	11.6402	7.45712	-5.10109	1.41602	-1.12803	4.01264	6.19291	0.576146	-2.48316	1.67057	2.16094	-1.26957	2.35441	-4.56378	6.66868	-2.75035	6.68164	-0.504002	-2.38246	0.529171	1.68866	-3.94235	4.13159	-6.5724	3.10494	0.392468	1.01607	0.75211	0.392468	0	2.94146	2.7146	1.12582	0
CAATGTGCCAACCCTT-1	Layer2	4	2	0	3	3	1	2	6	4	0	3	5	5	CAATGTGCCAACCCTT-1	12.2601	-8.61339	-6.23181	-1.55581	-1.25407	-1.37667	8.35358	1.45862	-7.94905	3.99101	2.42266	4.27415	3.28023	-4.4661	9.19198	-3.51379	-1.13634	-0.95389	3.29123	-5.50134	2.88808	-4.73547	4.08329	-4.96582	3.24728	0.554279	0.870785	0.499623	0.702326	0.441806	2.93752	3.00396	0.554279	0
CAATTAAGGGTGATGA-1	Layer6	6	1	2	2	6	2	0	0	2	2	2	2	1	CAATTAAGGGTGATGA-1	5.36549	-3.68252	0.838217	0.222172	-2.41098	4.18594	-2.07012	0.311156	2.86929	12.073	1.1548	0.799103	-1.59481	2.2159	-5.25294	4.17263	0.033053	-0.0640299	-1.43888	-0.0546567	-2.66631	5.33764	-6.54465	3.80881	3.62959	0.991803	1.04742	0	0.571516	0	2.96262	2.51851	1.04742	0
CAATTTCGTATAAGGG-1	Layer6	6	2	5	1	6	2	4	0	2	6	2	4	1	CAATTTCGTATAAGGG-1	1.85667	8.25907	11.49	0.0193906	1.04224	6.62536	-5.88584	-0.318002	6.21332	10.9561	-1.11868	-2.47408	-2.86745	1.10578	-5.05666	1.54108	-1.69392	2.53435	-3.60981	-0.0918567	-4.31066	3.92373	-4.99629	3.30977	3.34195	1.32185	0.865069	0.377333	0	0	2.88817	2.44608	0.763594	0.377333
CAATTTGACCGGGAAG-1	Layer1	5	4	5	6	2	5	5	5	5	5	4	6	4	CAATTTGACCGGGAAG-1	0.105031	0.838819	-4.94827	3.82999	-0.4448	-3.45716	3.34054	3.653	0.928	-0.327193	1.0866	-4.23397	-0.757379	-2.70711	4.60362	-8.91134	3.85738	4.20016	-1.30218	5.79866	-0.46578	-8.86643	2.31431	-10.6995	3.06639	0.74964	0.556272	1.46988	0.556272	0	2.64068	2.69239	1.76422	0
CACAAGAAAGATATTA-1	Layer1	5	5	4	5	3	5	5	5	6	3	2	6	5	CACAAGAAAGATATTA-1	-2.25835	-16.7734	-5.67128	4.06395	-3.38855	-2.39595	5.88506	2.63138	-5.22038	-1.24775	1.84228	-2.65531	-0.0894427	-3.41238	6.80497	-6.45152	-5.51981	0.945664	-2.18044	3.60799	0.19721	-7.34751	4.02471	-7.77649	2.96847	0.593185	1.23234	0.395984	0.150098	0.150098	2.6359	2.53847	1.44432	0
CACAAGCTAAGAAAGG-1	WM	7	3	1	0	5	4	3	3	3	3	5	3	3	CACAAGCTAAGAAAGG-1	-26.2949	0.792339	11.3241	-2.18145	2.21518	-7.46076	-11.6323	1.59446	13.5677	3.77035	-5.91321	-2.85311	-8.08213	1.8934	-10.9044	-6.40709	-10.6487	2.02857	-9.9597	-1.65103	-13.2919	-1.89378	-9.64312	-6.39592	2.25988	2.9178	0.408674	0.155527	0.29009	0	1.47373	0.697957	1.71261	0
CACAATGAGCTGCTAT-1	Layer6	3	3	6	0	5	4	6	0	2	6	6	4	1	CACAATGAGCTGCTAT-1	-23.1589	4.89344	10.4672	-1.21687	3.0611	-8.73313	-8.41201	1.61437	8.89146	9.23191	-3.75016	-1.46172	-3.46995	1.80301	-7.12204	0.092622	-2.54849	2.08743	-3.78341	-0.604854	-5.65371	3.92729	-5.9569	1.89665	3.14902	2.06925	0.525844	0.417996	0.417996	0	2.77562	2.33606	1.23011	0
CACACACGCTAACGAG-1	Layer3	4	1	0	3	3	6	2	1	4	1	3	0	0	CACACACGCTAACGAG-1	15.0933	-8.83219	-5.78515	-1.62092	-2.24404	-0.209601	8.26519	0.682002	-5.80469	4.21866	3.0556	4.56411	3.71634	-4.05668	7.07174	-1.98132	6.7656	-0.53864	4.11173	-4.87587	4.85329	-5.14879	6.58765	-2.64272	3.37878	0.532962	0.841544	0.676998	0.949314	0.301574	2.94187	3.0092	0.720741	0.162113
CACACAGCTTGCGCTC-1	Layer2	4	2	0	3	3	1	2	6	4	2	0	5	5	CACACAGCTTGCGCTC-1	16.4958	-2.59719	-6.1837	-1.52622	-1.10221	-1.24196	8.32725	0.815169	-6.96329	2.78511	3.409	4.11718	3.45428	-4.28983	9.06845	-4.59591	3.74214	-3.21931	3.39991	-1.333	2.08386	-4.59165	4.3912	-5.33357	3.2118	0.469591	1.02891	0.469591	0.318154	0.139619	2.80384	3.2118	0.717277	0
CACACAGGGATAGATT-1	Layer3	1	2	5	1	6	3	4	2	0	4	2	0	0	CACACAGGGATAGATT-1	0.995423	11.3563	-4.48851	1.89084	0.245288	4.95324	-4.05087	-1.24627	1.59743	4.99552	0.711729	-1.69687	-0.255163	-1.91059	1.72341	1.45716	-0.313808	1.55372	-2.1967	2.86649	2.61871	-1.44119	3.81501	1.93537	3.25668	0.51202	1.02356	0.368643	0.637393	0	2.98176	2.12289	0.368643	0
CACACGCGCTGTCTTA-1	Layer5	2	5	2	1	1	7	0	4	1	0	1	1	2	CACACGCGCTGTCTTA-1	-2.16654	-15.2895	-1.45129	-0.0850291	-1.04915	3.91636	3.77846	-2.70678	-1.24406	9.73863	1.23531	1.71029	2.27263	1.80081	1.80786	6.19889	-0.0314879	-4.95843	1.53871	1.84628	3.88257	5.46058	1.79107	6.88606	3.59133	0.618063	1.9441	0.356041	0.871257	0	2.32188	2.50358	0.618063	0.193783
CACACGTTTCAATGGG-1	Layer3	4	2	5	2	3	6	0	2	4	1	0	0	0	CACACGTTTCAATGGG-1	13.1455	10.8183	-4.39189	1.23218	-1.37253	4.24036	5.31514	0.702933	-2.83888	3.10518	2.49928	1.10874	2.63033	-2.20526	6.10414	-0.0874575	4.97992	-0.0550215	2.20054	-0.941237	4.49515	-4.12275	5.48334	-2.19272	3.29452	0.355855	0.95657	0.355855	0.726824	0.193674	2.96415	3.08843	0.495367	0
CACACTTGTATTGCGA-1	Layer1	5	2	5	5	2	5	5	5	3	5	4	6	1	CACACTTGTATTGCGA-1	15.4008	-1.87033	-4.54646	3.10916	-2.16735	-2.92489	3.23389	3.72167	1.1408	0.90066	-0.0328496	-3.14684	-1.0878	-2.2004	-7.35929	-1.89054	2.49968	4.1403	-2.97359	3.54184	-0.160091	-7.72057	-7.73742	3.33562	3.32953	1.2825	0.419455	0.52759	0.16017	0	2.91078	2.75782	1.45873	0
CACAGAGACGAGGACG-1	WM	7	3	1	0	5	4	3	3	3	3	5	3	3	CACAGAGACGAGGACG-1	-29.4867	2.97784	11.2806	-2.29038	1.668	-7.87788	-11.514	1.05627	13.6697	3.87643	-5.92197	-2.99945	-8.32925	2.3489	-11.1856	-6.36039	-11.3379	2.43362	-10.7078	-2.88063	-13.379	-1.69938	-10.1884	-7.04446	2.12557	2.97195	0.158348	0	0.158348	0	1.48873	1.17262	1.06033	0
CACAGCACCCACGGCA-1	Layer6	6	6	2	2	6	2	0	0	2	4	2	2	1	CACAGCACCCACGGCA-1	-9.50163	-16.7821	1.3818	0.110658	-0.595856	5.71722	-2.79648	-2.03172	3.66248	11.2388	-0.477942	0.589701	-1.90776	1.78595	-5.35267	3.47728	-1.52996	0.33881	-1.93399	0.210314	-0.742292	4.29373	-7.11232	4.19207	3.53553	0.605863	0.772867	0.154065	0.980454	0	2.96985	2.62652	0.915931	0
CACAGCTAGGGAGTGA-1	Layer5	2	1	5	1	1	7	0	4	1	4	4	1	2	CACAGCTAGGGAGTGA-1	6.93687	3.67932	-2.13687	1.3964	-0.178288	4.5676	3.10542	-1.1867	0.00839037	10.8936	1.2542	-1.30389	1.38917	1.86165	1.48907	6.52377	-0.0973166	1.0214	-1.83867	4.62472	2.66119	3.9731	-0.250555	5.70406	3.58068	0.876365	1.73587	0.144788	0.939205	0	2.38094	2.20842	0.876365	0.144788
CACAGGGCCATATAGT-1	Layer3	1	1	2	3	3	6	2	1	0	0	0	0	0	CACAGGGCCATATAGT-1	-0.305906	-9.50802	-3.47189	-2.3572	-0.138118	-1.58126	-0.418138	0.0617312	-4.60403	5.06665	2.12324	4.81557	5.8309	-1.71076	5.64415	0.916371	2.02401	-4.67015	3.31525	-1.54946	6.21619	-0.329943	5.94883	0.221253	3.40372	0.58121	0.674656	0.363177	0.718296	0.161401	3.04299	2.90432	0.674656	0.0839532
CACAGGGCCGTTGTCA-1	Layer6	6	1	4	3	4	2	5	0	2	4	2	2	1	CACAGGGCCGTTGTCA-1	10.2545	1.15042	-3.38681	4.00228	0.946509	-2.42012	-3.80173	1.60437	6.56412	9.00656	-0.345818	-3.28056	-1.74333	-0.0856513	-6.15256	2.18421	-0.119709	0.985667	0.246177	-0.564036	-2.24434	4.23661	-7.03692	3.60729	3.26578	0.862721	0.972112	0.436861	0.599803	0	2.88943	2.22111	0.972112	0
CACAGTCCCGCTTCGC-1	Layer2	4	1	0	2	3	1	4	6	6	6	4	5	5	CACAGTCCCGCTTCGC-1	-0.0599323	-8.56941	-7.09794	-1.68019	-3.62147	2.65812	7.33212	2.67603	-6.60752	0.827178	-0.12205	-1.58327	1.86792	-4.47972	8.08372	-5.20006	-0.511195	3.28714	-2.24638	3.80511	1.21702	-5.68356	4.7686	-7.12576	3.07176	0.512384	0.695095	0.607906	0.406764	0.288656	2.73367	2.71168	1.15534	0
CACAGTTCGCTTCCCA-1	Layer2	4	4	0	3	3	1	2	6	6	2	0	5	5	CACAGTTCGCTTCCCA-1	-2.24189	-12.98	-6.63644	-1.67461	-1.22548	-1.12437	8.21993	1.35149	-6.34584	1.26511	2.53524	3.69233	2.83929	-4.62598	7.76185	-4.97835	1.66577	0.221983	3.00085	-0.262598	1.4674	-4.95411	4.61894	-6.76973	3.21373	0.508685	1.04966	0.656662	0.235263	0.124534	2.72066	2.80437	1.13845	0
CACATAAGGCGACCGT-1	Layer1	5	2	5	3	6	5	5	5	5	5	4	6	4	CACATAAGGCGACCGT-1	8.56901	5.79634	-4.23694	2.54217	-0.37249	-3.67321	-4.03255	-0.838152	1.75943	0.670201	0.889967	-2.57884	-0.770371	-2.20211	6.17868	-9.6801	4.9599	3.42479	-1.77661	6.66326	0.614419	-8.98634	3.98833	-9.12964	3.25581	0.910096	0.782827	0.782827	0.782827	0.259986	2.78146	2.91873	0.910096	0
CACATATTAGCAGGAT-1	Layer6	2	2	2	3	4	2	0	0	2	1	3	2	1	CACATATTAGCAGGAT-1	15.1659	8.55639	1.04799	-0.830907	0.851079	-0.838202	-2.23524	0.305024	3.41554	9.68675	0.269715	0.380276	-2.02567	1.25857	-4.33093	3.71906	5.11205	-0.869741	3.3813	-3.75798	-1.04925	3.476	-5.90064	3.95784	3.56709	0.722159	0.951005	0	0.507899	0	3.24333	2.60817	0.843114	0
CACATCGTGCACGCGC-1	WM	7	3	1	0	5	4	3	3	3	3	5	3	3	CACATCGTGCACGCGC-1	-28.4949	3.55126	10.5428	-2.21702	1.96685	-8.52084	-11.1738	0.788499	12.7841	5.97485	-5.84952	-2.08473	-8.59725	2.15087	-10.4428	-6.66063	-8.81278	1.00535	-8.23438	-1.66451	-12.0836	-2.32407	-10.2098	-5.61002	2.5514	2.61184	0.277326	0.391633	0	0	1.81051	1.63992	1.63992	0
CACATCTCACCGACGA-1	Layer5	2	1	2	3	4	7	0	1	1	1	0	1	2	CACATCTCACCGACGA-1	11.1615	-13.0218	-0.712314	-1.7185	1.72813	-1.21444	-2.2161	2.07369	3.03588	6.81271	0.0587516	0.0954987	2.71005	1.6756	0.607592	6.26384	4.08622	-1.55431	3.46959	-0.257532	4.35909	5.96047	-0.22814	7.1132	3.68866	1.17983	1.87516	0.106782	0.946889	0.106782	2.55199	2.77886	0.581567	0.106782
CACATGATTCAGCAAC-1	Layer6	6	2	4	1	6	2	5	5	2	4	2	2	1	CACATGATTCAGCAAC-1	2.91157	6.08246	-3.71351	3.98872	0.46093	5.15579	-5.46057	-0.676112	6.53278	11.2019	0.0655362	-3.229	-1.29982	-1.28649	-5.55872	2.02842	0.0936873	0.345742	-2.80081	1.93926	-2.81648	3.56796	-4.64835	4.0479	3.52926	0.853153	1.1368	0.175996	0.67405	0	2.99827	2.3629	1.005	0
CACATGTTTGGACATG-1	Layer1	5	1	4	5	2	5	5	5	5	5	4	6	4	CACATGTTTGGACATG-1	10.7962	5.01371	-4.46448	4.52204	-1.75636	5.98059	2.53105	3.30062	0.345834	-1.65747	0.586516	-3.89276	-1.60072	-2.21151	3.95628	-9.95337	3.12359	3.3792	-1.91985	6.21061	-0.994523	-9.17175	3.26007	-11.9705	2.61652	0.491274	0	1.06581	0.819248	0	2.51924	2.56906	1.90354	0
CACATTCTTTCGATGG-1	Layer3	1	2	2	4	1	3	1	2	0	4	0	0	0	CACATTCTTTCGATGG-1	2.17929	12.7627	-3.07601	-0.649473	-0.0417991	1.55276	5.51913	-4.09058	-2.08951	6.85803	1.19053	2.2118	4.20384	-1.32697	1.31664	3.86246	-0.23543	1.84376	4.88172	-3.13674	4.23322	0.366105	4.63924	1.57595	3.44159	0.388183	0.884964	0.304336	0.978344	0.21281	3.03505	2.81962	0.304336	0
CACATTTCTTGTCAGA-1	Layer3	4	1	0	2	7	6	2	1	4	0	0	0	0	CACATTTCTTGTCAGA-1	9.43242	-7.19628	-4.69579	-0.985906	-3.19085	2.98462	6.9701	-0.221996	-6.38297	4.84801	2.11218	3.28381	5.08808	-1.99071	8.94776	-3.44564	3.09778	-4.32381	5.06177	-1.06771	5.47138	-4.25997	6.83754	-1.6412	3.32826	0.440584	0.978642	0.490236	0.537539	0.0761159	3.00659	2.96669	0.582705	0
CACCAGTCAGCATGCA-1	WM	7	3	1	0	5	4	3	3	3	5	5	3	3	CACCAGTCAGCATGCA-1	-28.3807	1.65242	10.3579	-2.71883	1.9434	-7.62965	-11.3273	0.625592	12.5421	4.30001	-5.4381	-3.05604	-8.44965	2.42721	-10.9198	-5.19968	3.26757	5.13395	-10.4041	-2.6921	-12.9851	-1.46614	-9.17465	-7.05772	2.31119	3.01651	0.304781	0.304781	0.304781	0.163957	2.53216	1.25113	1.51804	0
CACCATCGGAGGAGAC-1	Layer3	1	2	5	1	1	3	0	2	0	2	3	0	0	CACCATCGGAGGAGAC-1	9.95285	10.5875	-3.75438	0.944449	-0.347237	4.07303	4.26942	-0.298038	-1.00872	4.32943	1.1465	-2.29952	2.44501	-1.74373	3.68135	0.189406	1.57139	-1.66219	2.43012	-5.30024	4.96682	-4.1672	5.66501	-0.872979	3.37366	0.239812	0.595	0.433093	0.667078	0	2.99427	2.95975	0.595	0
CACCCAAATCTTATGT-1	Layer3	1	1	2	3	3	3	2	1	0	1	3	0	0	CACCCAAATCTTATGT-1	11.2332	-2.99604	-1.9245	-2.1407	-0.477941	-0.962512	8.75981	-0.277736	-6.01571	6.77142	2.35576	4.85564	5.2906	-0.901236	6.07371	1.7675	4.73735	-3.45392	4.73172	-4.55634	6.28602	-2.16644	5.80096	0.225567	3.46306	0.357233	0.827725	0.295274	0.900102	0.295274	2.97291	2.77967	0.619898	0
CACCCACACGTCACCC-1	Layer3	1	2	2	4	1	3	0	2	0	0	0	0	0	CACCCACACGTCACCC-1	4.96886	4.26666	-3.48917	-1.11048	0.406177	4.06836	5.815	-4.08994	-1.64202	4.70927	0.619964	1.27465	3.68925	-0.755888	3.35749	1.69875	-0.179579	-1.6561	6.00594	-1.31161	4.84627	-0.979736	5.96686	1.15915	3.41152	0.56889	1.10246	0.454083	0.513133	0	3.19345	3.05453	0.621702	0
CACCCACGAGGCAATT-1	Layer4	1	2	2	4	1	3	1	2	1	0	0	1	6	CACCCACGAGGCAATT-1	11.4074	13.5239	-2.84981	-1.32768	0.405698	0.371309	5.93299	-4.03184	-1.97613	7.99678	0.41259	3.33885	1.96994	0.268852	1.49849	5.57604	2.53343	-4.06757	5.60744	-0.00438948	4.4471	2.49448	3.40063	4.87672	3.55799	0.835975	1.08539	0.282744	1.28485	0.103388	2.78131	2.29572	0.73679	0.197082
CACCCGGTTTGTGACT-1	WM	7	3	1	5	5	4	3	3	3	3	5	3	3	CACCCGGTTTGTGACT-1	-28.876	6.00121	10.1183	-2.92155	-0.0805754	-5.47805	-11.2973	0.342231	13.5696	7.20551	-5.85301	-2.02452	-8.03695	3.01579	-11.0693	-2.73246	-8.17777	3.11467	-8.34895	-2.29573	-11.4486	-1.246	-8.57463	-6.30717	2.50387	2.88653	0.159364	0.417589	0	0	1.8218	1.41337	1.41337	0
CACCCTAACAAGATCT-1	Layer5	2	1	2	3	4	7	1	4	1	0	1	1	2	CACCCTAACAAGATCT-1	-0.929935	-3.24675	0.209755	-1.43908	0.579566	-0.807999	-0.648974	0.835485	-3.22338	9.1892	0.632952	4.34812	3.41346	2.68923	1.08829	7.21734	-1.65979	-3.64029	4.5922	1.70343	4.74364	5.64531	0.786073	6.43213	3.70032	0.424277	2.09612	0.424277	0.803405	0.0844155	2.37741	2.39363	0.424277	0.301824
CACCCTTGGTGAGACC-1	Layer6	7	3	1	0	5	4	3	3	3	3	2	4	3	CACCCTTGGTGAGACC-1	-22.6403	5.0152	11.8469	-1.85606	1.75107	-7.73596	-10.1644	0.235081	10.1162	5.97807	-3.83255	-3.18549	-6.10414	1.8766	-8.57026	-1.36316	-8.7517	2.65658	-3.4333	0.157079	-7.79285	2.20012	-6.67348	-2.10802	2.43617	2.75016	0.51024	0.51024	0.367274	0	1.9759	1.46521	1.5152	0
CACCCTTTCCTCGCTC-1	Layer1	5	2	4	1	3	5	5	5	5	5	4	6	4	CACCCTTTCCTCGCTC-1	8.07158	7.93279	-5.0405	4.52976	-1.23757	4.84436	5.17494	1.98675	-0.705775	-2.10901	2.19399	-3.29592	-0.414286	-3.00242	4.57336	-9.01059	3.58487	5.29388	-2.54941	6.90547	-0.337268	-8.32495	2.89983	-10.7673	2.54396	0.72579	0.884518	1.59127	0.537025	0	2.4865	2.17702	1.66117	0
CACCGATACACCGAGC-1	Layer3	1	1	2	2	1	6	2	1	0	2	0	0	0	CACCGATACACCGAGC-1	16.6774	0.804039	-3.31	-0.779895	-0.933314	1.73377	6.16	-3.08377	-2.85754	4.92534	2.01149	2.6697	3.34723	-0.603442	5.01332	1.11209	0.572572	-2.49238	4.42369	-3.84555	6.33895	-2.69119	6.67142	0.900614	3.45003	0.45457	1.35518	0.391758	0.569468	0	3.15053	3.12135	0.45457	0
CACCGCCAGAAGGTTT-1	Layer5	6	2	5	4	6	2	0	4	1	0	1	2	2	CACCGCCAGAAGGTTT-1	7.20138	8.31525	-1.26161	1.29271	1.14848	4.48807	-3.2784	-0.818297	2.40143	11.5715	-0.171222	0.0543705	0.926343	2.30452	-3.03458	4.38016	-2.10916	-1.65248	3.38713	3.51561	0.646957	5.24961	-2.53188	6.083	3.59916	0.561945	1.14313	0	0.756649	0	2.94958	2.55053	0.487599	0
CACCGCCGACCAGCGA-1	Layer3	1	2	2	2	1	3	0	2	0	2	3	0	0	CACCGCCGACCAGCGA-1	12.2316	12.5508	-3.94974	-0.394462	-1.47428	3.46997	4.63672	-1.30097	-2.20122	5.04258	2.76836	0.352233	1.91496	-2.03442	5.36774	-0.317221	1.4733	-2.29696	3.24461	-3.8971	6.14122	-4.14559	5.63438	-1.1718	3.39406	0.267987	1.11477	0.479124	0.653361	0.186385	2.87924	2.75043	0.413576	0
CACCGCGTCCACTCTA-1	Layer3	4	2	0	2	3	6	0	1	4	1	0	0	0	CACCGCGTCCACTCTA-1	-2.54576	8.26842	-5.5699	0.352482	-2.43919	2.85734	7.01355	1.34517	-5.01246	3.83379	1.82104	1.20822	3.57347	-2.34579	7.79311	-2.34878	5.29855	-0.942661	2.06196	-1.39405	4.96216	-5.02533	4.96918	-3.0795	3.26025	0.43814	1.00357	0.331266	0.534687	0.331266	3.15547	3.19807	0.487578	0
CACCGGAGATATCTCC-1	Layer3	4	2	0	2	3	1	2	1	4	2	0	0	0	CACCGGAGATATCTCC-1	9.19927	8.26875	-5.16245	-0.815441	-1.06465	1.02978	7.36992	-1.24852	-4.15978	2.62894	2.74611	3.20802	4.06463	-1.74416	7.49317	-2.50148	3.90922	-2.85527	2.64125	-2.83471	4.4152	-3.2907	6.25736	-2.04634	3.23434	0.47845	0.569264	0.569264	0.267571	0.267571	3.05626	3.08473	0.569264	0
CACCGGTAGAGACATT-1	WM	7	3	1	0	5	4	3	3	3	3	5	3	3	CACCGGTAGAGACATT-1	-27.6503	3.24111	9.98597	-2.97046	1.09554	-7.12092	-11.8838	0.0841367	13.3684	3.57979	-6.08927	-2.89101	-8.28459	2.9127	-11.0975	-6.44576	-8.8107	2.11622	-10.5821	-2.88436	-12.4875	-2.81997	-9.97309	-7.12467	1.90831	3.02323	0.165029	0.165029	0	0	1.39878	1.08981	1.08981	0
CACCGTATCCCATCCG-1	Layer3	4	2	0	2	3	6	2	1	4	2	0	0	0	CACCGTATCCCATCCG-1	1.18504	-5.9207	-3.74328	-2.04267	-1.57722	0.627892	8.93998	-0.302664	-5.47109	4.23951	2.23382	4.46283	2.92891	-4.17539	7.91679	-1.46445	3.63882	-1.8617	5.44383	-3.05061	5.95768	-3.23253	6.87161	-1.05785	3.43655	0.164704	0.925004	0.639337	0.639337	0.237888	3.09681	3.01683	0.639337	0
CACCGTTAGGGATCAC-1	WM	7	3	1	0	5	4	3	3	3	3	5	3	3	CACCGTTAGGGATCAC-1	-25.7433	6.82683	11.3599	-1.42615	1.8507	-8.76539	-10.0966	0.71201	13.5971	6.80284	-4.74919	-2.49626	-8.056	2.77137	-10.9907	-2.65626	-7.64996	2.92121	-8.88659	-1.55871	-10.4772	-0.504305	-8.24935	-5.90704	2.16258	2.80846	0.180044	0	0.180044	0	1.96226	1.08947	1.376	0
CACCGTTGCGCGATAT-1	Layer6	3	3	6	0	5	4	6	0	3	6	6	4	1	CACCGTTGCGCGATAT-1	-21.1562	2.506	11.1765	-1.24905	2.23113	-7.81413	-9.79704	0.798489	10.2486	7.55161	-4.47394	-2.10499	-3.98205	1.1862	-8.46052	-1.15373	-2.8213	2.21951	-6.14369	-0.315509	-7.82029	1.89252	-5.8029	0.158026	2.88967	2.5018	0.308539	0.166122	0.308539	0	2.15061	1.85966	1.20876	0
CACCTAATAGAGTCGT-1	Layer3	4	4	5	1	1	6	5	5	0	5	3	0	0	CACCTAATAGAGTCGT-1	0.464687	-0.0214439	-4.70437	2.95678	-0.112249	5.73918	5.15053	-0.54525	-0.130423	2.13199	1.726	-2.75236	-0.617848	-2.1392	3.80681	-0.808918	4.863	2.19813	2.06444	-4.91112	4.32809	-4.70351	4.13527	-1.08948	3.36978	0.300772	0.876971	0.161652	0.422881	0	3.0935	3.00192	0.531689	0.161652
CACCTAATCAGTTTAC-1	Layer5	2	2	2	1	1	7	0	4	1	0	1	1	2	CACCTAATCAGTTTAC-1	6.64591	5.67613	-2.13178	0.488444	-0.516202	3.50178	4.76883	-1.77611	-1.21641	10.2559	1.0781	-0.986186	1.33958	1.82931	-1.19457	5.99231	1.50953	-4.33643	2.96959	2.26205	3.17393	4.85322	0.478181	6.91997	3.68251	0.362548	1.9626	0.362548	0.547145	0.135983	2.46632	2.3201	1.01085	0.362548
CACCTCGATGGTGGAC-1	Layer5	2	5	2	4	1	7	0	4	1	0	1	1	2	CACCTCGATGGTGGAC-1	-3.03365	-11.4582	-1.0167	0.202138	0.75745	0.661546	4.31225	-3.69212	-1.17762	10.2749	0.990726	0.988601	1.96121	2.06769	-0.231649	6.9193	-1.24415	-4.28797	4.22109	2.03387	4.22802	4.37109	0.309134	5.97576	3.62166	0.404546	1.86947	0.317702	1.17675	0.117477	2.45064	2.49274	0.809399	0.558434
CACCTTGCGAAACTCG-1	Layer5	2	3	2	4	1	7	1	4	1	0	2	1	2	CACCTTGCGAAACTCG-1	-4.19377	9.92791	-0.554886	0.269819	-0.392209	2.15644	3.46217	-4.38616	-1.91853	10.4896	-0.598146	2.45611	2.80072	2.08258	-0.420146	4.88278	-2.10859	-3.68757	-2.72294	2.43554	0.900205	5.37321	0.805195	6.76663	3.51669	0.870481	1.87981	0.193548	0.673436	0	2.39151	2.36176	0.617448	0.558138
CACCTTGGCGCCTTTG-1	Layer3	1	1	2	4	3	6	1	1	0	1	0	0	0	CACCTTGGCGCCTTTG-1	17.1709	0.0248882	-3.06639	-1.57964	-0.586978	0.270225	8.79118	-1.35442	-5.92289	6.27734	1.20551	4.55454	3.93094	-0.0198781	5.81915	1.13847	6.44212	-0.962496	5.03998	-3.78099	6.26055	-1.09986	6.15727	-0.237101	3.47148	0.391048	0.856895	0.443586	0.749797	0.147997	3.03011	2.92455	0.541041	0.0767342
CACGAAAGTTAGTCCC-1	Layer5	2	2	2	1	6	7	0	4	1	4	2	1	2	CACGAAAGTTAGTCCC-1	4.751	5.81126	0.15637	0.424691	1.24191	6.00752	-3.36519	-2.37362	1.64315	9.02562	-0.797206	-0.291472	1.4061	2.61494	0.0107115	5.03566	0.783714	0.0413513	-0.104626	1.05621	1.88736	4.77973	0.754427	5.3492	3.69471	0.878298	1.68208	0.384536	0.577487	0	2.63719	2.48004	0.941222	0
CACGACCACAGACTTT-1	Layer1	5	1	4	2	3	5	5	5	6	5	4	6	5	CACGACCACAGACTTT-1	11.6583	-0.967717	-5.55841	4.13336	-2.42446	3.57893	5.16071	1.87259	-5.09832	-0.893523	2.27187	-2.77368	-0.651928	-2.97902	6.49253	-6.74719	3.32475	5.41583	-2.99236	6.67887	-0.0243891	-7.99429	3.99158	-7.80138	2.82801	0.910311	0.992234	0.821074	0	0	3.00043	2.57207	1.65692	0
CACGACGTAATAGTAA-1	Layer1	5	5	5	5	3	5	4	5	5	5	4	6	4	CACGACGTAATAGTAA-1	-3.74719	-12.6997	-5.69766	3.83762	-1.55582	-3.15941	7.28726	3.00734	-5.63259	-1.81878	0.618307	-3.70951	-0.878116	-2.63349	5.18071	-7.86002	4.23072	4.71859	-2.60834	5.20592	-0.588264	-8.01865	2.19379	-9.6809	2.799	0.652891	0.378808	0.867785	0.207235	0	2.56296	2.59784	1.68179	0
CACGACTAAAGTTCTG-1	Layer1	5	4	4	5	2	5	5	5	5	5	4	6	4	CACGACTAAAGTTCTG-1	-1.33879	0.0238651	-4.70274	4.56354	-1.62607	5.56992	3.71359	0.960431	-1.14201	-1.76911	1.38191	-3.3913	-1.00048	-2.74479	4.58277	-9.93507	3.26375	4.59715	-1.73483	7.31962	-0.865379	-9.38763	3.20394	-11.0443	2.71186	0.897798	0.67776	0.897798	0.897798	0	2.53636	2.36974	1.76598	0
CACGATTGGTCGTTAA-1	Layer1	5	4	5	6	2	5	5	5	5	5	4	6	4	CACGATTGGTCGTTAA-1	-1.48103	-0.965629	-4.95672	3.49077	-0.542104	-3.56625	3.46575	3.98561	0.00587211	0.0887175	1.14017	-4.36975	-1.69838	-3.0934	4.46641	-9.41781	4.52023	3.51606	-1.33241	6.97466	-0.449132	-9.08669	2.71648	-8.92012	3.17166	0.547638	1.07992	0.679159	0.679159	0.217572	2.89114	2.73048	1.36524	0
CACGCACAGCGCAGCT-1	Layer5	2	1	5	4	1	7	0	4	1	0	0	1	2	CACGCACAGCGCAGCT-1	5.70984	-5.82944	-1.27919	0.538055	0.668793	0.567383	2.5393	-1.21265	-0.586754	11.6163	0.816596	0.190245	1.68959	2.13609	-0.869383	6.61047	-0.755242	-3.368	1.742	-0.314977	2.53669	5.12422	0.460407	5.62209	3.83356	0.366001	1.97233	0.258231	0.633351	0.137428	2.46422	2.42589	1.01806	0.258231
CACGCAGCGAGGCTTT-1	Layer5	6	2	5	1	6	2	4	0	1	4	0	1	2	CACGCAGCGAGGCTTT-1	6.8917	6.32049	-3.53002	3.96794	1.49661	4.82914	-4.56581	-1.04016	3.43945	11.3209	-0.653143	-2.23174	0.531014	2.61899	-0.560755	4.07184	0.149004	3.56931	2.95071	0.742791	3.62934	4.07362	-0.426864	5.45292	3.59701	1.0891	1.2137	0	0.780684	0.179953	2.66771	2.36658	0.946737	0.179953
CACGCGGAACTGTTGC-1	Layer3	1	1	2	2	3	3	1	1	0	1	3	0	0	CACGCGGAACTGTTGC-1	13.9058	-7.68697	-3.08394	-1.62499	-1.75241	1.47755	8.86907	-1.14334	-5.30072	6.98134	1.5431	3.93239	4.72147	-0.873307	4.96823	2.48119	4.58268	-2.7014	4.82945	-4.3889	6.71654	-2.00781	5.8884	2.46911	3.42312	0.562921	1.15465	0.386874	1.06108	0.173069	2.94678	2.79724	0.562921	0
CACGGCGCGCCAAAGG-1	Layer3	4	5	0	2	3	1	2	1	4	1	3	0	0	CACGGCGCGCCAAAGG-1	-0.674941	-23.39	-5.1797	-2.0609	-2.08558	1.31241	8.3464	1.17135	-5.26347	3.62577	2.31966	3.69472	5.10312	-1.80453	7.66511	-2.09742	6.95311	-1.73145	3.38347	-5.965	5.1733	-5.33664	5.36989	-2.45614	3.22665	0.283725	1.08803	0.552823	0.453696	0	2.8472	2.91613	0.685218	0
CACGGGATTGAGGGTT-1	Layer3	1	2	2	1	6	3	0	2	0	4	0	0	0	CACGGGATTGAGGGTT-1	7.6951	5.38178	-2.57032	-0.217077	1.41517	4.24423	0.123766	-0.342456	2.10846	5.47099	1.0358	-0.639242	3.44051	-0.863885	2.4619	0.959071	-0.183067	0.479496	6.08486	-2.30607	3.82828	-0.380523	4.04127	0.0973123	3.35865	0.815975	1.19771	0.489003	0.815975	0	2.71373	2.81943	0.35098	0
CACGTCGGCAACCTCT-1	WM	3	3	6	0	5	4	6	3	3	3	6	3	3	CACGTCGGCAACCTCT-1	-25.8933	5.6002	9.94864	-2.53848	1.59466	-8.11024	-10.522	-0.261877	12.3613	6.6312	-3.90721	-2.51853	-7.88366	1.91115	-9.77467	-2.71973	-6.27796	2.81028	-7.14934	-0.762699	-10.0234	-0.125771	-6.79231	-3.25674	2.61934	2.57267	0.34873	0.18949	0.18949	0	2.14134	1.25379	1.64339	0
CACGTCTATGATGTGG-1	Layer3	4	2	0	3	3	1	2	6	4	1	3	0	0	CACGTCTATGATGTGG-1	6.76641	10.8471	-5.37325	-0.692817	-1.27013	-2.17495	7.88403	-0.826372	-5.32747	2.9211	3.01562	2.41087	2.7613	-3.95157	8.07131	-2.16633	6.09977	-1.79902	5.89705	-1.9342	4.91076	-4.98112	5.79891	-1.43099	3.28932	0.106413	1.02837	0.579961	0.94466	0.37096	2.8496	3.15034	0.804284	0.106413
CACGTTCGTGCTCTAG-1	Layer5	2	1	2	1	1	7	0	4	1	0	1	1	2	CACGTTCGTGCTCTAG-1	12.1166	-12.9471	-0.476069	-0.382589	-1.74135	4.1195	2.90078	-2.58597	-0.0585944	10.6431	0.519852	0.89558	2.25687	2.4561	-0.78689	6.19325	-2.21265	-0.593234	2.77792	0.712941	3.61418	4.97647	0.696369	5.84373	3.64037	0.641608	1.85586	0.202846	1.14307	0.202846	2.32437	2.47711	0.805072	0.58059
CACGTTTCGTACACAC-1	Layer4	1	1	2	2	4	3	1	2	0	1	3	0	6	CACGTTTCGTACACAC-1	1.12693	-7.25059	-2.85716	-2.14557	-2.9928	3.77606	-1.80957	2.18901	-5.26141	8.13422	1.62086	2.82975	1.83308	0.0571843	3.93534	2.35846	6.42279	-1.22756	2.87936	-3.18666	6.14865	-0.210432	3.80603	4.51025	3.57233	0.600921	1.10318	0.311984	1.10318	0.0875833	2.80703	2.52105	0.649891	0
CACTAAAGTTGCCTAT-1	Layer6	6	2	5	1	6	2	4	0	2	4	2	2	1	CACTAAAGTTGCCTAT-1	8.6465	6.84188	-3.72228	4.39695	1.85657	5.57942	-5.33952	-1.60719	6.43173	10.9969	-0.678937	-2.31582	-1.11422	-0.514658	-5.82162	1.32117	0.727952	2.9037	-1.2416	1.36722	-2.32545	3.90174	-5.14515	4.08106	3.4091	1.53039	0.245655	0.245655	0.442708	0	2.66486	2.42506	1.08154	0
CACTACGGGAGCTGCC-1	Layer3	4	1	0	3	3	1	2	1	4	1	3	0	0	CACTACGGGAGCTGCC-1	11.4961	-6.03711	-6.17475	-2.04129	-2.01349	-0.17839	8.36309	0.88776	-6.82683	2.62165	2.9747	4.78448	5.26469	-2.5933	8.55619	-1.96402	5.30376	-2.57177	3.61976	-5.71577	4.33357	-4.66099	5.02997	-3.27615	3.21759	0.147323	0.819701	0.584246	0.441827	0.491588	3.01381	3.08886	0.708887	0
CACTACTCAGTTCTGT-1	Layer3	4	2	5	2	3	6	0	2	4	0	3	0	0	CACTACTCAGTTCTGT-1	12.5154	9.67053	-4.02619	1.07025	-1.28813	4.21451	5.17793	-0.684799	-2.9284	2.92456	2.13611	0.4227	2.59062	-2.16756	5.8762	-0.986828	-0.332765	-4.32289	2.00141	-4.03775	5.04474	-3.48206	7.42629	-0.164855	3.35929	0.431944	0.831428	0.359211	0.783238	0.102601	3.14666	3.12316	0.499743	0
CACTCAAGAGCTATGG-1	Layer6	3	3	6	0	5	2	6	0	2	4	6	4	1	CACTCAAGAGCTATGG-1	-15.8717	2.562	9.71354	-2.18083	1.86801	-7.65032	-7.70711	1.35353	7.76713	9.20678	-3.40288	-1.87907	-3.31799	1.77452	-6.08014	0.777447	-1.0195	1.2666	-4.99673	0.160279	-5.72752	3.5767	-5.72462	3.05881	3.43323	1.50998	1.09318	0.199191	0.365219	0	2.83851	2.52265	0.632154	0
CACTCAGCTCTTGAGG-1	Layer3	1	4	5	2	1	3	0	2	0	0	3	0	0	CACTCAGCTCTTGAGG-1	12.8124	10.5692	-2.71258	0.845123	-1.11533	3.07125	3.78926	-1.13166	-2.1617	5.62492	1.66197	-0.283075	2.07098	-1.24198	4.38585	0.95528	1.88856	-4.49148	2.98658	-4.90363	6.10472	-2.27464	5.25118	2.7347	3.46621	0.518296	1.11103	0.292357	0.644771	0	3.01338	2.83088	0.644771	0.107233
CACTCCTATGTAAGAT-1	WM	7	3	1	0	5	4	3	3	3	0	5	3	3	CACTCCTATGTAAGAT-1	-23.7776	5.44109	10.7454	-2.06314	0.920732	-7.02729	-10.9034	1.71707	12.843	6.94161	-5.36562	-2.59669	-8.00824	2.79173	-10.2203	-5.66253	-2.48355	-1.18696	-10.0703	-1.70621	-12.2716	-1.31942	-9.65307	-5.04706	2.20376	2.71815	0.68451	0.580113	0	0.179451	2.11296	1.08708	2.18182	0.179451
CACTCCTCTCGGTCGG-1	Layer3	1	1	2	1	1	3	0	2	0	2	3	0	0	CACTCCTCTCGGTCGG-1	14.1388	-5.78385	-2.86422	0.114238	-1.6564	3.56269	2.96119	-2.20358	-1.69601	6.19377	0.0580143	0.692962	2.62289	-1.72404	4.68479	1.09633	0.883264	-0.915669	2.54038	-5.1506	4.77572	-0.976441	5.0894	0.348952	3.42495	0.233505	1.0442	0.123553	0.996811	0	3.0057	2.92436	0.50534	0
CACTCGAGCTGAACAA-1	Layer6	2	1	2	3	2	2	1	0	2	2	3	2	1	CACTCGAGCTGAACAA-1	13.973	-6.71366	0.933852	-0.772158	-0.0237655	-1.42865	4.68506	4.70737	3.80661	8.44998	1.58453	3.8936	-1.93392	2.7105	-4.15073	3.66794	0.43234	-0.499358	4.6163	-5.67785	-1.28096	3.42283	-3.2023	4.9201	3.58431	0.597367	0.968752	0.38325	0.718254	0	3.05399	2.6772	0.826091	0.110433
CACTCGGTTAGGAGGA-1	Layer5	2	1	5	1	4	7	4	4	1	4	1	1	2	CACTCGGTTAGGAGGA-1	5.79622	-6.46688	-3.15304	2.69335	0.83684	5.9026	-3.25737	1.67826	1.52189	7.7274	-0.226376	-2.64929	1.50735	3.04298	-0.300232	6.37435	-0.67748	0.481048	7.16365	2.41345	3.42598	4.61912	-0.930884	4.50222	3.66191	0.628843	1.68217	0.256047	1.11274	0	2.3072	2.64841	0.957422	0.628843
CACTCTTCTGCTAGCC-1	Layer3	4	2	0	3	3	6	2	1	4	1	3	0	0	CACTCTTCTGCTAGCC-1	1.02289	10.3543	-4.99009	-1.92128	-0.818852	-0.457526	8.1026	-1.14768	-6.7034	5.19761	2.27474	3.74706	5.06328	-2.2635	7.58025	-0.439484	4.81457	-1.32523	3.67045	-5.35691	5.64441	-3.72743	5.12233	-2.25288	3.21676	0.472321	0.919997	0.644781	0.533173	0.338239	2.96076	3.01649	0.836401	0
CACTGACGATTGTGGA-1	Layer6	3	3	2	0	5	2	6	0	2	6	6	4	1	CACTGACGATTGTGGA-1	-19.2914	0.150583	8.68723	-1.60147	1.43968	-5.36912	-8.36911	1.38764	7.87892	8.57079	-1.19036	1.61856	-2.74637	2.26707	-6.90007	1.17418	-1.57298	2.45904	-3.56196	-0.625209	-5.76511	4.19123	-5.42796	2.04548	3.15898	1.82126	0.649221	0.26596	0.26596	0	2.90222	2.66765	1.0396	0
CACTGTCCAAGTGAGA-1	Layer3	1	4	2	1	1	3	0	2	0	6	0	0	0	CACTGTCCAAGTGAGA-1	-7.47342	2.54184	-2.56546	-0.0662932	0.709698	4.17145	4.18507	-2.12453	-0.587696	5.68867	1.46712	-0.363448	1.82935	-0.69259	3.45283	1.79404	-1.78615	2.05829	4.60838	-1.01965	4.18193	-0.203927	4.30674	1.00299	3.59462	0.531233	1.07426	0.300486	0.718592	0	3.05186	2.86072	0.161487	0
CACTTAATCAGACGGA-1	Layer6	6	1	5	1	6	2	4	0	2	0	2	2	1	CACTTAATCAGACGGA-1	3.6066	-4.00856	-2.89147	3.42936	2.11409	5.61971	-5.03652	-1.90187	5.76254	11.2798	-0.213627	-2.69771	-0.419056	0.20803	-5.35482	1.16758	-0.826832	-3.77701	-1.16027	1.35679	-1.5653	4.25229	-5.01693	4.74056	3.29416	1.38088	0.724509	0.192885	0.993972	0	2.94881	2.5076	0.724509	0
CACTTCGCCACAGGCT-1	Layer3	1	2	2	1	1	3	0	2	0	1	0	1	0	CACTTCGCCACAGGCT-1	14.9617	-2.53785	-2.84949	-0.0827498	1.17102	4.03122	4.58957	-3.23191	-0.287192	4.76285	1.703	-0.0281104	2.81782	-1.55034	3.14444	0.657702	6.54428	-0.787095	4.07044	0.596724	6.65039	-0.702951	4.28657	0.552814	3.5133	0.478912	0.86803	0.267856	0.56979	0	3.12712	2.93466	0.267856	0
CACTTCGTCTTATCTC-1	Layer1	5	2	4	4	2	5	5	5	5	5	4	6	4	CACTTCGTCTTATCTC-1	7.20719	7.64479	-4.25907	4.00598	0.731789	3.35593	2.93757	3.01203	-0.0571085	-0.898142	1.25194	-3.17099	-0.829493	-1.89281	5.5776	-8.82063	3.68757	3.31485	-0.705131	7.38221	-0.471027	-8.9968	3.27093	-10.3544	2.92302	0.417111	0.710566	0.937157	0.710566	0	2.83584	2.74032	1.41231	0
CAGAACTTAGCCCTCT-1	Layer5	2	1	2	3	4	7	1	4	1	2	1	1	2	CAGAACTTAGCCCTCT-1	1.727	-10.7104	-0.901698	-1.67457	0.212403	-1.81264	-1.06134	0.849711	-3.49273	8.99347	0.185851	3.75097	2.72061	3.36271	0.430885	7.38869	3.28267	-2.34552	5.08297	2.08135	4.77594	5.83002	1.04218	6.40876	3.68774	0.398082	2.03895	0.398082	0.798594	0	2.51185	2.30716	0.341795	0.21872
CAGAATAACACACGGA-1	Layer3	4	4	0	3	3	1	2	1	4	1	0	5	0	CAGAATAACACACGGA-1	0.456623	-1.39893	-6.64914	-1.9052	-2.22786	-0.363043	8.50615	0.234223	-6.649	2.23161	3.16376	4.56889	5.7295	-1.37656	7.76473	-3.56025	6.33412	-2.74023	3.12357	-0.416369	4.00905	-3.58996	5.14804	-4.0355	3.33925	0.35107	1.03764	0.489119	0.445187	0.300466	3.13291	3.26443	0.531203	0
CAGACACCGATCGCTG-1	WM	3	3	6	0	5	4	6	3	3	6	6	4	3	CAGACACCGATCGCTG-1	-19.4875	5.15612	9.51765	-2.20515	3.11861	-8.69509	-9.90064	0.45389	11.4259	8.33602	-3.92674	-1.16996	-6.97898	2.99376	-9.3665	-1.58968	-4.27913	2.58621	-3.61977	-0.404388	-7.84905	1.58262	-6.69312	-2.00569	2.20212	2.75425	0.524431	0.524431	0.378207	0	1.90892	1.43928	1.43928	0.206878
CAGACCTGTAAGTGTT-1	Layer3	1	2	2	4	1	3	1	2	0	0	0	0	0	CAGACCTGTAAGTGTT-1	16.7893	7.15315	-2.61166	-0.263106	-1.0984	3.53123	3.50129	-3.68891	-3.46695	6.5468	-0.594351	2.02209	2.06736	1.0834	4.97139	2.11354	2.00527	-4.55518	3.00666	-0.323052	4.50728	0.129022	5.31747	1.24652	3.53129	0.349617	1.02199	0.60816	0.663553	0	2.96064	2.78325	0.765905	0
CAGACGAACCTGATAC-1	WM	3	3	1	0	5	4	6	3	3	6	5	3	3	CAGACGAACCTGATAC-1	-26.1349	6.96205	10.5281	-1.57049	2.47472	-8.52955	-10.0554	0.443474	11.3384	8.56859	-4.65082	-2.25128	-7.75393	2.10042	-9.44098	-1.79582	-2.00814	1.79303	-7.56311	-1.51847	-10.0342	-0.584068	-8.06731	-3.4478	2.80069	2.40638	0.387397	0.665921	0.274162	0	2.05177	1.42414	1.6598	0
CAGAGACGGTCACCCA-1	Layer6	6	1	5	0	4	2	4	0	2	6	2	4	1	CAGAGACGGTCACCCA-1	-2.68053	7.13796	11.0694	-0.0873046	3.41247	-7.27533	-5.57858	1.54324	8.71645	9.67059	-1.02137	-1.75039	-0.119277	-2.59955	-7.69916	0.944245	-2.02878	1.83851	-3.45241	1.75027	-4.69066	3.86964	-6.44073	2.31214	3.11434	2.24173	1.0915	0	0.401914	0.221014	2.53568	2.10082	1.17126	0
CAGAGCATGAGCTTGC-1	Layer5	2	2	2	4	1	2	0	2	2	0	2	2	1	CAGAGCATGAGCTTGC-1	3.24323	8.74685	-2.37043	-0.366123	-0.583587	3.25224	4.55803	-2.1886	1.03469	11.9863	1.32864	0.530628	1.53104	0.661675	-5.15089	2.56652	0.150285	-3.62814	-1.88338	0.344298	-1.08512	4.61823	-5.22742	4.61597	3.55972	0.853629	0.787711	0.139583	0.787711	0	3.10998	2.38752	0.853629	0
CAGAGGCGATGCATGA-1	WM	3	3	6	0	5	4	6	3	3	3	6	3	3	CAGAGGCGATGCATGA-1	-25.6648	6.85969	11.3916	-0.680499	2.92504	-8.47641	-9.11826	1.60111	12.1801	8.24608	-3.59165	-2.28212	-7.27002	2.22001	-10.7446	-2.43506	-7.78348	3.27	-7.5355	-0.550268	-10.021	-0.537453	-6.785	-3.07099	2.61816	2.73893	0.178603	0.178603	0	0	1.86799	1.55083	1.36945	0
CAGAGTGATTTAACGT-1	Layer3	1	2	2	4	1	3	0	2	0	0	0	0	0	CAGAGTGATTTAACGT-1	5.01423	10.3486	-3.07535	-0.971126	0.526009	0.680295	6.5607	-3.98732	-2.44791	4.8975	2.23845	1.97775	3.32729	-1.12426	5.88012	-0.0456163	-0.117411	-3.64356	5.54914	-0.74286	6.34759	-2.32372	6.279	-0.969481	3.35504	0.507348	0.631896	0.507348	0.631896	0	2.95929	3.0415	0.742636	0
CAGATACTAACATAGT-1	Layer5	2	1	2	4	6	7	0	4	1	2	0	1	2	CAGATACTAACATAGT-1	6.69906	-5.17108	0.138902	0.362208	0.352961	1.75948	-2.74441	-2.39885	1.2066	9.56399	0.359923	1.053	1.94431	2.72475	-0.245416	6.13656	1.51501	-1.36303	4.2102	0.0215397	3.26135	4.42752	1.42424	7.14457	3.74248	0.73717	1.94521	0.361865	0.788009	0	2.40045	2.637	1.00942	0.361865
CAGATATGAAGATGAC-1	WM	7	3	6	0	5	4	3	3	3	3	5	3	3	CAGATATGAAGATGAC-1	-22.3746	1.60087	11.8705	-1.4119	2.20142	-6.48336	-9.40946	3.00818	13.7636	4.01271	-3.98968	-2.76474	-7.3292	1.55221	-10.9477	-6.15685	-10.8415	2.05419	-8.36729	-0.904754	-11.4322	-0.26372	-7.88329	-5.0616	2.40004	2.66478	0.315718	0.170267	0.315718	0	1.58884	1.37875	1.58884	0
CAGATCATTTAAAGTC-1	Layer3	4	2	0	2	3	6	2	1	4	2	0	0	0	CAGATCATTTAAAGTC-1	11.5609	-4.31543	-4.57417	-0.271789	-1.70229	3.18532	6.96246	-0.531268	-4.22504	3.48719	2.1813	2.89185	4.96308	-1.57064	7.34467	-1.75175	1.0707	-1.46342	2.28665	-2.42464	5.99355	-4.16257	6.25136	-3.87189	3.33739	0.461518	1.3032	0.224222	0.776091	0.154921	3.23399	3.02147	0.349892	0
CAGATCCTGGTTTGAA-1	WM	7	3	1	0	5	4	3	3	3	3	5	3	3	CAGATCCTGGTTTGAA-1	-28.5421	2.93239	11.7227	-2.54513	1.49552	-7.663	-11.3194	0.396081	10.9565	4.5302	-5.51083	-3.221	-7.83787	1.7654	-10.5242	-4.44108	-10.8679	1.94251	-9.82835	-2.98079	-12.7418	-1.62075	-8.90447	-6.60946	2.12561	2.94296	0.320893	0.320893	0.449506	0	1.06188	0.758501	1.67731	0
CAGCAGCCCGTTCCTT-1	Layer5	2	2	5	4	1	7	4	0	1	0	0	1	2	CAGCAGCCCGTTCCTT-1	2.21519	7.27093	-2.56381	1.84948	-0.793903	3.94001	2.52942	-1.32401	-0.364887	11.9171	0.263391	-1.14907	0.476653	0.949808	-1.93092	6.22	-0.166331	-2.98001	5.57144	0.1487	3.55549	5.24797	0.0568808	7.25003	3.66026	0.597391	2.00185	0.342657	0.669674	0	2.86127	2.5848	0.434969	0.342657
CAGCAGTCCAGACTAT-1	Layer3	1	2	5	2	3	6	0	1	0	1	0	0	0	CAGCAGTCCAGACTAT-1	8.1326	6.02977	-4.17914	0.371316	-2.45771	3.66357	6.72774	1.2206	-4.82397	5.10023	1.80264	1.24127	3.97465	-2.02746	6.39621	1.33516	3.98003	0.034554	1.80545	-0.824239	6.19603	-1.21962	6.38111	-0.0997441	3.40192	0.448116	1.05936	0.506569	0.614126	0.0900479	3.02525	2.85621	0.663856	0.0900479
CAGCAGTCTGTGCTGC-1	Layer5	2	1	2	3	4	7	1	4	1	0	0	1	2	CAGCAGTCTGTGCTGC-1	2.65805	-10.3103	0.694323	-1.00066	0.824438	-2.26749	-0.645026	0.421685	2.86464	7.43932	0.293367	3.19051	2.68879	2.68779	0.150059	5.38204	-2.46207	-0.32351	5.24552	0.197287	4.73625	5.70469	0.436609	7.20366	3.52818	0.695774	2.01201	0.288996	0.8503	0.105886	2.57831	2.5261	0.749979	0.201627
CAGCCCTCACAGGCAG-1	Layer2	4	1	0	2	3	1	0	6	4	4	4	5	0	CAGCCCTCACAGGCAG-1	5.28793	-3.22288	-5.62642	0.0363422	-1.48072	4.37851	6.00155	-0.375538	-2.83032	1.17162	1.81782	-2.0019	2.14029	-4.28433	6.16706	-2.31326	0.841715	0.364917	-0.955696	4.76051	2.49302	-4.07923	5.40659	-2.79942	3.29478	0.348299	0.810915	0.13005	0.527344	0	2.98313	3.08341	0.606123	0
CAGCCGGGCCCTCTAT-1	Layer3	1	1	2	4	1	3	1	2	0	2	0	0	0	CAGCCGGGCCCTCTAT-1	16.3155	3.46733	-3.87795	-0.985392	-0.693942	2.07122	5.18977	-2.99869	-3.13812	5.18274	1.06427	2.69668	3.45737	-1.44215	4.60594	1.58576	3.51943	-1.11606	3.51013	-3.55797	6.08731	-2.83758	5.97217	1.66802	3.46654	0.602198	1.32276	0.377724	0.826404	0.0878203	3.1085	3.01847	0.43874	0.168547
CAGCCTCCTGCAGAGG-1	Layer5	2	2	5	1	1	7	0	2	1	0	1	1	2	CAGCCTCCTGCAGAGG-1	7.8052	10.7411	-1.81834	1.03053	-1.25551	3.6861	2.68398	-1.0952	-1.15048	11.2071	0.434348	1.79318	1.94868	1.27963	-1.77294	6.59862	-0.278363	-4.58322	2.0867	0.702881	1.63812	5.48611	-2.0447	6.6879	3.66474	0.732451	1.91116	0.113346	0.732451	0	2.63634	2.54646	0.542391	0.113346
CAGCCTCTCCTCAAGA-1	Layer3	1	2	0	2	2	6	0	2	4	1	3	0	0	CAGCCTCTCCTCAAGA-1	9.93366	5.74485	-4.58789	-1.03458	-1.1858	0.904706	4.06423	5.53005	-3.9363	4.8222	2.18152	2.0121	3.34469	-2.02257	7.68266	0.244356	4.66198	-1.36009	4.12682	-4.82894	5.18805	-3.99148	7.50558	-0.700956	3.21261	0.403294	1.00745	0.483002	0.556823	0.483002	3.03234	2.92501	0.861223	0
CAGCGATTCCCTTCAA-1	WM	3	3	6	0	5	4	6	3	3	3	5	3	3	CAGCGATTCCCTTCAA-1	-27.3106	6.3442	9.49755	-2.16202	2.45151	-8.54297	-10.017	1.29991	12.9157	7.87011	-4.24933	-1.07237	-7.37899	2.84481	-10.813	-2.44706	-6.80633	2.58406	-6.93518	-1.30806	-11.009	-1.04877	-7.99135	-4.48263	2.13615	2.53809	0.435896	0.547234	0.167306	0.167306	1.92099	1.53522	1.4952	0
CAGCTCACTGAGACAT-1	Layer6	6	2	4	1	6	2	4	0	2	4	2	2	1	CAGCTCACTGAGACAT-1	6.80989	11.7572	-3.66082	4.2409	1.26592	6.11167	-4.33056	1.46494	6.16855	10.4565	-0.445828	-3.52564	-2.38306	0.710249	-4.93622	1.71463	-0.118922	0.598715	-2.8746	2.06179	-3.12639	4.18965	-6.32116	4.03898	3.51576	1.00949	1.17636	0	0.558195	0	3.12139	2.63598	0.691489	0
CAGCTCGACAAGTTAA-1	Layer5	2	2	2	4	1	7	1	4	1	2	0	1	2	CAGCTCGACAAGTTAA-1	2.77121	12.9868	-0.725028	-0.71141	0.0353007	0.160747	5.15006	-5.11012	-1.89434	9.64258	-0.327014	3.19847	3.35731	2.23761	-1.6744	4.77519	2.88523	-3.48331	3.29659	-1.14821	3.21469	4.10728	1.21317	6.98292	3.62665	0.569163	2.03888	0.198098	1.08915	0	2.50819	2.28979	0.629317	0.505157
CAGCTCGTGCTTGTGT-1	Layer3	4	2	0	4	1	6	0	1	0	1	1	0	0	CAGCTCGTGCTTGTGT-1	15.0818	9.82738	-3.85716	-1.08902	0.757409	2.69245	6.78576	-2.5058	-2.0456	3.25247	2.02806	0.879156	2.60054	-2.46918	5.07751	-0.230432	4.45304	-0.848171	4.07171	4.28321	4.60177	-1.64679	6.79	-1.45005	3.38336	0	0.582677	0.756006	0.701501	0.107037	3.11197	3.11197	0.517514	0
CAGCTGGCGTAACCGT-1	Layer6	3	3	6	0	5	4	3	3	3	3	6	4	1	CAGCTGGCGTAACCGT-1	-20.0067	0.781362	11.6909	-1.56697	2.72021	-7.93631	-9.53596	1.23097	9.9888	6.37265	-3.98438	-2.90272	-6.63908	1.92594	-7.85091	-1.00187	-7.72041	2.92818	-6.66649	-0.572897	-8.14504	1.71464	-5.43607	0.682517	2.91124	2.1031	0.336135	0.182125	0.182125	0	2.26071	1.91592	1.60849	0
CAGCTTAGTAGGTAGC-1	Layer5	2	1	2	1	6	7	0	4	1	0	0	1	2	CAGCTTAGTAGGTAGC-1	3.73418	-6.4517	0.106955	0.71967	1.32189	5.18364	-3.07785	-1.26236	1.22315	8.86112	0.580153	-0.202499	1.15747	2.21691	0.10937	5.83441	-0.184526	-4.26095	4.27531	-2.02574	2.01227	4.96902	1.60743	6.4867	3.71027	0.691458	1.82974	0.404339	1.13714	0.222468	2.63592	2.33634	0.317533	0.222468
CAGGAAGACTTTATAT-1	Layer3	1	2	2	4	1	3	0	2	0	2	3	0	0	CAGGAAGACTTTATAT-1	11.3652	8.10588	-3.44254	-0.446699	-0.104859	1.02791	6.15156	-2.74625	-2.03471	6.29819	1.51024	1.90408	3.65372	-0.842664	4.37341	1.61943	4.18313	-2.34798	2.6956	-3.84051	5.28266	-1.27782	5.45855	1.75909	3.56341	0.595258	0.873204	0.299099	0.965842	0.109943	3.01592	2.73505	0.458102	0
CAGGATATATCGTTGT-1	Layer6	6	2	4	0	4	2	4	0	2	0	2	4	1	CAGGATATATCGTTGT-1	-2.49013	3.35736	11.1085	-0.160988	3.04909	-7.57504	-6.00002	1.18446	7.5588	10.4901	-0.794409	-3.43545	-3.26355	0.607048	-7.49805	1.62412	-1.21109	-2.51343	-3.52662	1.91732	-5.06792	3.25884	-6.66527	3.09562	3.37999	1.27512	0.676601	0.279443	0.497611	0	3.07423	2.42627	0.828366	0
CAGGATCCGCCCGACC-1	Layer1	5	4	5	5	2	5	5	5	5	5	4	6	4	CAGGATCCGCCCGACC-1	-2.85085	0.32284	-5.13156	3.8798	-1.68211	-3.06488	3.4324	3.99483	-0.583471	-0.512415	1.26972	-4.22505	-1.53093	-2.91545	4.47218	-9.726	3.84846	3.54614	-2.03551	6.1779	-0.41072	-9.05893	2.73813	-9.19059	3.13596	0.742191	1.32211	0	0.438427	0.243051	2.90872	2.81437	1.32211	0
CAGGCAGTCTTACCAG-1	Layer3	1	1	2	3	4	3	1	1	0	1	0	0	0	CAGGCAGTCTTACCAG-1	1.22848	-8.08624	-2.54841	-2.41128	1.04337	-2.52481	-1.75011	1.78088	-4.48236	8.25766	1.61132	3.58581	5.51929	-1.59991	3.71434	2.98357	4.65078	-1.02285	3.91308	-1.79203	5.20956	-0.671332	4.94798	2.73248	3.39151	0.539723	1.08779	0.486178	0.539723	0	3.07551	2.72269	0.590546	0.0856651
CAGGCCGTTTGGGTGT-1	Layer6	3	3	6	0	5	2	6	0	2	4	2	4	1	CAGGCCGTTTGGGTGT-1	-5.16054	-12.8156	11.6426	-0.708729	3.20535	-8.63967	-8.26344	1.78769	7.43451	11.1795	-2.82984	-2.65992	-3.52819	0.945328	-5.32335	1.07561	1.3483	2.65028	-3.68713	0.801234	-4.86036	3.98583	-4.58388	2.58382	2.932	1.66733	1.35205	0	0.620361	0	2.1675	2.09965	1.10052	0
CAGGCGCACGGTGGTC-1	WM	7	3	1	0	5	4	3	3	3	3	5	3	3	CAGGCGCACGGTGGTC-1	-28.4367	4.35138	11.2001	-2.79995	1.97142	-7.27162	-11.285	0.465492	11.4074	5.47809	-5.57872	-2.92026	-7.54766	2.72701	-11.2479	-5.47416	-10.3227	2.06792	-9.14641	-1.03405	-11.7627	-1.09521	-7.95011	-5.56506	2.63491	2.87353	0.348884	0	0.348884	0	2.11698	1.05733	1.19276	0
CAGGCGCCATGCTAGG-1	Layer6	6	1	2	3	4	2	1	0	2	1	1	2	1	CAGGCGCCATGCTAGG-1	-3.6348	-7.67819	1.54898	-0.684266	0.190743	-0.929996	-0.503862	-0.00367645	4.13582	8.54457	-0.337223	2.90862	-1.94293	2.70633	-4.17967	3.87608	4.68357	-2.78088	5.49633	1.06849	0.558489	4.18086	-4.07579	4.63208	3.61293	0.64731	1.18662	0.20506	0.585893	0	3.10881	2.70025	0.861028	0
CAGTAACTATTTATTG-1	Layer3	4	2	0	2	3	6	2	2	4	2	0	0	0	CAGTAACTATTTATTG-1	15.2947	8.46414	-4.16928	-0.950477	-1.34239	2.67823	6.94978	-1.95439	-3.7184	4.98639	1.98593	2.34252	3.91004	-1.29113	6.10923	-1.47865	2.12647	-2.3951	6.11395	-1.36989	6.02843	-2.25189	4.86801	-2.17015	3.28903	0.294683	1.15387	0.451819	0.761896	0.451819	3.06028	2.89785	0.376334	0
CAGTAATCCCTCCCAG-1	Layer3	1	1	5	1	1	6	4	2	0	5	1	0	0	CAGTAATCCCTCCCAG-1	8.34921	-1.49499	-3.6525	0.6062	0.941196	4.80531	4.42384	-1.67566	0.253894	3.64916	0.338538	-1.83316	2.25288	-1.71221	3.07042	-0.415663	4.05522	3.34682	6.50928	2.03772	2.99486	-0.185032	4.0113	-1.99984	3.2962	0.574596	0.937201	0.328012	0.85812	0.177395	2.99684	2.97726	0.574596	0
CAGTACATTCTCTAAA-1	Layer3	1	1	0	2	3	6	2	1	4	1	3	0	0	CAGTACATTCTCTAAA-1	0.200803	-20.6112	-3.99263	-1.96255	-2.05725	1.63974	8.43107	-0.322429	-4.97996	5.06339	1.91242	4.67684	5.12922	-2.0823	6.14548	-0.837771	6.12497	-1.6522	2.89741	-4.44253	4.61778	-4.82792	5.34652	-1.82699	3.37402	0.371103	0.987679	0.202668	0.445753	0.445753	2.94303	3.03893	0.515215	0
CAGTACCAGTTTACGT-1	Layer6	3	3	6	0	5	4	3	0	2	6	6	4	1	CAGTACCAGTTTACGT-1	-16.5383	3.20678	11.2187	-1.38053	2.82841	-7.83155	-9.04245	1.77437	9.28375	8.43227	-3.78436	-2.58667	-4.29677	1.2252	-6.86502	0.406145	-2.52905	1.36255	-4.31927	0.0585697	-7.02803	2.96827	-5.51398	1.13498	3.01341	2.22321	0.600862	0.481047	0.344897	0	2.17759	2.1298	1.67229	0
CAGTAGCCCACGCGGT-1	Layer4	2	1	2	4	1	7	0	2	1	0	0	1	6	CAGTAGCCCACGCGGT-1	15.7513	2.72181	-2.22395	0.136821	-0.540754	1.67045	3.89858	-3.23151	-1.61268	8.34143	1.80659	0.560189	1.78897	0.0712837	1.1704	6.09052	0.127697	-2.79724	3.91302	0.085059	3.36434	3.90788	2.65332	4.73881	3.50042	0.921065	1.29361	0.320627	0.970006	0	2.72377	2.38211	0.632324	0.118669
CAGTAGCGAGGTAGTA-1	Layer1	5	4	4	5	2	5	5	5	5	5	4	6	4	CAGTAGCGAGGTAGTA-1	-1.92997	-0.631679	-4.58891	4.51767	-2.6019	-3.13036	3.36346	3.57635	1.71995	-0.345914	1.27048	-3.66035	-1.25082	-2.4722	5.11727	-8.73263	4.84578	3.73589	-1.42178	5.64723	-0.198254	-8.2988	3.20453	-10.0002	2.89775	0.372168	0.372168	0.372168	1.03087	0	2.82023	2.79299	1.03087	0
CAGTCGAGGATGCAAT-1	Layer3	1	4	0	2	1	6	0	2	0	0	0	0	0	CAGTCGAGGATGCAAT-1	-5.80778	4.89268	-3.81311	0.223056	-1.44012	2.72664	4.73569	-2.57637	-3.07537	5.39638	1.87657	1.695	2.63562	-0.385116	5.45051	0.934476	0.299646	-3.50955	3.98415	-2.32611	6.1429	-1.93181	6.07848	0.547871	3.42178	0.67503	0.67503	0.478414	0.718687	0.233438	3.12394	2.79348	0.422564	0
CAGTCTCTCGGCTAAT-1	Layer1	5	4	4	5	2	5	5	5	5	5	4	6	4	CAGTCTCTCGGCTAAT-1	-1.86678	-2.01707	-4.87026	4.04206	-2.12973	-3.08189	3.41824	4.12301	1.40853	-2.05928	1.2928	-4.44659	-1.63566	-3.0047	4.57592	-8.71732	4.59871	4.11893	-1.60188	6.68481	-0.208134	-8.21954	3.65708	-10.6466	2.68903	0	0.701168	1.10929	1.10929	0	2.2656	2.68903	1.51653	0
CAGTCTGTATACTGGG-1	Layer6	6	2	4	3	4	2	4	0	2	0	2	2	1	CAGTCTGTATACTGGG-1	16.3586	-2.26855	-3.89915	3.98822	1.96701	-2.67086	-5.00424	1.41188	6.81343	10.3128	-0.728994	-3.3499	-2.40202	0.177353	-6.92517	2.13506	-1.19377	-1.36281	-2.83606	3.0248	-3.97383	3.36197	-7.24976	4.6915	3.45585	1.26895	0	0.250076	0.616466	0	2.95407	2.53758	0.995005	0
CAGTGAATAAATGACT-1	Layer5	2	2	2	4	1	7	1	2	1	2	1	1	2	CAGTGAATAAATGACT-1	10.0767	11.6702	-1.19271	0.248681	-0.795301	1.83386	3.55916	-2.9435	-1.86294	10.7219	0.682903	2.0879	1.89521	0.819529	-0.8733	6.04979	2.83772	-1.44233	2.03986	2.78307	2.79374	5.40105	0.674901	5.5927	3.69938	0.851831	2.07237	0.578837	0.697115	0	2.48286	2.58922	0.802872	0.202115
CAGTGGTTGCACATGA-1	Layer3	4	1	0	1	1	6	0	2	0	4	3	5	0	CAGTGGTTGCACATGA-1	8.20579	-0.583666	-4.64279	-0.473469	-0.0839372	4.57308	6.57481	-1.99034	-0.466942	1.73506	1.30701	-0.693485	1.85453	-2.688	3.73204	-1.10855	-0.43851	1.00318	1.89409	-5.11866	3.18446	-4.67086	4.17205	-2.85607	3.34413	0.438505	0.903287	0.168445	0.550345	0.438505	3.02677	3.30451	0.168445	0
CAGTGTCCGCAGAATG-1	Layer3	4	2	0	1	1	6	0	2	0	2	1	0	0	CAGTGTCCGCAGAATG-1	0.0940272	11.7275	-4.58078	-1.32483	0.289427	3.8077	6.88061	-2.34174	-1.69587	3.16248	2.81122	1.02872	3.0757	-1.47149	5.77115	-0.538798	1.77885	-2.16745	5.41774	0.555088	5.22562	-1.57053	5.0194	-0.924862	3.14146	0.449567	0.32094	0.449567	0.843496	0.17329	2.99178	3.18154	0.758592	0
CAGTGTCGGCTGGCCC-1	Layer4	1	1	2	2	4	3	1	1	0	0	0	0	6	CAGTGTCGGCTGGCCC-1	7.75103	-5.9657	-2.39618	-1.67729	-0.739135	0.355343	-0.0711314	0.190251	-4.9491	8.45076	1.18213	4.38337	4.34716	0.0267512	2.85138	1.73918	1.09257	-5.48146	5.17372	-1.66098	5.67586	-0.335815	4.2174	4.29255	3.67318	0.654268	1.25825	0.155251	0.886898	0.155251	2.8502	2.51936	0.562914	0.155251
CAGTGTTAATCTCTCA-1	WM	7	5	1	6	5	4	3	3	3	3	4	3	3	CAGTGTTAATCTCTCA-1	-1.17851	-20.493	12.0727	-0.92143	0.816928	-4.86182	-9.26937	2.98618	13.1807	5.12578	-4.35346	-3.73465	-7.28991	0.802967	-10.7931	-5.01819	-11.1299	0.0190489	-5.00146	1.50153	-10.7413	0.228944	-7.7274	-5.11563	1.92362	2.75509	0.500484	0.359779	0.500484	0	1.78836	1.08132	1.78836	0
CAGTTCAAATTGACAC-1	Layer5	6	1	5	1	6	2	0	4	1	0	1	1	2	CAGTTCAAATTGACAC-1	8.74995	-13.4029	0.737608	0.95366	0.114747	4.91107	-3.53518	-0.354876	3.03594	10.9217	0.0115956	-0.841055	1.68127	2.89503	-2.15022	3.80388	-1.82668	-3.84145	3.70736	2.25852	1.69196	4.91683	-1.49881	6.27423	3.56864	1.00189	1.12106	0.159004	0.791361	0.29616	2.89381	2.55658	0.710031	0.159004
CAGTTCCGCGGGTCGA-1	Layer4	1	1	5	1	6	3	4	0	0	5	0	0	0	CAGTTCCGCGGGTCGA-1	3.35912	-1.73637	-3.97843	3.43216	0.807213	-3.98274	-5.06501	-1.37626	2.10137	5.35329	-0.0378259	-3.01245	-1.49767	-0.410261	1.91075	1.18541	1.9841	3.54873	4.94632	-2.77429	3.28488	-0.614602	3.55094	1.03331	3.35621	0.503115	0.737057	0.197173	0.926513	0	3.12656	2.18001	0.737057	0.197173
CATAACGGACAGTCGT-1	Layer4	1	2	2	4	1	3	1	1	0	2	1	0	6	CATAACGGACAGTCGT-1	14.7116	-1.67137	-2.50562	-1.1691	-0.34879	1.40568	5.33328	-3.66377	-3.52699	7.4831	0.776869	4.1473	5.04482	-0.553021	2.55175	3.42047	3.2897	-0.606706	2.47766	1.18283	4.47334	0.525848	3.0849	4.44886	3.40336	0.578026	1.49637	0.369598	0.638852	0	2.82577	2.40342	0.638852	0.10597
CATAAGAAGCTTGGCT-1	Layer5	2	3	2	3	4	7	1	4	1	0	0	1	2	CATAAGAAGCTTGGCT-1	-18.9004	-0.684692	0.448723	-1.46224	0.514953	-2.68699	-1.63279	1.29804	3.78973	7.00634	-0.350305	2.42128	1.68745	3.10522	-0.416675	5.11096	-1.46523	-1.931	3.13269	-2.46993	1.10732	4.12782	-0.398145	6.88548	3.68313	0.52611	1.72554	0.455491	0.819465	0.207647	2.68998	2.70552	0.961437	0.653947
CATAAGCTCTCCGTCT-1	Layer5	6	1	2	1	6	2	0	0	2	6	1	1	2	CATAAGCTCTCCGTCT-1	12.6442	-13.2629	1.27563	0.885406	2.16826	4.55407	-1.52521	-0.25408	5.7131	7.30587	0.20245	-1.47624	-1.3907	1.33636	-2.60796	2.89853	-2.45946	2.19452	1.29965	1.7003	1.19164	5.17605	-1.02168	5.45711	3.55994	1.0825	1.36815	0.178318	0.178318	0	2.78662	2.58761	0.577076	0.178318
CATAATGAGCGGGCGA-1	Layer1	5	1	4	5	3	5	5	5	5	5	4	6	4	CATAATGAGCGGGCGA-1	3.1357	1.12732	-5.00649	4.28464	-1.36948	5.42635	4.57497	2.54498	-0.702048	-0.972625	2.21418	-3.28366	-0.332369	-2.71523	3.7223	-9.42822	4.35872	5.01137	-2.10558	7.27178	-0.0906638	-8.31926	3.56111	-9.12894	2.96043	0.262443	0.262443	0.642015	0.470131	0	2.71501	2.65356	1.13163	0
CATACAAAGCCGAACC-1	Layer3	4	5	0	1	1	1	0	5	4	4	3	5	5	CATACAAAGCCGAACC-1	-1.33649	-23.9529	-5.11907	0.491404	0.016552	4.49409	4.88959	-0.298771	-1.63168	1.48684	2.01684	-0.823218	0.453878	-2.4795	6.47308	-2.34062	1.93597	-0.380434	2.48257	-4.4251	2.03922	-4.31838	4.01838	-4.61171	3.289	0.229651	0.985088	0.497985	0.643728	0.229651	2.92074	3.13865	0.935688	0.121404
CATACACGGTTCCCAC-1	Layer6	6	3	5	0	6	2	4	0	2	6	2	4	1	CATACACGGTTCCCAC-1	-15.0708	3.75115	10.0599	-0.427782	2.94104	-6.57179	-6.84823	1.25814	7.00078	9.30324	-1.49779	-1.04555	-2.58869	2.03992	-7.37726	1.71991	-2.56222	2.71224	-3.84992	1.88095	-5.59976	3.98584	-6.64769	2.19429	3.09435	2.03116	0.790349	0.337464	0.471305	0	2.84817	2.50462	1.28344	0
CATACCCGTACCCAGT-1	Layer5	6	4	5	1	6	2	4	0	2	4	3	2	2	CATACCCGTACCCAGT-1	-8.87529	2.10607	1.01576	1.01661	2.01675	5.87108	-4.54591	-2.17066	3.72206	11.516	-0.826184	-1.63533	-1.96263	1.51339	-4.77575	2.63684	2.50833	2.42293	4.08563	-4.0196	-0.633741	3.48549	-2.33836	6.04315	3.56485	0.733035	0.963969	0.340408	0.665886	0	2.81422	2.72085	0.795957	0.23929
CATACGAACTAGCTGG-1	WM	7	3	1	0	5	4	3	3	3	3	5	3	3	CATACGAACTAGCTGG-1	-26.2904	1.44769	11.3697	-1.54425	1.21187	-6.75941	-10.8048	2.0535	13.6523	4.94176	-4.72101	-3.3586	-7.47425	1.53708	-10.4179	-4.45397	-9.52851	1.50007	-9.39692	-2.56932	-12.6808	-0.855497	-10.2066	-6.51939	1.89181	3.09432	0	0.166917	0.166917	0	1.31503	0.968848	1.77575	0.166917
CATACGGCGTCTGGGC-1	Layer6	6	1	5	4	6	2	0	0	2	6	2	2	1	CATACGGCGTCTGGGC-1	11.2291	-7.16771	-3.97718	3.49387	1.39741	3.14754	-3.76036	-0.788166	6.74616	11.2172	-0.359553	-1.93835	-1.56778	0.364778	-6.0974	1.9474	-1.86617	2.32202	-0.900946	0.410141	-2.80684	3.82882	-4.74766	4.06934	3.49675	0.816902	1.19887	0	0.719252	0	3.02451	2.369	1.06306	0
CATACGGGTGCATGAT-1	Layer1	5	5	5	3	2	5	5	5	5	5	4	6	4	CATACGGGTGCATGAT-1	-3.14069	-15.3742	-4.74527	3.74667	-0.257603	-3.41172	3.33464	3.65881	0.745503	-0.0876344	1.00029	-3.7612	-1.58697	-2.61686	4.53053	-10.4131	5.04745	2.63925	-1.18367	5.35055	0.750972	-8.92049	2.28498	-10.7728	3.01096	0.385873	1.45775	0.385873	0.663614	0	2.74713	2.77688	1.34166	0
CATACTATGTAATTGT-1	Layer6	6	2	5	1	6	2	4	0	2	4	2	4	1	CATACTATGTAATTGT-1	1.987	9.50414	-3.25777	4.0737	0.784148	5.95761	-5.32794	-0.319578	6.42999	11.3506	-0.623371	-1.95075	-1.65335	1.04219	-5.96766	1.43789	-0.193672	0.702409	-3.81522	0.659539	-4.84905	3.85739	-5.43638	3.63217	3.45601	1.48896	0.473579	0.339197	0.339197	0.183912	2.85386	2.22768	1.1697	0
CATACTTAGGCAATAC-1	Layer3	4	2	0	3	3	1	2	1	4	1	3	0	0	CATACTTAGGCAATAC-1	12.9978	-1.60259	-5.83706	-1.34959	-2.66703	0.705274	7.44715	1.752	-7.61731	4.84636	2.89051	4.23829	5.34857	-2.05761	8.43403	-1.87682	5.11162	0.387078	3.41765	-5.43553	3.8048	-4.20109	4.46044	-3.22616	3.2568	0.413171	0.704684	0.413171	0.704684	0.413171	2.91205	2.93949	0.84594	0
CATAGCCGCCCGGGAT-1	Layer3	1	4	5	1	6	3	5	5	0	2	4	0	0	CATAGCCGCCCGGGAT-1	0.405214	-2.13141	-4.05467	3.78019	0.75868	5.83264	-4.29321	-0.734769	1.49131	4.63211	1.2334	-3.66748	-0.791911	-1.94711	2.39504	0.926235	0.502406	-1.18134	-2.7809	4.04679	3.41944	-0.922778	3.28263	0.137015	3.20317	0.706328	1.02835	0.932087	1.34103	0.228437	2.82798	2.35094	0.414272	0.228437
CATAGCGTTGCCCACC-1	WM	7	3	1	0	5	4	3	3	3	3	5	3	3	CATAGCGTTGCCCACC-1	-20.6524	5.65122	10.6349	-1.92751	2.86375	-8.75974	-10.0771	0.922513	13.3679	7.662	-4.39468	-2.34347	-7.42082	2.57639	-10.8648	-2.74751	-11.1925	1.71143	-8.75326	-1.55539	-11.3685	-0.962338	-7.86423	-4.97906	2.43055	2.78277	0.3249	0.175587	0.175587	0	1.79019	1.35563	1.61559	0
CATAGTACATTGAGAG-1	Layer3	1	4	2	4	1	3	1	2	0	0	1	0	6	CATAGTACATTGAGAG-1	-1.521	-1.29853	-1.73055	0.0134426	-0.512403	1.60455	4.36595	-4.2589	-2.21504	7.35722	1.24822	2.05166	3.86347	-1.21159	3.4831	1.93293	-0.537072	-3.28014	3.20771	1.27526	4.11654	-0.748359	4.18659	3.51314	3.45538	0.495228	1.43612	0.312043	0.78399	0.0876017	2.9559	2.66492	0.312043	0.0876017
CATAGTAGCATAGTAG-1	Layer4	1	2	2	4	1	3	1	2	0	0	0	1	6	CATAGTAGCATAGTAG-1	-0.432387	11.7016	-2.93975	-0.741516	0.517831	-0.330577	6.42278	-4.56121	-0.757977	6.19316	1.50659	1.90787	1.60862	0.107543	3.75265	2.25003	0.483126	-2.12152	4.74067	-0.561865	3.72409	1.24292	4.23679	2.24615	3.48318	0.598736	1.11499	0.343525	0.861354	0	2.85626	2.65702	0.343525	0
CATAGTCAAATACATA-1	Layer3	1	1	0	2	3	6	2	1	0	1	3	0	0	CATAGTCAAATACATA-1	11.3975	-12.1948	-3.92511	-2.10578	-3.46404	3.22001	8.70737	1.87984	-6.25893	7.04998	1.72579	3.89173	5.52287	-2.01399	7.83064	-3.48202	4.36064	-1.45677	2.52058	-3.75146	5.31646	-0.737294	5.23972	-0.979405	3.45334	0.31968	1.18176	0.447905	0.663573	0.0899977	3.0155	2.94869	0.613858	0
CATAGTCCACAAGAAC-1	Layer6	3	3	6	0	7	4	6	0	2	6	6	4	1	CATAGTCCACAAGAAC-1	-22.5085	5.05736	11.724	-2.11586	1.83279	-7.4491	-9.21319	0.47856	9.52879	7.71754	-3.98692	-1.84692	-4.06529	1.26759	-6.90306	-0.479052	-1.92028	2.08642	-5.57524	-0.421336	-7.30865	2.0931	-5.73076	0.905992	2.86292	2.23574	0.574961	0	0.459193	0	2.17141	2.07864	1.36455	0
CATATACTACTGATAA-1	Layer3	4	1	0	4	3	6	0	2	4	2	0	0	0	CATATACTACTGATAA-1	9.7322	1.73024	-5.03293	0.7801	-0.837717	3.41639	6.53176	1.06316	-4.18161	4.26803	2.26832	-0.394415	3.55809	-2.1339	6.15756	-1.29238	3.63312	-2.37838	5.94656	-1.7725	4.12128	-5.19024	4.53131	-2.69793	3.15772	0.388007	1.10349	0.537113	0.537113	0.7259	3.02881	3.14759	0.465337	0
CATATAGGTACAGTCA-1	Layer6	3	3	6	0	5	4	6	3	2	6	6	4	1	CATATAGGTACAGTCA-1	-20.0332	4.70611	10.3341	-0.860089	2.58312	-8.42817	-8.52742	1.38681	9.6295	8.83706	-3.94551	-1.46117	-6.30916	2.3461	-7.48618	0.0704525	-2.65932	2.45232	-4.82679	-0.164851	-5.48909	2.86714	-6.12748	1.67385	3.25047	2.43207	0.570453	0.325364	0.455398	0	2.38007	1.96747	1.25261	0
CATATGTCAGGCTACG-1	Layer6	3	3	6	0	5	4	6	3	3	6	5	4	3	CATATGTCAGGCTACG-1	-23.2846	3.17345	10.3448	-2.43304	1.87199	-7.97285	-10.1653	0.531713	9.9577	5.96615	-4.1565	-2.30882	-6.198	1.94809	-8.5585	-1.79771	-3.1518	2.90302	-9.5433	-1.39264	-9.80586	0.603414	-6.60206	-3.09722	2.72673	2.76204	0.168149	0.312053	0.168149	0	1.92565	1.65089	1.61512	0
CATATTATTTGCCCTA-1	Layer3	1	2	5	1	1	6	0	2	0	1	3	0	0	CATATTATTTGCCCTA-1	7.77991	8.35121	-3.80234	1.32759	-0.243549	3.89038	4.6785	-1.46488	-0.845609	3.86113	1.7865	-0.512143	1.84993	-1.86042	3.66931	0.908968	6.18657	-0.23525	2.00213	-3.17105	4.65328	-4.06576	6.04538	0.213505	3.25302	0.378796	0.652872	0.267747	1.04454	0	2.92603	2.84015	0.729749	0
CATCATCTACCCGGAC-1	Layer3	1	2	5	2	1	3	0	2	0	1	0	0	0	CATCATCTACCCGGAC-1	5.54932	10.786	-3.55931	0.563385	-1.11469	2.26461	4.21331	-1.32762	-2.02665	5.52194	2.04821	-0.325046	2.56564	-1.9923	4.13165	0.68725	4.44857	-0.0807031	3.35276	-3.49111	6.41114	-2.08101	4.86619	0.69481	3.58625	0.119708	1.11011	0.226607	1.0673	0.119708	3.01208	2.89262	0.41123	0
CATCATTACCCTGAGG-1	Layer3	1	2	2	3	4	3	1	1	0	0	0	0	0	CATCATTACCCTGAGG-1	1.93074	5.589	-2.41512	-1.29231	-0.223289	-1.19214	-1.40388	2.4752	-4.98789	6.79552	1.68552	1.36373	4.52473	-1.70378	4.09463	3.05976	1.05125	-5.583	5.09074	-1.59596	5.82655	-0.503597	5.28398	2.83801	3.45315	0.604051	1.04499	0.313842	0.868162	0	3.10004	2.72694	0.828708	0.0881651
CATCCAATATAGTTTG-1	WM	7	3	1	0	5	4	3	3	3	3	5	3	3	CATCCAATATAGTTTG-1	-27.4881	4.6252	11.7956	-2.55534	1.41003	-7.72235	-11.4742	1.01071	13.7052	3.61837	-5.79566	-3.48487	-8.1499	2.20878	-11.1695	-6.27682	-11.0485	2.12306	-10.4735	-1.90984	-12.9219	-1.39599	-8.9228	-6.81556	2.33515	3.0057	0.306665	0.430697	0.165042	0.165042	1.85368	1.48374	1.08987	0
CATCCGCAGGCCCGAA-1	Layer1	5	1	4	3	2	6	5	5	5	4	4	6	4	CATCCGCAGGCCCGAA-1	10.3018	-2.31098	-4.70241	4.06921	-2.46355	-0.788376	3.01266	2.54689	-0.318325	-0.00690609	0.681909	-3.76991	-0.88157	-2.83025	6.20889	-8.68525	1.54397	2.97763	-1.476	6.58428	-0.176128	-8.48929	3.15461	-10.0053	2.90736	0	0.876875	0.38376	0.38376	0	3.11434	2.57738	1.20566	0
CATCCTCTCAAAGATC-1	Layer3	1	1	2	2	4	3	2	1	0	0	1	0	6	CATCCTCTCAAAGATC-1	-2.11232	-7.04803	-2.97738	-2.17096	-0.933877	0.257132	-0.53641	0.591209	-5.42014	8.13373	1.72594	4.99521	5.51345	-1.25281	3.77117	2.19821	-1.81445	-3.91723	4.24667	1.67919	4.31576	0.819151	4.20123	3.84999	3.35247	0.406354	1.22566	0.337234	0.834415	0.182766	2.82388	2.61987	0.471003	0
CATCGAATGGATCTCT-1	Layer1	5	4	5	5	2	5	5	5	5	5	4	6	4	CATCGAATGGATCTCT-1	-0.587929	-1.85308	-4.47181	3.88534	-2.05873	-3.28112	3.20617	3.86876	0.98211	-0.24922	0.909149	-4.04507	-1.70501	-2.67295	5.83325	-9.51897	4.77687	4.21496	-3.23038	5.10662	1.07473	-8.89059	2.95103	-8.98137	3.18393	0.681987	0.96686	0.282118	0.501908	0	2.94056	2.99093	0.834533	0
CATCGCCCGCGGCCAA-1	Layer3	4	1	5	1	1	6	0	2	0	2	3	0	0	CATCGCCCGCGGCCAA-1	7.51932	-2.4987	-4.31133	0.957403	0.250414	5.00233	3.60553	-0.198167	-1.68108	3.85584	1.75997	-1.78925	1.87772	-2.18141	4.01898	-0.0394651	0.293016	-1.65232	2.08787	-4.59223	5.20292	-2.11094	6.81497	-0.766404	3.23174	0.426357	0.335579	0.786752	0.786752	0.124796	3.12669	2.96231	0.586397	0
CATCGGACGGGTTAAT-1	Layer6	6	2	2	3	4	2	6	0	2	0	2	4	1	CATCGGACGGGTTAAT-1	-2.61193	9.22081	2.22477	0.169195	1.25624	-4.84327	-6.35282	0.735762	8.00344	10.0232	-1.78266	-0.592378	-2.50397	1.1589	-7.23178	0.957312	-2.23007	-1.37734	-3.59821	0.745719	-5.54052	3.19214	-7.07527	2.93239	3.27623	1.29073	1.01413	0.25683	0	0	2.87306	2.5654	1.20675	0
CATCTATCCCGTGTCT-1	Layer3	1	2	5	2	3	6	0	2	0	1	3	0	0	CATCTATCCCGTGTCT-1	9.34903	8.9201	-4.01373	1.07623	-1.69777	3.23625	5.06329	0.530257	-4.09688	4.72971	2.03535	1.4489	3.22907	-2.07811	5.20234	-0.362972	5.22352	-1.33172	2.81158	-4.96647	4.36904	-4.98164	4.8849	-1.74369	3.43339	0.22219	1.17535	0.317153	0.626383	0.317153	3.11449	3.01588	0.22219	0.117253
CATCTTACACCACCTC-1	Layer3	1	2	2	2	4	3	1	1	0	0	1	0	0	CATCTTACACCACCTC-1	1.74533	1.82263	-1.83391	-2.02459	-2.76439	2.07646	-0.839717	2.15621	-4.69359	7.25458	1.54916	3.18736	2.39226	0.440003	4.43582	2.78453	0.954917	-4.15572	4.27698	1.09674	5.02781	-1.29587	5.72921	2.27534	3.43305	0.369719	0.729279	0.164608	0.486282	0	3.11623	2.76888	0.639036	0.164608
CATGAACCGACATTTG-1	Layer3	4	2	5	1	3	1	0	5	4	4	3	0	0	CATGAACCGACATTTG-1	8.42541	10.5519	-5.33471	0.229621	-0.204184	4.27065	5.51359	0.515427	-2.10487	1.75281	2.35519	-0.984673	1.62821	-2.87573	6.69416	-0.561251	-0.39238	0.132126	1.39395	-3.78892	5.8162	-5.19498	6.19022	-2.91132	3.36485	0.652053	0.913948	0.652053	0.454048	0.296248	2.97064	3.22431	0.765164	0.296248
CATGAACCTCTTATCA-1	Layer3	4	1	5	2	3	6	0	1	4	1	3	0	0	CATGAACCTCTTATCA-1	11.7633	-0.0151076	-4.77394	0.163116	-2.33049	4.45148	7.37043	1.20385	-3.36698	2.32245	1.94286	-0.582655	3.80146	-1.95722	8.10853	-0.672259	6.07008	0.47928	1.85637	-3.69133	5.70089	-3.90446	6.0569	-2.28838	3.27297	0.547882	0.838656	0.136205	0.628877	0.256063	3.14954	3.023	0.838656	0
CATGACTTCGCTGAAT-1	Layer3	1	1	0	2	3	6	2	1	4	1	3	0	0	CATGACTTCGCTGAAT-1	8.37292	-1.55808	-4.33992	-2.2051	-2.502	1.57267	8.23842	1.23801	-6.48073	5.48404	1.50428	4.30124	5.08387	-2.32914	6.40814	-0.961433	4.46041	-3.16514	2.67837	-5.70077	6.18976	-3.34415	7.22367	-0.414069	3.2384	0.096791	0.595006	0.476098	0.701265	0.096791	2.9112	3.17249	0.701265	0
[truncated: 2,510 more rows]
[truncated: 15 more columns]

## Sheet: Data S2
Ovarian cancer	Fig.3b						Fig.3c		Fig.3d						Breast cancer	Fig.3i						Fig.3j		Fig.3l												Fig.3k
[truncated: 4,728 more rows]

[truncated: 18 more sheets: Data S3, Data S4, Data S5, Data S6, Data S7, Data S8, Data S9, Data S10, Data S11, Data S12, Data S13, Data S14, Data S15, Data S16, Data S17, Data S18, Data S19, Data S20]
